# Supplementary material for: Prophage induction can facilitate the in vitro dispersal of multicellular Streptomyces structures
Source: PLoS Biol. 2024 Jul 25;22(7):e3002725. doi: 10.1371/journal.pbio.3002725 (PMC11302927; doi:10.1371/journal.pbio.3002725)
Supplement: S2 Table — The legend is detailed in the “Readme” sheet (to download separately online). (XLSX) [file pbio.3002725.s013.xlsx]

## Sheet: TableS2
Id	Support	Start	End	Strand	Length	REMNANT_&_PROPHAGE_location	PROPHAGE_ANNOTATION_NEW	SAMYPH_annotation	PSEUDOGENE	SMBGC	Protein_product	Protein_ID	GO_ID	Product_name	Product_Uniprot	MP24	MP30	MP36	MP48	MP72	Ycongo24	Y24	Y48	MM	SAF	NAG	ONA	HT	REGULATED_HT_vs_MM	MP24_RPKLOG2	MP30_RPKLOG2	MP36_RPKLOG2	MP48_RPKLOG2	MP72_RPKLOG2	MM_RPKLOG2	NAG_RPKLOG2	ONA_RPKLOG2	HT_RPKLOG2	SAF_RPKLOG2	Y24_RPKLOG2	Ycongo24_RPKLOG2	Y48_RPKLOG2	CAT_MP24	CAT_MP30	CAT_MP36	CAT_MP48	CAT_MP72	CAT_MM	CAT_NAG
SAM23877_RS40945	NZ_CP012382.1	889	954	-	66	NA	NA	NA	NA	NA	WP_244903047.1	NA	NA	DUF6199 family natural product biosynthesis protein	NA	17	53	132	24	176	33	35	101	54	844	82	528	360	False	8.09132	9.67628	10.9767	8.56525	11.389	9.70275	10.2964	12.9685	12.4172	13.6442	9.09132	9.00885	10.5938	2	3	3	2	3	3	3
SAM23877_RS00010	NZ_CP012382.1	1318	1479	-	162	NA	NA	NA	NA	NA	WP_159041943.1	WP_159041943.1	A0A0K2AJN2	hypothetical protein	Uncharacterized protein	7	18	38	6	125	11	9	41	26	570	57	224	69	False	5.62593	6.87386	7.91134	5.43329	9.60321	7.38082	8.48392	10.4397	8.75522	11.7833	5.94786	6.2109	8.01825	1	1	2	0	2	1	2
SAM23877_RS00015	NZ_CP012382.1	1587	1883	-	297	NA	NA	NA	NA	NA	WP_053141967.1	WP_053141967.1	A0A0K2B6B1	hypothetical protein	Uncharacterized protein	6	22	40	9	74	11	8	52	8	310	36	147	85	False	4.55882	6.27503	7.10902	5.07339	7.98028	4.92139	6.96092	8.96092	8.17773	10.0322	4.92139	5.33643	7.47939	0	1	1	0	2	0	1
SAM23877_RS00020	NZ_CP012382.1	2597	5257	+	2661	NA	NA	NA	NA	NA	WP_079029930.1	WP_079029930.1	A0A0K2AJ28	DEAD/DEAH box helicase	Putative helicase	150	143	127	220	260	174	193	286	311	261	202	276	283	False	5.82644	5.75796	5.58803	6.37593	6.61594	6.87343	6.25337	6.70177	6.73778	6.62145	6.18794	6.03924	6.75294	1	1	1	1	1	1	1
SAM23877_RS40950	NZ_CP012382.1	5467	5931	-	465	NA	NA	NA	NA	NA	WP_053125580.1	NA	NA	hypothetical protein	NA	4	12	9	13	19	12	16	16	37	19	18	11	21	False	3.42663	4.80514	4.42663	4.91205	5.42663	6.35262	5.35262	4.68966	5.56413	5.42663	5.19216	4.80514	5.19216	0	0	0	0	1	1	1
SAM23877_RS00030	NZ_CP012382.1	6308	6784	+	477	NA	NA	NA	NA	NA	WP_244902867.1	WP_053125582.1	Q1RR82	hypothetical protein	Uncharacterized protein SAMT0003	74	250	2848	11962	4390	119	102	3247	8864	5419	5210	5367	7174	False	7.29676	9.03948	12.5442	14.6142	13.1683	14.1818	13.4153	13.4581	13.8767	13.472	7.75444	7.97483	12.7333	1	2	3	3	3	3	3
SAM23877_RS00035	NZ_CP012382.1	6789	7175	-	387	NA	NA	NA	NA	NA	WP_053125584.1	WP_053125584.1	Q1RR81	hypothetical protein	Uncharacterized protein SAMT0004	0	1	1	3	22	0	1	2	32	10	19	17	14	False	1.36959	2.36959	2.36959	3.36959	5.89316	6.41399	5.69152	5.53952	5.27649	4.82903	2.36959	1.36959	2.95456	0	0	0	0	1	1	1
SAM23877_RS40955	NZ_CP012382.1	8056	8571	-	516	NA	NA	NA	NA	NA	WP_053125599.1	NA	NA	NUDIX hydrolase	NA	5	11	8	35	125	9	9	23	90	82	93	78	120	False	3.53952	4.53952	4.12448	6.12448	7.93184	7.46235	7.50915	7.25834	7.87342	7.3296	4.27649	4.27649	5.53952	0	0	0	1	2	1	1
SAM23877_RS00050	NZ_CP012382.1	9142	9714	-	573	NA	NA	NA	NA	NA	WP_053125602.1	WP_053125602.1	Q1RR78	CGNR zinc finger domain-containing protein	Uncharacterized protein SAMT0007	76	60	42	47	62	101	92	27	50	68	148	92	60	False	7.07018	6.73413	6.22966	6.38836	6.78067	6.47582	8.02256	7.34255	6.73413	6.91192	7.34255	7.47582	5.61075	1	1	1	1	1	1	2
SAM23877_RS00055	NZ_CP012382.1	9866	10321	+	456	NA	NA	NA	NA	NA	WP_053125604.1	WP_053125604.1	Q1RR77	VOC family protein	Putative glyoxalase	60	91	200	177	80	62	76	20	1900	487	510	292	525	True_Repressed in HT (vs MM)	7.06363	7.65646	8.78395	8.60863	7.47274	12.0254	10.1301	9.32765	10.1718	10.0636	7.39968	7.11017	5.52521	1	2	2	2	1	3	3
SAM23877_RS00060	NZ_CP012382.1	10418	11329	+	912	NA	NA	NA	NA	NA	WP_107408705.1	WP_107408705.1	Q1RR76	pyridoxamine 5\\'-phosphate oxidase family protein	Putative ferredoxin NADPH reductase	15	16	32	50	23	12	14	7	558	158	158	90	192	True_Repressed in HT (vs MM)	4.13289	4.22036	5.17729	5.80532	4.71786	9.2596	7.44578	6.64069	7.72535	7.44578	4.03978	3.83333	3.13289	0	0	0	1	0	2	1
SAM23877_RS38755	NZ_CP012382.1	11759	12061	+	303	NA	NA	NA	NA	NA	WP_244902868.1	WP_159041944.1	A0A0K2AJ90	carboxylesterase family protein	COesterase domain-containing protein	2	5	4	5	5	3	4	7	20	4	11	2	8	False	3.30757	4.30757	4.04454	4.30757	4.30757	6.11493	5.30757	3.30757	4.89254	4.04454	4.04454	3.72261	4.72261	0	0	0	0	0	1	0
SAM23877_RS00070	NZ_CP012382.1	12455	12919	-	465	NA	NA	NA	NA	NA	WP_053125610.1	WP_053125610.1	Q1RR75	hypothetical protein	KilB-like protein, role in intramycelial spread (Protein KilB)	28	50	88	275	1427	26	25	146	2209	1278	2761	661	896	True_Repressed in HT (vs MM)	5.96268	6.77712	7.58043	9.21322	11.5845	12.2145	12.5362	10.4754	10.9137	11.4255	5.80514	5.85958	8.30437	1	1	1	2	3	3	3
SAM23877_RS00075	NZ_CP012382.1	13113	13733	-	621	NA	NA	NA	NA	NA	WP_244902869.1	WP_053125613.1	A0A0K2AJH1	GNAT family N-acetyltransferase	Putative acetyltransferase	115	191	242	527	907	134	135	408	1112	792	1850	425	548	True_Repressed in HT (vs MM)	7.54532	8.2723	8.61215	9.73173	10.5139	10.8076	11.5414	9.42204	9.788	10.3185	7.7748	7.76415	9.36329	2	2	2	3	3	3	3
SAM23877_RS40960	NZ_CP012382.1	14469	14753	+	285	NA	NA	NA	PSEUDOGENE	NA	NA	NA	NA	NA	NA	2	3	5	2	5	2	2	4	6	2	10	4	1	False	3.39593	3.81097	4.39593	3.39593	4.39593	4.61832	5.2704	4.13289	2.81097	3.39593	3.39593	3.39593	4.13289	0	0	0	0	0	0	0
SAM23877_RS00085	NZ_CP012382.1	15107	15499	-	393	NA	NA	NA	NA	NA	WP_053125618.1	WP_053125618.1	Q1RR72	hypothetical protein	Uncharacterized protein SAMT0013	1657	1671	1485	2164	692	1707	1564	580	1023	775	1083	780	827	False	12.0426	12.0548	11.8846	12.4276	10.7841	11.3474	11.4295	10.9566	11.0409	10.9473	11.9593	12.0855	10.5298	3	3	3	3	3	3	3
SAM23877_RS40495	NZ_CP012382.1	15535	16299	-	765	NA	NA	NA	NA	NA	WP_218922749.1	NA	NA	hypothetical protein	NA	50	49	18	15	66	48	68	7	344	131	184	146	138	True_Repressed in HT (vs MM)	6.05889	6.03032	4.6344	4.38647	6.45256	8.81692	7.91785	7.58614	7.50541	7.43086	6.49499	6.00118	3.38647	1	1	0	0	1	2	2
SAM23877_RS00095	NZ_CP012382.1	16514	17383	-	870	NA	NA	NA	NA	NA	WP_053125620.1	WP_053125620.1	Q1RR69	MBL fold metallo-hydrolase	Putative Zn-dependent hydrolase	185	178	138	127	31	185	187	21	132	72	70	84	79	False	7.74007	7.68473	7.31985	7.20091	5.20091	7.2562	6.35066	6.6103	6.52284	6.39074	7.7555	7.74007	4.66034	2	2	1	1	0	1	1
SAM23877_RS00100	NZ_CP012382.1	17417	18028	-	612	NA	NA	NA	NA	NA	WP_053125622.1	WP_053125622.1	Q1RR68	ScbR family autoregulator-binding transcription factor	Putative TetR-family transcriptional regulator	9	32	48	34	47	6	11	6	5540	1204	422	1058	1308	True_Repressed in HT (vs MM)	4.03032	5.75279	6.32311	5.83768	6.29336	13.1443	9.43291	10.7569	11.0626	10.9432	4.29336	3.51575	3.51575	0	1	1	1	1	3	2
SAM23877_RS00105	NZ_CP012382.1	18427	19137	+	711	NA	NA	NA	NA	NA	WP_053125626.1	WP_053125626.1	Q1RR67	HAD family phosphatase	Putative hydrolase	6	7	22	22	6	2	7	27	18	15	6	73	82	True_Induced in HT (vs MM)	3.29943	3.49208	5.01564	5.01564	3.29943	4.74001	3.29943	6.70153	6.86712	4.49208	3.49208	2.07704	5.29943	0	0	0	0	0	0	0
SAM23877_RS00110	NZ_CP012382.1	19503	20348	-	846	NA	NA	NA	NA	NA	WP_053125630.1	WP_053125630.1	A0A0K2AJ39	helix-turn-helix transcriptional regulator	Putative transcriptional regulator	64	87	122	240	812	70	71	446	195	205	186	221	171	False	6.26364	6.7007	7.18378	8.15416	9.90838	7.85598	7.78816	8.03569	7.66754	7.92777	6.4112	6.39102	9.0454	1	1	1	2	3	2	2
SAM23877_RS00115	NZ_CP012382.1	20484	20930	+	447	NA	NA	NA	NA	NA	WP_053125632.1	WP_053125632.1	Q1RR65	nuclear transport factor 2 family protein	Uncharacterized protein SAMT0020	4	4	2	12	12	4	4	14	10	9	3	14	15	False	3.48358	3.48358	2.74662	4.86209	4.86209	4.62108	3.16165	5.06854	5.16165	4.48358	3.48358	3.48358	5.06854	0	0	0	0	0	0	0
SAM23877_RS00120	NZ_CP012382.1	20927	21793	+	867	NA	NA	NA	NA	NA	WP_053125634.1	WP_053125634.1	Q1RR64	NAD(P)H-binding protein	Putative oxidoreductase YesF (EC 1.-.-.-)	2	2	0	4	14	2	2	4	14	11	18	8	8	False	1.79086	1.79086	0.205896	2.52782	4.11279	4.11279	4.45382	3.37582	3.37582	3.79086	1.79086	1.79086	2.52782	0	0	0	0	0	0	0
SAM23877_RS39520	NZ_CP012382.1	21909	22082	-	174	NA	NA	NA	NA	NA	WP_159041946.1	WP_159041946.1	A0A0K2AJA1	hypothetical protein	Uncharacterized protein	4	6	3	5	17	7	7	15	164	25	159	9	18	True_Repressed in HT (vs MM)	4.84477	5.3302	4.52284	5.1078	6.69277	9.88916	9.84477	5.84477	6.77077	7.22328	5.52284	5.52284	6.52284	1	1	0	0	1	3	3
SAM23877_RS00125	NZ_CP012382.1	22085	22957	-	873	NA	NA	NA	NA	NA	WP_244902870.1	WP_079029933.1	A0A0K2B5J7	alpha/beta hydrolase	Putative hydrolase	28	18	16	44	353	17	13	68	2724	552	3095	196	500	True_Repressed in HT (vs MM)	5.05393	4.44387	4.28341	5.6878	8.66355	11.608	11.7921	7.818	9.16461	9.30708	4.0033	4.36587	6.30447	1	0	0	1	2	3	3
SAM23877_RS00130	NZ_CP012382.1	23037	23594	+	558	NA	NA	NA	NA	NA	WP_053125639.1	WP_053125639.1	Q1RR61	ABATE domain-containing protein	Uncharacterized protein SAMT0024	77	59	58	101	266	118	103	285	826	360	939	96	170	True_Repressed in HT (vs MM)	7.12707	6.74855	6.72431	7.51409	8.90236	10.5334	10.7182	7.44158	8.25952	9.33752	7.5421	7.73648	9.00153	1	1	1	1	2	3	3
SAM23877_RS00135	NZ_CP012382.1	23713	24216	-	504	NA	NA	NA	NA	NA	WP_053141972.1	WP_079029934.1	Q1RR60	AAA family ATPase	Putative phosphotransferase	81	119	110	152	258	106	124	152	162	102	80	110	94	False	7.34606	7.89539	7.78292	8.24589	9.00531	8.33723	7.32835	7.78292	7.55836	7.675	7.95429	7.72997	8.24589	2	2	2	2	2	2	1
SAM23877_RS39525	NZ_CP012382.1	24860	24997	-	138	NA	NA	NA	NA	NA	WP_159041947.1	WP_159041947.1	A0A0K2AJA4	hypothetical protein	Uncharacterized protein	21	37	65	101	782	23	25	107	2050	442	494	589	550	True_Repressed in HT (vs MM)	7.31669	8.10519	8.90165	9.52969	12.4701	13.8594	11.8085	12.0618	11.9632	11.6484	7.5577	7.44222	9.61215	1	2	2	2	3	3	3
SAM23877_RS00140	NZ_CP012382.1	25010	25600	-	591	NA	NA	NA	NA	NA	WP_244902871.1	WP_079029935.1	A0A0K2AJB9	RHS repeat-associated core domain-containing protein	Putative secreted protein	105	131	209	413	395	99	100	538	592	257	224	280	228	True_Repressed in HT (vs MM)	7.48669	7.80316	8.47302	9.45226	9.38813	9.97066	8.57255	8.8932	8.59797	8.77	7.41698	7.40263	9.83291	2	2	2	2	2	3	2
SAM23877_RS39530	NZ_CP012382.1	25620	25799	-	180	NA	NA	NA	NA	NA	WP_053141961.1	WP_053141961.1	A0A0K2B5W3	hypothetical protein	Uncharacterized protein	30	46	72	102	61	34	41	98	126	39	36	44	44	True_Repressed in HT (vs MM)	7.42813	8.02852	8.66376	9.16043	8.42813	9.46262	7.68338	7.96578	7.96578	7.79586	7.86625	7.60321	9.10329	2	2	2	2	2	2	2
SAM23877_RS40965	NZ_CP012382.1	25858	26226	-	369	NA	NA	NA	PSEUDOGENE	NA	NA	NA	NA	NA	NA	6	9	18	30	160	8	8	41	110	68	34	70	57	False	4.24566	4.76024	5.68623	6.3925	8.76922	8.23272	6.56759	7.58805	7.29629	7.54683	4.60823	4.60823	6.83062	0	0	1	1	2	2	1
SAM23877_RS00145	NZ_CP012382.1	26976	27636	-	661	NA	NA	NA	PSEUDOGENE	NA	NA	NA	NA	NA	NA	15	14	16	41	327	17	30	99	118	103	98	62	84	False	4.59728	4.50417	4.68474	5.9896	8.95483	7.4921	7.22663	6.57456	7.00667	7.29772	5.55147	4.7672	7.24113	0	0	0	1	2	1	1
SAM23877_RS00150	NZ_CP012382.1	27633	27993	-	361	NA	NA	NA	PSEUDOGENE	NA	NA	NA	NA	NA	NA	107	167	156	361	344	205	109	434	88	125	58	79	82	False	8.22482	8.86225	8.76455	9.96978	9.90038	7.94566	7.35257	7.79186	7.84497	8.44721	8.25129	9.15643	10.2348	2	2	2	3	3	2	1
SAM23877_RS00155	NZ_CP012382.1	28351	28888	+	538	NA	NA	NA	PSEUDOGENE	NA	NA	NA	NA	NA	NA	37	27	41	99	106	59	60	194	59	25	33	21	21	True_Repressed in HT (vs MM)	6.14225	5.70168	6.28664	7.53818	7.63579	6.80121	5.98178	5.35375	5.35375	5.59476	6.82506	6.80121	8.50165	1	1	1	1	2	1	1
SAM23877_RS00160	NZ_CP012382.1	29269	32142	-	2874	NA	NA	NA	PSEUDOGENE	NA	NA	NA	NA	NA	NA	10	85	230	153	713	14	17	124	226	1126	678	2390	697	False	1.93637	4.9032	6.32869	5.74373	7.95672	6.30349	7.88421	9.70034	7.92402	8.61521	2.64686	2.38383	5.44272	0	0	1	1	2	1	2
SAM23877_RS00165	NZ_CP012382.1	33100	33414	+	315	NA	NA	NA	NA	NA	WP_053125643.1	WP_053125643.1	Q1RR51	hypothetical protein	Uncharacterized protein SAMT0034	2	13	24	14	11	5	4	12	7	9	5	12	11	False	3.25154	5.47393	6.31043	5.57347	5.25154	4.66658	4.25154	5.36702	5.25154	4.9885	3.9885	4.25154	5.36702	0	1	1	1	0	0	0
SAM23877_RS00170	NZ_CP012382.1	33825	34481	-	657	NA	NA	NA	NA	NA	WP_053125645.1	WP_053125645.1	Q1RR50	class I SAM-dependent methyltransferase	Putative SAM-dependent methyltransferase	12	11	9	19	18	14	12	10	30	19	38	28	16	False	4.30647	4.191	3.92796	4.92796	4.85396	5.56023	5.89144	5.46402	4.6935	4.92796	4.30647	4.51293	4.06547	0	0	0	0	0	1	1
SAM23877_RS00175	NZ_CP012382.1	34708	35244	-	537	NA	NA	NA	NA	NA	WP_053125647.1	WP_053125647.1	Q1RR49	hypothetical protein	Uncharacterized protein SAMT0036	73	60	43	53	52	92	85	28	90	34	106	34	53	False	7.10646	6.82774	6.35644	6.65189	6.62493	7.4048	7.63847	6.02629	6.65189	6.02629	7.32327	7.43616	5.75499	1	1	1	1	1	1	2
SAM23877_RS00180	NZ_CP012382.1	36113	36814	-	702	NA	NA	NA	NA	NA	WP_053125649.1	WP_053125649.1	Q1RR48	restriction endonuclease	Putative transmembrane restriction endonuclease	5	22	79	139	27	7	4	41	200	120	189	72	181	False	3.09542	5.03402	6.83239	7.63974	5.31781	8.16151	8.08031	6.70028	8.01825	7.42932	2.83239	3.51046	5.90277	0	0	1	1	1	2	2
SAM23877_RS00185	NZ_CP012382.1	36811	36996	-	186	NA	NA	NA	NA	NA	WP_053125651.1	WP_063796762.1	Q1RR47	hypothetical protein	Uncharacterized protein SAMT0038	2	15	40	99	17	5	4	32	83	35	50	23	57	False	4.01159	6.42663	7.78418	9.07048	6.59655	8.81894	8.09905	7.01159	8.28461	7.59655	4.74855	5.01159	7.47102	0	1	2	2	1	2	2
SAM23877_RS00190	NZ_CP012382.1	37572	39614	+	2043	NA	NA	NA	NA	NA	WP_174532277.1	WP_174532277.1	Q1RR46	TerD family protein	Putative stress response protein	291	919	5443	7305	6660	283	315	4278	17370	8059	6865	10930	19975	False	7.15914	8.8148	11.3798	11.8042	11.6708	13.0537	11.7146	12.3854	13.2553	11.9459	7.27309	7.11906	11.0324	1	2	3	3	3	3	3
SAM23877_RS00195	NZ_CP012382.1	40364	40705	+	342	NA	NA	NA	NA	NA	WP_244902872.1	WP_053125655.1	NA	DUF6087 family protein	NA	4	13	88	83	67	6	4	145	134	79	87	43	122	False	3.86986	5.35529	8.02367	7.94025	7.63539	8.62475	8.00736	7.00736	8.49045	7.86986	3.86986	4.35529	8.73776	0	1	2	2	2	2	2
SAM23877_RS00200	NZ_CP012382.1	40802	41689	+	888	NA	NA	NA	NA	NA	WP_053125657.1	WP_053125657.1	Q1RR44	septum formation family protein	Putative membrane protein	443	238	212	152	48	290	187	352	296	158	256	132	381	False	8.96578	8.07224	7.90608	7.42876	5.78608	8.38569	8.17699	7.22665	8.7488	7.48425	7.72596	8.35624	8.63489	2	2	2	1	1	2	2
SAM23877_RS36880	NZ_CP012382.1	41853	42029	+	177	NA	NA	NA	NA	NA	WP_079029937.1	WP_079029937.1	A0A0K2AJE1	hypothetical protein	Uncharacterized protein	84	37	28	15	13	60	45	33	184	93	151	80	129	False	8.90757	7.74611	7.35616	6.49818	6.30553	10.0296	9.74611	8.83803	9.52055	9.05277	8.02174	8.42892	7.58564	2	2	1	1	1	3	3
SAM23877_RS39535	NZ_CP012382.1	42299	42460	-	162	NA	NA	NA	NA	NA	WP_159041948.1	WP_159041948.1	Q1RR43	hypothetical protein	Uncharacterized protein SAMT0042	1	3	2	2	45	1	1	17	14	197	12	74	48	False	3.62593	4.62593	4.2109	4.2109	8.1495	6.53282	6.32637	8.85475	8.24064	10.2553	3.62593	3.62593	6.79586	0	0	0	0	2	1	1
SAM23877_RS00205	NZ_CP012382.1	42561	43049	-	489	NA	NA	NA	NA	NA	WP_053125658.1	WP_053125658.1	Q1RR42	ATP-binding protein	Putative regulator	17	38	32	23	360	24	26	116	98	1260	92	714	447	False	5.20202	6.3175	6.07649	5.61706	9.52795	7.66145	7.57125	10.5139	9.83945	11.3324	5.78698	5.67595	7.90246	1	1	1	1	2	2	1
SAM23877_RS40970	NZ_CP012382.1	43180	43520	-	341	NA	NA	NA	PSEUDOGENE	NA	NA	NA	NA	NA	NA	1	1	1	8	220	1	0	11	98	167	140	86	98	False	2.55216	2.55216	2.55216	4.72208	9.34006	8.18151	8.69171	7.9951	8.18151	8.94447	1.55216	2.55216	5.13712	0	0	0	0	2	2	2
SAM23877_RS00210	NZ_CP012382.1	43517	44803	-	1287	NA	NA	NA	NA	NA	WP_053125660.1	WP_053125660.1	A0A0K2AJ73	SpoIIE family protein phosphatase	Putative regulator	85	77	56	222	668	62	51	221	356	641	480	408	379	False	6.06225	5.92139	5.46888	7.43689	9.02185	8.11577	8.54588	8.31194	8.20584	8.96242	5.33643	5.61327	7.4304	1	1	1	1	2	2	2
SAM23877_RS00215	NZ_CP012382.1	44803	45606	-	804	NA	NA	NA	NA	NA	WP_053125662.1	WP_053125662.1	Q1RR40	alpha/beta hydrolase	Putative hydrolase (Sigma factor SigB regulation protein RsbQ)	307	376	259	588	821	315	296	551	435	750	510	472	387	False	8.58152	8.87315	8.3371	9.51686	9.99773	9.08292	9.31191	9.20043	8.91465	9.8674	8.52905	8.61851	9.42326	2	2	2	2	3	2	2
SAM23877_RS39540	NZ_CP012382.1	46656	46820	+	165	NA	NA	NA	NA	NA	WP_159041949.1	WP_159041949.1	NA	hypothetical protein	NA	2	3	4	19	11	2	3	29	13	32	6	20	29	False	4.18442	4.59946	4.92139	6.92139	6.18442	6.40682	5.40682	6.99178	7.50635	7.64386	4.59946	4.18442	7.50635	0	0	0	1	1	1	1
SAM23877_RS00225	NZ_CP012382.1	48148	48810	+	663	NA	NA	NA	NA	NA	WP_063796763.1	WP_063796763.1	Q1RR39	urease subunit gamma	Urease (EC 3.5.1.5)	1	4	38	18	4	2	3	4	143	285	38	142	1763	True_Induced in HT (vs MM)	1.59292	2.91485	5.87832	4.84085	2.91485	7.76284	5.87832	7.75279	11.3776	8.75279	2.59292	2.17788	2.91485	0	0	1	0	0	2	1
SAM23877_RS00230	NZ_CP012382.1	48794	50632	+	1839	NA	NA	NA	NA	NA	WP_053125668.1	WP_053125668.1	Q1RR38	urease subunit alpha	Urease subunit alpha (EC 3.5.1.5) (Urea amidohydrolase subunit alpha)	14	9	56	51	12	11	17	24	268	677	88	367	4387	True_Induced in HT (vs MM)	3.02797	2.44301	4.95397	4.82152	2.82152	7.19254	5.59681	7.64464	11.2204	8.52622	3.291	2.70604	3.76493	0	0	0	0	0	1	1
SAM23877_RS00235	NZ_CP012382.1	50709	51383	+	675	NA	NA	NA	NA	NA	WP_053125670.1	WP_053125670.1	Q1RR37	urease accessory protein UreF	Urease accessory protein UreF	0	1	2	1	1	0	1	1	2	14	0	2	65	True_Induced in HT (vs MM)	0.567041	1.56704	2.152	1.56704	1.56704	2.152	0.567041	2.152	6.61143	4.47393	1.56704	0.567041	1.56704	0	0	0	0	0	0	0
SAM23877_RS00240	NZ_CP012382.1	51412	52110	+	699	NA	NA	NA	NA	NA	WP_053125672.1	WP_053125672.1	Q1RR36	urease accessory protein UreG	Urease accessory protein UreG	0	0	2	3	6	0	0	1	54	206	24	99	1517	True_Induced in HT (vs MM)	0.516636	0.516636	2.1016	2.51664	3.32399	6.298	5.16049	7.16049	11.0846	8.21012	0.516636	0.516636	1.51664	0	0	0	0	0	1	0
SAM23877_RS00245	NZ_CP012382.1	52107	53039	+	933	NA	NA	NA	NA	NA	WP_244902873.1	WP_107408706.1	Q1RR35	urease accessory protein UreD	Urease accessory protein UreD	1	1	2	4	4	0	1	1	40	149	10	68	988	True_Induced in HT (vs MM)	1.10005	1.10005	1.68501	2.42198	2.42198	5.4576	3.55948	6.20858	10.0499	7.32887	1.10005	0.100051	1.10005	0	0	0	0	0	1	0
SAM23877_RS00250	NZ_CP012382.1	53734	54012	+	279	NA	NA	NA	NA	NA	WP_159041950.1	WP_159041950.1	Q1RR33	hypothetical protein	Uncharacterized protein SAMT0053	39	55	117	152	100	51	47	135	210	79	67	81	105	True_Repressed in HT (vs MM)	7.16359	7.64902	8.72431	9.09905	8.49987	9.56276	7.92913	8.19921	8.56958	8.16359	7.42663	7.5421	8.92913	1	2	2	2	2	2	2
SAM23877_RS00260	NZ_CP012382.1	54756	55103	+	348	NA	NA	NA	NA	NA	WP_053125678.1	WP_053125678.1	Q1RR31	hypothetical protein	Uncharacterized protein SAMT0055	215	395	596	686	938	199	218	1008	860	308	376	503	571	False	9.27773	10.1522	10.7444	10.947	11.3978	11.2727	10.0813	10.5001	10.6827	9.7943	9.29763	9.1667	11.5016	2	3	3	3	3	3	3
SAM23877_RS39545	NZ_CP012382.1	55730	56242	+	513	NA	NA	NA	NA	NA	WP_063796808.1	WP_063796808.1	Q1RR30	ATP-binding protein	Putative regulator	59	94	206	90	2464	88	86	439	235	2839	324	1416	876	False	6.86986	7.53282	8.65646	7.47076	12.2303	8.84561	9.30727	11.4316	10.7394	12.4346	7.40591	7.4387	9.74433	1	1	2	1	3	2	2
SAM23877_RS00270	NZ_CP012382.1	56336	57025	-	690	NA	NA	NA	NA	NA	WP_053125682.1	WP_053125682.1	A0A0K2B5X0	GAF and ANTAR domain-containing protein	Putative transcription antitermination regulator	231	341	284	324	925	384	317	329	840	608	671	730	836	False	8.39331	8.95318	8.69015	8.87963	10.3902	10.2513	9.92765	10.0491	10.2444	9.78563	8.84821	9.12405	8.90165	2	2	2	2	3	3	3
SAM23877_RS00275	NZ_CP012382.1	57315	57557	-	243	NA	NA	NA	NA	NA	WP_053125685.1	WP_053125685.1	Q1RR28	DUF5133 domain-containing protein	Uncharacterized protein SAMT0058	6	5	6	12	21	3	6	22	87	29	130	29	47	False	4.84833	4.62593	4.84833	5.74141	6.5004	8.5004	9.07439	6.94786	7.62593	6.94786	4.84833	4.04097	6.56453	1	0	0	1	1	2	2
SAM23877_RS00280	NZ_CP012382.1	57706	58089	-	384	NA	NA	NA	NA	NA	WP_053125687.1	WP_107408630.1	A0A0K2AJQ1	STAS domain-containing protein	Putative anti-sigma factor antagonist	15	13	10	24	46	5	6	29	303	54	459	121	214	False	5.38082	5.18818	4.84025	6.02468	6.93541	9.62875	10.2263	8.31156	9.12901	7.16218	4.18818	3.96578	6.28771	1	1	0	1	1	2	3
SAM23877_RS00285	NZ_CP012382.1	58195	58557	+	363	NA	NA	NA	NA	NA	WP_053141976.1	WP_053141976.1	Q1RR26	winged helix-turn-helix domain-containing protein	Uncharacterized protein SAMT0060	24	12	14	36	67	19	17	17	274	81	280	118	90	True_Repressed in HT (vs MM)	6.10581	5.1624	5.36885	6.67141	7.54942	9.56525	9.59638	8.35678	7.96975	7.81951	5.63188	5.78389	5.63188	1	1	1	1	2	2	2
SAM23877_RS00290	NZ_CP012382.1	58890	59705	-	816	NA	NA	NA	NA	NA	WP_159041951.1	WP_159041951.1	Q1RR25	tetratricopeptide repeat protein	Putative ATP/GTP binding protein	57	180	231	378	680	68	64	1318	156	382	62	226	443	True_Induced in HT (vs MM)	6.15134	7.7932	8.15134	8.85941	9.70487	7.58798	6.27064	8.11991	9.08777	8.87456	6.31573	6.40188	10.6586	1	2	2	2	2	2	1
SAM23877_RS00295	NZ_CP012382.1	59714	60517	-	804	NA	NA	NA	NA	NA	WP_159041952.1	WP_159041952.1	A0A0K2AJ91	hypothetical protein	Putative membrane protein	103	274	442	667	2129	105	124	2073	376	922	192	518	1171	True_Induced in HT (vs MM)	7.01517	8.41802	9.1059	9.69844	11.3714	8.87315	7.90719	9.33432	10.5095	10.1649	7.28052	7.04265	11.3329	1	2	2	3	3	2	2
SAM23877_RS00300	NZ_CP012382.1	60868	61956	-	1089	NA	NA	NA	NA	NA	WP_053125693.1	WP_053125693.1	A0A0K2B6G5	pentapeptide repeat-containing protein	Uncharacterized protein	156	252	116	161	98	151	178	261	140	102	104	100	150	False	7.17162	7.85999	6.74736	7.21685	6.50635	7.01655	6.59124	6.53521	7.1154	6.5635	7.36081	7.12492	7.91042	1	2	1	1	1	1	1
SAM23877_RS40500	NZ_CP012382.1	62132	62286	+	155	NA	NA	NA	PSEUDOGENE	NA	NA	NA	NA	NA	NA	0	1	0	2	10	1	1	3	2	3	0	8	5	False	2.68966	3.68966	2.68966	4.27462	6.14909	4.27462	2.68966	5.85958	5.27462	4.68966	3.68966	3.68966	4.68966	0	0	0	0	1	0	0
SAM23877_RS00305	NZ_CP012382.1	62321	63010	-	690	NA	NA	NA	NA	NA	WP_053125695.1	WP_053125695.1	Q1RR21	haloacid dehalogenase type II	Putative haloacid dehalogenase	27	42	54	281	792	32	37	1234	195	253	42	99	527	True_Induced in HT (vs MM)	5.34269	5.9616	6.31669	8.67488	10.1665	8.15004	5.9616	7.17919	9.57973	8.52402	5.78326	5.57973	10.8056	1	1	1	2	3	2	1
SAM23877_RS00310	NZ_CP012382.1	63533	63736	-	204	NA	NA	NA	NA	NA	WP_053125699.1	WP_053125699.1	Q1RR19	cold-shock protein	DNA-binding transcriptional regulator (Putative cold shock protein)	136	366	856	1937	11936	194	173	7115	884	2777	244	1469	4381	True_Induced in HT (vs MM)	9.39139	10.813	12.0365	13.2137	15.8365	12.0829	10.23	12.815	14.3907	13.7332	9.7363	9.90069	15.0902	2	3	3	3	3	3	3
SAM23877_RS00315	NZ_CP012382.1	64049	64618	-	570	NA	NA	NA	NA	NA	WP_053125703.1	WP_053125703.1	Q1RR18	hypothetical protein	Uncharacterized protein SAMT0068	40	71	74	155	246	53	54	169	210	319	102	202	1350	True_Induced in HT (vs MM)	6.16852	6.98089	7.03978	8.09637	8.75933	8.53207	7.49747	8.4763	11.2108	9.13289	6.59233	6.56585	8.22036	1	1	1	2	2	2	1
SAM23877_RS00320	NZ_CP012382.1	65033	65596	-	564	NA	NA	NA	NA	NA	WP_053125705.1	WP_053125705.1	Q1RR17	EF-hand domain-containing protein	Putative calcium binding protein	90	117	84	257	247	44	48	359	114	304	62	187	490	True_Induced in HT (vs MM)	7.33403	7.70888	7.23562	8.83746	8.78043	7.67172	6.80351	8.38082	9.76581	9.0789	6.44094	6.31809	9.31809	1	2	1	2	2	2	1
SAM23877_RS00325	NZ_CP012382.1	65855	66448	-	594	NA	NA	NA	NA	NA	WP_053141979.1	WP_053141979.1	Q1RR16	isochorismatase family protein	Putative nicotinamidase	40	39	86	125	55	51	43	197	194	187	52	177	1448	True_Induced in HT (vs MM)	6.10902	6.07339	7.19441	7.72875	6.55882	8.3588	6.47939	8.2272	11.2523	8.30605	6.2109	6.4519	8.38082	1	1	1	2	1	2	1
SAM23877_RS00330	NZ_CP012382.1	67007	67681	-	675	NA	NA	NA	NA	NA	WP_053125707.1	WP_053125707.1	Q1RR15	transcriptional regulator	Putative transcriptional regulator	215	268	146	144	99	380	226	200	105	82	115	77	51	False	8.32193	8.6385	7.76671	7.74695	7.2109	7.29496	7.42502	6.85244	6.26748	6.94208	8.39359	9.14069	8.21809	2	2	2	2	1	1	1
SAM23877_RS00335	NZ_CP012382.1	67721	68404	-	684	NA	NA	NA	NA	NA	WP_053125709.1	WP_053125709.1	Q1RR14	alpha/beta fold hydrolase	Putative esterase	11	6	14	17	40	15	11	16	21	33	31	27	37	False	4.13289	3.35529	4.45482	4.71786	5.90548	5.00736	5.54793	5.35529	5.79586	5.63539	4.13289	4.54793	4.63539	0	0	0	0	1	0	1
SAM23877_RS00340	NZ_CP012382.1	68973	71096	+	2124	NA	NA	NA	NA	NA	WP_244902874.1	WP_053125710.1	Q1RR13	SpoIIE family protein phosphatase	Uncharacterized protein SAMT0073	20	33	41	73	293	74	45	510	56	109	100	54	66	False	3.30553	4.00068	4.30553	5.12267	7.11289	4.74611	5.57143	4.69458	4.97931	5.69458	4.43678	5.14203	7.9104	0	0	0	0	1	0	1
SAM23877_RS00345	NZ_CP012382.1	71502	72701	-	1200	NA	NA	NA	NA	NA	WP_244902875.1	WP_053141980.1	Q1RR12	serine/threonine-protein phosphatase	Putative serine phosphatase	12	21	16	13	15	19	26	35	4	18	2	10	5	False	3.43741	4.1964	3.82443	3.54432	3.73697	2.05889	1.32193	3.1964	2.32193	3.98489	4.49185	4.05889	4.90689	0	0	0	0	0	0	0
SAM23877_RS00350	NZ_CP012382.1	72886	73611	-	726	NA	NA	NA	NA	NA	WP_053125712.1	WP_053125712.1	A0A0K2AJA3	GAF and ANTAR domain-containing protein	Putative transcription antitermination regulator	41	79	32	26	132	74	68	184	30	266	44	121	48	False	5.85428	6.78389	5.50635	5.21685	7.51724	5.41615	5.95381	7.3927	6.07667	8.52265	6.57048	6.69078	7.99334	1	1	1	0	2	1	1
SAM23877_RS40145	NZ_CP012382.1	74029	74199	-	171	NA	NA	NA	NA	NA	WP_167355219.1	WP_167355219.1	Q1RR10	hypothetical protein	Uncharacterized protein SAMT0076	38	154	386	69	1071	46	58	965	62	640	64	396	148	False	7.83333	9.82406	11.1441	8.67721	12.614	8.52521	8.5703	11.1809	9.7671	11.8721	8.43057	8.10252	12.4638	2	3	3	2	3	2	2
SAM23877_RS00355	NZ_CP012382.1	74233	74427	-	195	NA	NA	NA	NA	NA	WP_053125713.1	WP_053125713.1	Q1RR09	hypothetical protein	Uncharacterized protein SAMT0077	36	128	330	86	4017	49	56	1080	277	3913	410	2374	1013	False	7.56791	9.36968	10.7291	8.8014	14.3307	10.4774	11.0414	13.5722	12.3443	14.2929	8.19134	8.00231	12.4366	2	2	3	2	3	3	3
SAM23877_RS00360	NZ_CP012382.1	74575	75021	-	447	NA	NA	NA	NA	NA	WP_053125715.1	WP_053125715.1	Q1RR08	DUF6098 family protein	Uncharacterized protein SAMT0078	60	211	574	114	1847	140	149	1632	82	3422	150	1443	448	False	7.09239	8.88957	10.3291	8.00714	12.0134	7.53669	8.40006	11.6575	9.97222	12.9027	8.39047	8.3012	11.835	1	2	3	2	3	2	2
SAM23877_RS00365	NZ_CP012382.1	75044	75274	-	231	NA	NA	NA	NA	NA	WP_053125717.1	WP_053125717.1	Q1RR07	DUF5133 domain-containing protein	Uncharacterized protein SAMT0079	60	220	729	155	5244	135	100	1204	278	8315	720	3092	1752	False	8.04477	9.90194	11.6258	9.39944	14.4708	10.2382	11.6079	13.7088	12.8896	15.1357	8.77225	9.2015	12.3489	2	3	3	2	3	3	3
SAM23877_RS00370	NZ_CP012382.1	75717	76319	+	603	NA	NA	NA	NA	NA	WP_244903048.1	WP_159041953.1	A0A0K2B5U8	GAF and ANTAR domain-containing protein	GAF domain-containing protein	19	35	21	30	92	18	18	80	33	500	46	278	118	False	5.0517	5.8997	5.1892	5.68397	7.26893	5.81723	6.28436	8.85389	7.62459	9.69844	4.9777	4.9777	7.06962	1	1	0	1	1	1	1
SAM23877_RS00375	NZ_CP012382.1	76518	76697	+	180	NA	NA	NA	NA	NA	WP_053125721.1	WP_053125721.1	Q1RR05	hypothetical protein	Uncharacterized protein SAMT0081	5	11	14	14	42	7	6	47	12	99	18	70	42	False	5.05889	6.05889	6.38082	6.38082	7.9002	6.17437	6.72186	8.62368	7.9002	9.11779	5.28129	5.47393	8.05889	1	1	1	1	2	1	1
SAM23877_RS00380	NZ_CP012382.1	76694	77377	+	684	NA	NA	NA	NA	NA	WP_053125725.1	WP_053125725.1	A0A0K2AJY0	hemerythrin domain-containing protein	Hemerythrin domain-containing protein	5	19	24	14	24	6	9	91	14	72	12	39	21	False	3.13289	4.86986	5.19179	4.45482	5.19179	4.45482	4.24837	5.86986	5.00736	6.73776	3.86986	3.35529	7.07149	0	0	0	0	0	0	0
SAM23877_RS00385	NZ_CP012382.1	77644	78339	-	696	NA	NA	NA	NA	NA	WP_053125727.1	WP_053125727.1	Q1RR03	phosphodiesterase	Uncharacterized protein SAMT0083	2	9	10	4	86	2	2	62	8	72	11	103	35	False	2.1078	3.84477	3.98227	2.84477	6.96578	3.69277	4.1078	7.22328	5.69277	6.71267	2.1078	2.1078	6.50012	0	0	0	0	1	0	0
SAM23877_RS00390	NZ_CP012382.1	78336	79460	-	1125	NA	NA	NA	NA	NA	WP_235614670.1	WP_053125729.1	Q1RR02	alcohol dehydrogenase catalytic domain-containing protein	Putative glutathione-dependent formaldehyde Zinc-binding dehydrogenase (S-(Hydroxymethyl)glutathione dehydrogenase) (EC 1.1.1.284)	10	49	86	34	134	8	10	293	6	107	24	176	66	True_Induced in HT (vs MM)	3.28951	5.47393	6.27302	4.95936	6.90689	2.63743	4.47393	7.29768	5.89616	6.58496	3.28951	3	8.02975	0	1	1	0	1	0	0
SAM23877_RS40975	NZ_CP012382.1	79357	79623	-	267	NA	NA	NA	NA	NA	WP_244902876.1	NA	NA	hypothetical protein	NA	3	13	14	7	67	3	1	48	8	23	10	41	22	False	3.90509	5.71244	5.81198	4.90509	7.99255	5.07501	5.36452	7.29741	6.42865	6.49005	2.90509	3.90509	7.5198	0	1	1	0	2	0	1
SAM23877_RS00395	NZ_CP012382.1	79520	80008	-	489	NA	NA	NA	NA	NA	WP_053125731.1	WP_053125731.1	Q1RR01	hypothetical protein	Putative integral membrane protein	5	36	49	11	33	5	9	149	5	2	4	15	14	False	3.61706	6.24155	6.67595	4.61706	6.11956	3.61706	3.35402	5.03209	4.93898	2.61706	4.35402	3.61706	8.26091	0	1	1	0	1	0	0
SAM23877_RS00400	NZ_CP012382.1	80151	80672	+	522	NA	NA	NA	NA	NA	WP_053141982.1	WP_053141982.1	A0A0K2AJT1	hypothetical protein	Uncharacterized protein	3	15	17	4	58	6	8	54	14	67	26	46	35	False	2.93788	4.93788	5.1078	3.25981	6.82052	4.84477	5.69277	6.49247	6.1078	7.02534	4.1078	3.74523	6.71924	0	0	0	0	1	0	1
SAM23877_RS00405	NZ_CP012382.1	80871	81461	-	591	NA	NA	NA	NA	NA	WP_053125733.1	WP_053125733.1	Q1RQZ9	hemerythrin domain-containing protein	Uncharacterized protein SAMT0087	7	16	10	21	24	4	5	33	20	61	13	151	697	True_Induced in HT (vs MM)	3.75877	4.84623	4.2182	5.2182	5.40263	5.15109	4.56612	8.0067	10.2059	6.71297	3.34373	3.0807	5.84623	0	0	0	0	1	0	0
SAM23877_RS00410	NZ_CP012382.1	81472	82671	-	1200	NA	NA	NA	NA	NA	WP_053125735.1	WP_053125735.1	Q1RQZ8	hypothetical protein	Uncharacterized protein SAMT0088	33	67	88	78	292	25	31	145	190	426	107	1143	5340	True_Induced in HT (vs MM)	4.82443	5.82443	6.2127	6.04075	7.93172	7.31439	6.49185	9.89684	12.1199	8.47506	4.73697	4.43741	6.92679	1	1	1	1	2	1	1
SAM23877_RS00415	NZ_CP012382.1	82921	83726	-	806	NA	NA	NA	PSEUDOGENE	NA	NA	NA	NA	NA	NA	3	7	3	5	9	2	5	11	10	21	8	22	6	False	2.31115	3.31115	2.31115	2.89611	3.63308	3.77058	3.48107	4.83471	3.1185	4.77058	2.89611	1.89611	3.89611	0	0	0	0	0	0	0
SAM23877_RS00420	NZ_CP012382.1	84178	85077	+	900	NA	NA	NA	NA	NA	WP_053125737.1	WP_053125737.1	Q1RQZ5	aminoglycoside phosphotransferase family protein	Putative aminoglycoside phosphotransferase	90	75	66	37	8	17	20	38	87	29	146	20	66	False	6.6598	6.39993	6.21809	5.39993	3.32193	6.61143	7.35168	4.54432	6.21809	5.05889	4.54432	4.32193	5.43741	1	1	1	0	0	1	1
SAM23877_RS00425	NZ_CP012382.1	85528	85731	+	204	NA	NA	NA	NA	NA	WP_003973099.1	WP_003973099.1	Q1RQZ4	MULTISPECIES: cold-shock protein	Cold shock protein-like protein (Putative cold shock protein)	635	357	267	254	591	685	839	429	912	362	496	498	579	False	11.6062	10.7772	10.3594	10.2877	11.5028	12.1278	11.2505	11.2563	11.4733	10.7972	12.0076	11.7154	11.0416	3	3	3	3	3	3	3
SAM23877_RS00430	NZ_CP012382.1	86080	87579	+	1500	NA	NA	NA	NA	NA	WP_053125739.1	WP_053125739.1	Q1RQZ3	DEAD/DEAH box helicase	Putative DEAD-box RNA helicase	2	0	0	1	2	0	2	1	4	2	4	0	2	False	1	-0.584963	-0.584963	0.415037	1	1.73697	1.73697	-0.584963	1	1	1	-0.584963	0.415037	0	0	0	0	0	0	0
SAM23877_RS00435	NZ_CP012382.1	87627	88031	+	405	NA	NA	NA	NA	NA	WP_053125741.1	WP_053125741.1	Q1RQZ2	CBS domain-containing protein	Uncharacterized protein SAMT0094	4	9	4	2	0	10	11	3	0	1	0	0	2	False	3.62593	4.62593	3.62593	2.88897	1.30401	1.30401	1.30401	1.30401	2.88897	2.30401	4.88897	4.76344	3.30401	0	0	0	0	0	0	0
SAM23877_RS00440	NZ_CP012382.1	88081	88389	+	309	NA	NA	NA	NA	NA	WP_053125743.1	WP_053125743.1	Q1RQZ1	SCO5918 family protein	Uncharacterized protein SAMT0095	5	3	2	5	2	7	10	7	2	1	4	3	2	False	4.27928	3.69432	3.27928	4.27928	3.27928	3.27928	4.01625	3.69432	3.27928	2.69432	5.15375	4.69432	4.69432	0	0	0	0	0	0	0
SAM23877_RS00445	NZ_CP012382.1	88504	89127	-	624	NA	NA	NA	NA	NA	WP_053125745.1	WP_053125745.1	Q1RQZ0	hypothetical protein	Uncharacterized protein SAMT0096	21	10	2	39	8	8	8	37	26	20	52	24	66	False	5.13981	4.13981	2.26534	6.00231	3.85031	5.43527	6.4083	5.32424	6.74647	5.0727	3.85031	3.85031	5.92831	1	0	0	1	0	1	1
SAM23877_RS00450	NZ_CP012382.1	89364	90872	+	1509	NA	NA	NA	NA	NA	WP_053125747.1	WP_053125747.1	Q1RQY9	transcriptional regulator	Uncharacterized protein SAMT0097	18	26	18	20	8	49	41	2868	4	6	76	8	12	False	3.65433	4.16129	3.65433	3.79872	2.57633	1.72834	5.67319	2.57633	3.10685	2.21376	4.79872	5.05026	10.8927	0	0	0	0	0	0	1
SAM23877_RS00455	NZ_CP012382.1	91199	91918	+	720	NA	NA	NA	NA	NA	WP_053141984.1	WP_053141984.1	A0A0K2AJJ6	polyprenyl diphosphate synthase	Isoprenyl transferase (EC 2.5.1.-)	10	14	13	11	9	13	10	17	90	243	22	196	733	True_Induced in HT (vs MM)	3.93336	4.38082	4.28129	4.05889	3.79586	6.98173	4.99749	8.09598	9.99357	8.40467	3.93336	4.28129	4.64386	0	0	0	0	0	1	0
SAM23877_RS00460	NZ_CP012382.1	91918	93387	+	1470	NA	NA	NA	NA	NA	WP_053125749.1	WP_053125749.1	Q1RQY7	oxygenase MpaB family protein	Putative calcium binding domain (Putative calcium binding protein)	13	11	12	23	6	11	14	15	119	203	21	219	893	True_Induced in HT (vs MM)	3.25154	3.02915	3.14462	4.02915	2.25154	6.35107	3.90362	7.22554	9.24831	7.11661	3.35107	3.02915	3.44418	0	0	0	0	0	1	0
SAM23877_RS00465	NZ_CP012382.1	93507	94280	-	774	NA	NA	NA	NA	NA	WP_244902877.1	WP_053125750.1	Q1RQY6	tetratricopeptide repeat protein	Putative serine/threonine-protein kinase	5	3	4	3	4	4	6	2	2	6	8	6	8	False	2.95456	2.36959	2.69152	2.36959	2.69152	1.95456	3.53952	3.17695	3.53952	3.17695	3.17695	2.69152	1.95456	0	0	0	0	0	0	0
SAM23877_RS00470	NZ_CP012382.1	94462	95199	+	738	NA	NA	NA	NA	NA	WP_053125752.1	WP_053125752.1	Q1RQY5	VOC family protein	Uncharacterized protein SAMT0101	282	392	188	337	132	267	291	47	702	347	511	401	532	False	8.58297	9.05669	8.00055	8.83919	7.49359	9.89569	9.43831	9.08936	9.4963	8.88125	8.62813	8.5044	6.02327	2	2	2	2	2	3	2
SAM23877_RS00475	NZ_CP012382.1	95276	96277	-	1002	NA	NA	NA	NA	NA	WP_053125753.1	WP_053125753.1	Q1RQY4	DUF389 domain-containing protein	Putative integral membrane protein	7	6	10	13	14	8	7	14	64	44	43	48	203	True_Induced in HT (vs MM)	2.99712	2.80447	3.45655	3.80447	3.90401	6.01949	5.45655	5.61183	7.66954	5.48897	2.99712	3.16704	3.90401	0	0	0	0	0	1	1
SAM23877_RS00480	NZ_CP012382.1	96371	96649	+	279	NA	NA	NA	NA	NA	WP_053125755.1	WP_053125755.1	Q1RQY3	hypothetical protein	Putative serine-threonine kinase	15	12	4	8	3	16	21	5	21	4	17	6	3	True_Repressed in HT (vs MM)	5.84166	5.5421	4.16359	5.01159	3.84166	6.30109	6.01159	4.64902	3.84166	4.16359	6.30109	5.92913	4.42663	1	1	0	0	0	1	1
SAM23877_RS00485	NZ_CP012382.1	96786	98387	+	1602	NA	NA	NA	NA	NA	WP_053125757.1	WP_053125757.1	Q1RQY2	serine/threonine protein kinase	Non-specific serine/threonine protein kinase (EC 2.7.11.1)	337	428	278	198	113	565	600	196	162	124	106	94	89	True_Repressed in HT (vs MM)	7.72101	8.06496	7.44425	6.95675	6.15302	6.66885	6.06159	5.88998	5.81198	6.28591	8.55135	8.46478	6.94218	2	2	1	1	1	1	1
SAM23877_RS00490	NZ_CP012382.1	98690	99574	-	885	NA	NA	NA	NA	NA	WP_053125759.1	WP_053125759.1	A0A0K2B6B7	hypothetical protein	Putative lipoprotein	26	211	582	183	1106	48	61	130	704	6679	450	3849	2036	False	4.93114	7.90417	9.3636	7.69981	10.2887	9.63773	8.99323	12.0869	11.1685	12.8819	6.13045	5.79096	7.20967	1	2	2	2	3	2	2
SAM23877_RS00495	NZ_CP012382.1	99724	100422	-	699	NA	NA	NA	NA	NA	WP_053125761.1	WP_053125761.1	Q1RQY0	NUDIX domain-containing protein	Uncharacterized protein SAMT0106	6	3	4	8	6	7	4	3	9	17	16	18	16	False	3.32399	2.51664	2.83856	3.68656	3.32399	3.83856	4.6041	4.76456	4.6041	4.68656	2.83856	3.51664	2.51664	0	0	0	0	0	0	0
SAM23877_RS00500	NZ_CP012382.1	100419	100802	-	384	NA	NA	NA	NA	NA	WP_053125764.1	WP_053125764.1	Q1RQX9	NUDIX hydrolase	Uncharacterized protein SAMT0107	2	1	2	4	4	2	2	2	8	4	4	9	4	False	2.96578	2.38082	2.96578	3.70275	3.70275	4.55075	3.70275	4.70275	3.70275	3.70275	2.96578	2.96578	2.96578	0	0	0	0	0	0	0
SAM23877_RS00505	NZ_CP012382.1	100851	101609	+	759	NA	NA	NA	NA	NA	WP_053125767.1	WP_053125767.1	Q1RQX8	DeoR/GlpR family DNA-binding transcription regulator	Putative DeoR-family transcriptional regulator	356	590	266	135	204	829	1018	118	212	205	201	220	183	False	8.87761	9.60484	8.45852	7.48529	8.07731	8.13254	8.05604	8.18573	7.92139	8.08433	10.3908	10.0948	7.29265	2	2	2	1	2	2	2
SAM23877_RS00510	NZ_CP012382.1	101606	102034	+	429	NA	NA	NA	NA	NA	WP_244902878.1	WP_053141986.1	Q1RQX7	hypothetical protein	Uncharacterized protein SAMT0109	64	65	46	32	49	92	81	60	34	31	42	26	25	False	7.24332	7.26534	6.77554	6.26534	6.86481	6.35023	6.64722	5.97584	5.92139	6.22095	7.5785	7.76011	7.15169	1	1	1	1	1	1	1
SAM23877_RS00515	NZ_CP012382.1	102001	103152	-	1152	NA	NA	NA	NA	NA	WP_053125769.1	WP_053125769.1	Q1RQX6	GDSL-type esterase/lipase family protein	Uncharacterized protein SAMT0110	19	24	24	46	51	13	18	132	105	53	262	51	100	False	4.11779	4.43972	4.43972	5.35045	5.4963	6.52378	7.83478	5.4963	6.45407	5.55075	4.04379	3.60321	6.85114	0	0	0	0	1	1	2
SAM23877_RS00520	NZ_CP012382.1	103214	103762	-	549	NA	NA	NA	NA	NA	WP_053141957.1	WP_053141957.1	Q1RQX5	YciI family protein	Uncharacterized protein SAMT0111	27	35	38	41	44	21	27	45	106	58	388	45	77	False	5.67248	6.03505	6.15052	6.25744	6.35698	7.60659	9.46875	6.38868	7.15052	6.74776	5.67248	5.32455	6.38868	1	1	1	1	1	2	2
SAM23877_RS00525	NZ_CP012382.1	104105	104770	+	666	NA	NA	NA	NA	NA	WP_053125771.1	WP_174532178.1	Q1RQX4	maleylpyruvate isomerase family mycothiol-dependent enzyme	Uncharacterized protein SAMT0112	9	6	2	6	2	6	8	6	4	2	10	2	1	False	3.90833	3.39376	2.17137	3.39376	2.17137	2.90833	4.04584	2.17137	1.58641	2.17137	3.75633	3.39376	3.39376	0	0	0	0	0	0	0
SAM23877_RS00530	NZ_CP012382.1	104867	105925	+	1059	NA	NA	NA	NA	NA	WP_053125772.1	WP_053125772.1	Q1RQX3	phosphotransferase	Uncharacterized protein SAMT0113	100	217	215	244	275	141	189	220	535	188	242	204	274	True_Repressed in HT (vs MM)	6.57551	7.68548	7.67218	7.85394	8.02582	8.98339	7.84211	7.59678	8.02059	7.47954	7.48715	7.06704	7.7052	1	2	2	2	2	2	2
SAM23877_RS00535	NZ_CP012382.1	106158	106598	+	441	NA	NA	NA	NA	NA	WP_053125774.1	WP_053125774.1	Q1RQX2	VOC family protein	Putative glyoxalase	48	76	108	150	78	45	55	144	188	76	70	78	146	False	6.79586	7.44794	7.94933	8.41955	7.48493	8.74339	7.3309	7.48493	8.38082	7.44794	6.9885	6.70471	8.36106	1	1	2	2	1	2	1
SAM23877_RS40980	NZ_CP012382.1	107350	107670	+	321	NA	NA	NA	NA	NA	WP_053125776.1	NA	NA	hypothetical protein	NA	166	221	103	131	326	131	131	228	430	109	113	221	227	False	9.02306	9.43377	8.33979	8.68375	9.9925	10.3909	8.47224	9.43377	9.47224	8.42071	8.68375	8.68375	9.47856	2	2	2	2	3	3	2
SAM23877_RS00545	NZ_CP012382.1	107782	108366	-	585	NA	NA	NA	NA	NA	WP_053125778.1	WP_053125778.1	Q1RQX0	dihydrofolate reductase family protein	Putative dihydrofolate reductase	3	6	10	9	4	5	6	12	3	7	2	2	4	False	2.77349	3.58085	4.23292	4.09542	3.09542	2.77349	2.35845	2.35845	3.09542	3.77349	3.58085	3.35845	4.47393	0	0	0	0	0	0	0
SAM23877_RS00550	NZ_CP012382.1	108556	108948	-	393	NA	NA	NA	NA	NA	WP_053125779.1	WP_053125779.1	Q1RQW9	SgcJ/EcaC family oxidoreductase	Uncharacterized protein SAMT0117	8	9	16	38	50	14	13	19	20	32	20	19	18	False	4.51732	4.66933	5.43486	6.6328	7.01982	5.73972	5.73972	5.66933	5.59533	6.39179	5.15475	5.25429	5.66933	0	0	1	1	1	1	1
SAM23877_RS00555	NZ_CP012382.1	109061	109639	+	579	NA	NA	NA	NA	NA	WP_053125781.1	WP_053125781.1	Q1RQW8	dienelactone hydrolase family protein	Putative dienelactone hydrolase	85	76	74	207	118	70	70	236	172	70	114	94	183	False	7.21463	7.05515	7.01718	8.4888	7.68318	8.22299	7.63385	7.35822	8.31193	6.93811	6.93811	6.93811	8.67711	1	1	1	2	2	2	2
SAM23877_RS39555	NZ_CP012382.1	109802	110179	+	378	NA	NA	NA	NA	NA	WP_159041955.1	WP_159041955.1	Q1RQW7	hypothetical protein	Uncharacterized protein SAMT0119	132	260	967	3015	5554	143	155	22147	1222	1289	213	1024	3650	True_Induced in HT (vs MM)	8.45882	9.43145	11.3224	12.962	13.8431	11.6598	9.14501	11.405	13.2376	11.7367	8.68894	8.57347	15.8384	2	2	3	3	3	3	2
SAM23877_RS00565	NZ_CP012382.1	110149	111201	-	1053	NA	NA	NA	NA	NA	WP_174532179.1	WP_174532179.1	Q1RQW6	saccharopine dehydrogenase NADP-binding domain-containing protein	Uncharacterized protein SAMT0120	15	18	28	62	60	17	18	104	35	37	22	22	62	False	3.92549	4.17342	4.78348	5.90277	5.85623	5.09542	4.44906	4.44906	5.90277	5.17342	4.17342	4.09542	6.63974	0	0	0	1	1	0	0
SAM23877_RS00570	NZ_CP012382.1	111331	112269	+	939	NA	NA	NA	NA	NA	WP_053125785.1	WP_053125785.1	A0A0K2AJM0	helix-turn-helix domain-containing protein	Putative AraC-family transcriptional regulator	61	44	52	90	276	69	77	544	163	132	90	103	128	False	6.045	5.58266	5.81872	6.5986	8.20455	7.44835	6.5986	6.79124	7.10203	7.14609	6.37621	6.22009	9.18092	1	1	1	1	2	1	1
SAM23877_RS00575	NZ_CP012382.1	112364	112684	-	321	NA	NA	NA	NA	NA	WP_053125787.1	WP_053125787.1	Q1RQW4	hypothetical protein	Uncharacterized protein SAMT0122	2	3	4	9	18	1	1	9	10	23	7	4	15	False	3.22432	3.63935	3.96128	4.96128	5.88728	5.09879	4.63935	3.96128	5.63935	6.22432	2.63935	2.63935	4.96128	0	0	0	0	1	0	0
SAM23877_RS00580	NZ_CP012382.1	113110	113280	+	171	NA	NA	NA	NA	NA	WP_053125789.1	WP_053125789.1	Q1RQW3	hypothetical protein	Putative membrane protein	102	1138	1236	76	437	199	304	651	24	578	60	428	180	False	9.23443	12.7015	12.8206	8.81472	11.3227	7.19179	8.47867	11.2928	10.0478	11.7254	10.8006	10.1918	11.8967	2	3	3	2	3	1	2
SAM23877_RS00585	NZ_CP012382.1	113534	113908	+	375	NA	NA	NA	NA	NA	WP_159041956.1	WP_159041956.1	A0A0K2AJK7	hypothetical protein	Uncharacterized protein	11	16	20	36	152	7	11	17	227	357	152	291	210	False	5	5.5025	5.80735	6.62449	8.67243	9.24793	8.67243	9.60486	9.13614	9.89885	5	4.41504	5.58496	1	1	1	1	2	2	2
SAM23877_RS39560	NZ_CP012382.1	114036	114380	+	345	NA	NA	NA	NA	NA	WP_158520018.1	WP_158520018.1	Q1RQW1	hypothetical protein	Uncharacterized protein SAMT0125	20	28	30	55	24	14	16	25	49	73	36	47	46	False	5.92765	6.39331	6.48953	7.34269	6.17919	7.17919	6.74479	7.12029	7.08992	7.74479	5.62279	5.44222	6.23577	1	1	1	1	1	1	1
SAM23877_RS40985	NZ_CP012382.1	114402	114554	-	153	NA	NA	NA	PSEUDOGENE	NA	NA	NA	NA	NA	NA	6	7	4	12	24	15	8	18	10	16	8	7	6	False	5.51575	5.7084	5.03032	6.40884	7.35225	6.16783	5.87832	5.7084	5.51575	6.79586	5.87832	6.7084	6.95632	1	1	0	1	1	1	1
SAM23877_RS00595	NZ_CP012382.1	114868	115332	+	465	NA	NA	NA	NA	NA	WP_053125795.1	WP_053125795.1	Q1RQV9	carboxymuconolactone decarboxylase family protein	Uncharacterized protein SAMT0127	95	138	132	365	363	77	92	214	6173	476	112	140	460	True_Repressed in HT (vs MM)	7.68966	8.22364	8.15998	9.6204	9.61249	13.6967	7.92488	8.24425	9.95332	10.0025	7.64386	7.3901	8.85289	2	2	2	2	2	3	2
SAM23877_RS00600	NZ_CP012382.1	115394	116812	-	1419	NA	NA	NA	NA	NA	WP_053125797.1	WP_053125797.1	Q1RQV8	3-carboxy-cis	3-carboxy-cis,cis-muconate cycloisomerase (EC 5.5.1.2) (Putative 3-carboxymuconate cycloisomerase)	0	0	0	0	0	0	0	2	2	0	0	0	0	False	-0.504875	-0.504875	-0.504875	-0.504875	-0.504875	1.08009	-0.504875	-0.504875	-0.504875	-0.504875	-0.504875	-0.504875	1.08009	0	0	0	0	0	0	0
SAM23877_RS00605	NZ_CP012382.1	116809	118836	-	2028	NA	NA	NA	NA	NA	WP_053125799.1	WP_053125799.1	A0A0K2B6A0	FAD/NAD(P)-binding protein	Putative nitrogen regulatory protein	1	1	0	1	0	1	2	4	4	0	0	0	0	False	-0.0200577	-0.0200577	-1.02006	-0.0200577	-1.02006	1.30187	-1.02006	-1.02006	-1.02006	-1.02006	0.564905	-0.0200577	1.30187	0	0	0	0	0	0	0
SAM23877_RS00610	NZ_CP012382.1	119099	119962	+	864	NA	NA	NA	NA	NA	WP_053125800.1	WP_053125800.1	Q1RQV6	sigma-70 family RNA polymerase sigma factor	Putative RNA polymerase ECF-subfamily sigma factor	69	125	92	183	116	62	74	207	331	72	63	74	110	True_Repressed in HT (vs MM)	6.34018	7.18818	6.75006	7.73446	7.08126	8.58594	6.2109	6.43972	7.00531	6.40072	6.43972	6.18818	7.91134	1	1	1	2	1	2	1
SAM23877_RS00615	NZ_CP012382.1	120301	121539	+	1239	NA	NA	NA	NA	NA	WP_235614475.1	WP_053141990.1	Q1RQV5	acyltransferase	Putative transmembrane mycarose O-acyltransferase	29	52	26	44	42	34	55	68	100	48	13	22	21	True_Repressed in HT (vs MM)	4.59771	5.41874	4.44571	5.18268	5.11709	6.34904	3.49818	4.21439	4.15026	5.30553	5.49818	4.82011	5.79935	0	1	0	0	0	1	0
SAM23877_RS00620	NZ_CP012382.1	121607	122050	-	444	NA	NA	NA	NA	NA	WP_244902879.1	WP_053125802.1	Q1RQV4	carboxymuconolactone decarboxylase family protein	Uncharacterized protein SAMT0132	5	5	2	9	18	4	4	20	6	6	8	4	2	False	3.75633	3.75633	2.75633	4.4933	5.4193	3.97872	4.34129	3.4933	2.75633	3.97872	3.4933	3.4933	5.56369	0	0	0	0	1	0	0
SAM23877_RS00625	NZ_CP012382.1	122132	122683	-	552	NA	NA	NA	NA	NA	WP_053125804.1	WP_053125804.1	Q1RQV3	carboxymuconolactone decarboxylase family protein	Uncharacterized protein SAMT0133	2	4	2	10	106	2	1	19	22	38	24	27	14	False	2.44222	3.17919	2.44222	4.31669	7.59873	5.38082	5.50112	5.66461	4.76415	6.14266	1.85726	2.44222	5.17919	0	0	0	0	2	1	1
SAM23877_RS00630	NZ_CP012382.1	122759	123472	-	714	NA	NA	NA	NA	NA	WP_053125806.1	WP_053125806.1	Q1RQV2	SDR family oxidoreductase	Putative ketoacyl reductase	8	12	13	43	107	12	9	82	10	27	22	32	25	False	3.65593	4.18644	4.29336	5.94544	7.24089	3.94544	5.00957	5.5304	5.18644	5.29336	3.80793	4.18644	6.86104	0	0	0	1	1	0	0
SAM23877_RS00635	NZ_CP012382.1	123616	126609	+	2994	NA	NA	NA	NA	NA	WP_053125808.1	WP_053125808.1	A0A0K2AJL7	tetratricopeptide repeat protein	Putative transcriptional regulator	13	24	11	12	14	19	28	38	11	17	8	12	3	False	2.22528	3.06178	2.00289	2.11837	2.32482	2.00289	1.58785	2.11837	0.417926	2.58785	3.27591	2.73985	3.70333	0	0	0	0	0	0	0
SAM23877_RS00640	NZ_CP012382.1	126724	127428	+	705	NA	NA	NA	NA	NA	WP_063480875.1	WP_053141992.1	Q1RQV0	gamma-glutamyl-gamma-aminobutyrate hydrolase family protein	Putative glutamine amidotransferase	22	89	54	39	15	39	56	76	13	5	8	5	9	False	5.02787	6.99616	6.28566	5.82623	4.5043	4.31166	3.67423	3.08927	3.82623	3.08927	6.33719	5.82623	6.77109	1	1	1	1	0	0	0
SAM23877_RS00645	NZ_CP012382.1	127762	129276	-	1515	NA	NA	NA	NA	NA	WP_053125810.1	WP_053125810.1	Q1RQU9	FAD-dependent monooxygenase	Putative oxygenase	5	11	6	16	17	7	8	24	25	11	2	5	8	False	1.98564	2.98564	2.20804	3.48815	3.57061	4.10112	0.985645	1.98564	2.57061	2.98564	2.57061	2.40068	4.04454	0	0	0	0	0	0	0
SAM23877_RS00650	NZ_CP012382.1	129376	130356	-	981	NA	NA	NA	NA	NA	WP_053125812.1	WP_053125812.1	A0A0K2AJY3	alpha/beta hydrolase	Putative hydrolase	2	3	1	3	8	3	2	7	6	5	1	1	4	False	1.61264	2.02767	1.02767	2.02767	3.1976	2.83503	1.02767	1.02767	2.3496	2.61264	1.61264	2.02767	3.02767	0	0	0	0	0	0	0
SAM23877_RS00655	NZ_CP012382.1	130397	131233	-	837	NA	NA	NA	NA	NA	WP_053125814.1	WP_053125814.1	Q1RQU7	NAD(P)H-binding protein	Putative nucleotide-diphosphate-sugar epimerase	0	0	0	0	4	0	0	0	4	3	0	5	1	False	0.2567	0.2567	0.2567	0.2567	2.57863	2.57863	0.2567	2.84166	1.2567	2.2567	0.2567	0.2567	0.2567	0	0	0	0	0	0	0
SAM23877_RS00660	NZ_CP012382.1	131374	132834	-	1461	NA	NA	NA	NA	NA	WP_053125816.1	WP_053125816.1	Q1RQU6	FAD-dependent monooxygenase	Putative oxygenase	2	2	3	2	6	4	3	10	2	3	0	1	2	False	1.03801	1.03801	1.45304	1.03801	2.2604	1.03801	-0.546956	0.453044	1.03801	1.45304	1.45304	1.77497	2.91248	0	0	0	0	0	0	0
SAM23877_RS00665	NZ_CP012382.1	134302	135810	-	1509	NA	NA	NA	NA	NA	WP_053125818.1	WP_107291940.1	Q1RQU5	MFS transporter	Putative antibiotic antiporter	21	21	10	71	512	10	13	126	3076	359	20	22	198	True_Repressed in HT (vs MM)	3.86584	3.86584	2.86584	5.57633	8.40922	10.9937	3.79872	3.92997	7.04303	7.89826	3.21376	2.86584	6.39509	0	0	0	1	2	3	0
SAM23877_RS00670	NZ_CP012382.1	135974	136672	-	699	NA	NA	NA	NA	NA	WP_053125820.1	WP_053125820.1	Q1RQU4	hemerythrin domain-containing protein	Uncharacterized protein SAMT0142	4	3	2	9	252	3	2	3	306	218	7	15	18	True_Repressed in HT (vs MM)	2.83856	2.51664	2.1016	3.83856	8.49963	8.77873	3.51664	4.51664	4.76456	8.29142	2.1016	2.51664	2.51664	0	0	0	0	2	2	0
SAM23877_RS00675	NZ_CP012382.1	136844	138409	-	1566	NA	NA	NA	NA	NA	WP_053125822.1	WP_053125822.1	Q1RQU3	MFS transporter	Putative efflux protein	6	6	6	10	16	8	12	18	11	18	4	5	6	False	2.16027	2.16027	2.16027	2.81235	3.44038	2.93788	1.67484	1.93788	2.16027	3.60084	3.05336	2.52284	3.60084	0	0	0	0	0	0	0
SAM23877_RS00680	NZ_CP012382.1	138447	139208	-	762	NA	NA	NA	NA	NA	WP_107291830.1	WP_053125825.1	A0A0K2AJM7	response regulator transcription factor	DNA-binding response regulator MtrA	3	4	2	12	12	7	5	13	4	2	2	3	10	False	2.39214	2.71407	1.9771	4.09258	4.09258	2.71407	1.9771	2.39214	3.85157	1.9771	2.9771	3.39214	4.19949	0	0	0	0	0	0	0
SAM23877_RS00685	NZ_CP012382.1	139375	139779	-	405	NA	NA	NA	NA	NA	WP_053125827.1	WP_053125827.1	Q1RQU1	GNAT family N-acetyltransferase	Putative acetyltransferase	9	6	5	98	295	11	9	65	287	203	108	120	274	False	4.62593	4.11136	3.88897	7.93336	9.51346	9.47393	8.07219	8.22287	9.40729	8.97643	4.62593	4.88897	7.3484	0	0	0	2	2	2	2
SAM23877_RS00690	NZ_CP012382.1	139763	141049	-	1287	NA	NA	NA	NA	NA	WP_079029944.1	WP_079029944.1	Q1RQU0	adenylosuccinate lyase	Adenylosuccinase (EC 4.3.2.2) (Adenylosuccinate lyase)	16	10	3	88	265	20	20	81	343	150	85	98	219	False	3.72345	3.09542	1.63599	6.11172	7.69127	8.06225	6.06225	6.26534	7.41735	6.87439	4.02831	4.02831	5.99354	0	0	0	1	2	2	1
SAM23877_RS00695	NZ_CP012382.1	141140	142651	-	1512	NA	NA	NA	NA	NA	WP_053125829.1	WP_053125829.1	Q1RQT9	glutamine synthetase family protein	Putative glutamine synthetase	1	1	2	5	2	1	1	4	0	2	0	1	10	True_Induced in HT (vs MM)	0.403542	0.403542	0.988504	1.9885	0.988504	-0.596458	-0.596458	0.403542	2.86297	0.988504	0.403542	0.403542	1.72547	0	0	0	0	0	0	0
SAM23877_RS00700	NZ_CP012382.1	142655	144064	-	1410	NA	NA	NA	NA	NA	WP_063796765.1	WP_063796765.1	Q1RQT8	amidase family protein	Putative amidase	0	1	0	1	4	0	1	2	1	1	2	3	3	False	-0.495695	0.504305	-0.495695	0.504305	1.82623	0.504305	1.08927	1.5043	1.5043	0.504305	0.504305	-0.495695	1.08927	0	0	0	0	0	0	0
SAM23877_RS00705	NZ_CP012382.1	144187	146106	-	1920	NA	NA	NA	NA	NA	WP_053125831.1	WP_053125831.1	A0A0K2AJN3	hypothetical protein	Uncharacterized protein	3	2	2	8	20	3	5	7	24	12	10	12	19	False	1.05889	0.643856	0.643856	2.22882	3.45121	3.70275	2.51833	2.75933	3.38082	2.75933	1.64386	1.05889	2.05889	0	0	0	0	0	0	0
SAM23877_RS00710	NZ_CP012382.1	146106	146432	-	327	NA	NA	NA	NA	NA	WP_053125832.1	WP_053125832.1	Q1RQT6	4Fe-4S ferredoxin	Putative ferredoxin	0	1	0	3	4	1	0	1	2	3	0	4	2	False	1.61264	2.61264	1.61264	3.61264	3.93457	3.1976	1.61264	3.93457	3.1976	3.61264	1.61264	2.61264	2.61264	0	0	0	0	0	0	0
SAM23877_RS00715	NZ_CP012382.1	146565	147977	-	1413	NA	NA	NA	NA	NA	WP_053125834.1	WP_053125834.1	Q1RQT5	alkaline phosphatase family protein	Putative type I phosphodiesterase, nucleotide pyrophosphatase	0	0	0	0	0	0	0	1	4	4	0	0	0	False	-0.498761	-0.498761	-0.498761	-0.498761	-0.498761	1.82317	-0.498761	-0.498761	-0.498761	1.82317	-0.498761	-0.498761	0.501239	0	0	0	0	0	0	0
SAM23877_RS00720	NZ_CP012382.1	147974	149146	-	1173	NA	NA	NA	NA	NA	WP_053125836.1	WP_053125836.1	Q1RQT4	metabolite traffic protein EboE	Uncharacterized protein SAMT0152	9	14	5	8	3	11	19	2	9	10	7	4	8	False	3.09173	3.67669	2.35476	2.93972	1.7698	3.09173	2.7698	2.09173	2.93972	3.22923	4.09173	3.35476	1.35476	0	0	0	0	0	0	0
SAM23877_RS00725	NZ_CP012382.1	149150	150025	-	876	NA	NA	NA	NA	NA	WP_053125838.1	WP_053125838.1	Q1RQT3	TatD family hydrolase	Putative metal-dependent hydrolase	0	1	0	2	4	1	1	1	8	4	0	4	3	False	0.190997	1.191	0.190997	1.77596	2.51293	3.36092	0.190997	2.51293	2.191	2.51293	1.191	1.191	1.191	0	0	0	0	0	0	0
SAM23877_RS00730	NZ_CP012382.1	150028	150627	-	600	NA	NA	NA	NA	NA	WP_053125840.1	WP_053125840.1	Q1RQT2	EboA domain-containing protein	Uncharacterized protein SAMT0154	0	0	0	1	3	1	0	0	2	0	3	3	2	False	0.736966	0.736966	0.736966	1.73697	2.73697	2.32193	2.73697	2.73697	2.32193	0.736966	0.736966	1.73697	0.736966	0	0	0	0	0	0	0
SAM23877_RS00735	NZ_CP012382.1	150624	151469	-	846	NA	NA	NA	NA	NA	WP_053125842.1	WP_053125842.1	Q1RQT1	sugar phosphate isomerase/epimerase	Putative abasic site repairing enzyme	0	0	0	1	2	0	0	1	0	2	4	2	3	False	0.24127	0.24127	0.24127	1.24127	1.82623	0.24127	2.5632	1.82623	2.24127	1.82623	0.24127	0.24127	1.24127	0	0	0	0	0	0	0
SAM23877_RS00740	NZ_CP012382.1	151466	152392	-	927	NA	NA	NA	NA	NA	WP_244903049.1	WP_053125844.1	A0A0K2AJH9	UbiA family prenyltransferase	Putative transferase	0	0	0	0	0	0	0	0	0	0	0	1	0	False	0.109359	0.109359	0.109359	0.109359	0.109359	0.109359	0.109359	1.10936	0.109359	0.109359	0.109359	0.109359	0.109359	0	0	0	0	0	0	0
SAM23877_RS00745	NZ_CP012382.1	152440	153570	-	1131	NA	NA	NA	NA	NA	WP_053125846.1	WP_053125846.1	Q1RQS9	inositol-3-phosphate synthase	Putative myo-inositol phosphate synthase	1	1	0	3	1	0	2	3	4	6	0	4	6	False	0.822401	0.822401	-0.177599	1.8224	0.822401	2.14433	-0.177599	2.14433	2.62976	2.62976	1.40736	-0.177599	1.8224	0	0	0	0	0	0	0
SAM23877_RS00750	NZ_CP012382.1	153813	154928	-	1116	NA	NA	NA	NA	NA	WP_053125848.1	WP_053125848.1	A0A0K2AK59	ScyD/ScyE family protein	Uncharacterized protein	3	5	15	54	89	2	1	28	129	90	52	123	108	False	1.84166	2.42663	3.84166	5.62302	6.33352	6.86403	5.56958	6.79586	6.60985	6.34946	0.841663	1.42663	4.69964	0	0	0	1	1	1	1
SAM23877_RS00755	NZ_CP012382.1	155187	156272	+	1086	NA	NA	NA	NA	CL1_Kinamycin/butyrolacton_1	WP_235614476.1	WP_053141998.1	Q1RQS7	acetylserotonin O-methyltransferase	Putative O-methyltransferase	16	33	126	228	82	19	19	193	11	41	30	60	36	True_Induced in HT (vs MM)	3.96844	4.96844	6.86966	7.72018	6.25602	3.46594	4.83517	5.81171	5.09043	5.27329	4.2029	4.2029	7.48089	0	0	1	2	1	0	0
SAM23877_RS00760	NZ_CP012382.1	157257	158783	-	1527	NA	NA	NA	NA	CL1_Kinamycin/butyrolacton_1	WP_053125853.1	WP_053125853.1	Q1RQS6	FAD-dependent monooxygenase	Putative oxygenase	8	3	6	19	10	16	7	130	4	6	5	5	4	False	2.55922	1.3893	2.19665	3.71123	2.84873	1.71123	1.97426	1.97426	1.71123	2.19665	2.3893	3.47676	6.42272	0	0	0	0	0	0	0
SAM23877_RS00765	NZ_CP012382.1	158891	160366	-	1476	NA	NA	NA	NA	CL1_Kinamycin/butyrolacton_1	WP_053125856.1	WP_053125856.1	Q1RQS5	FAD-dependent monooxygenase	Putative oxygenase	0	1	1	4	16	2	1	14	6	11	8	10	7	False	-0.561693	0.438307	0.438307	1.76024	3.52577	2.24566	2.60823	2.89774	2.43831	3.02327	0.438307	1.02327	3.3452	0	0	0	0	0	0	0
SAM23877_RS00770	NZ_CP012382.1	160370	161314	-	945	NA	NA	NA	NA	CL1_Kinamycin/butyrolacton_1	WP_053125858.1	WP_053125858.1	Q1RQS4	aromatase/cyclase	Putative bifunctional cyclase/dehydratase (Putative cyclase/dehydratase)	0	1	1	13	90	1	1	23	38	44	31	41	81	False	0.0816138	1.08161	1.08161	3.88897	6.58941	5.36702	5.08161	5.47393	6.43917	5.57347	1.08161	1.08161	4.66658	0	0	0	0	1	1	0
SAM23877_RS00775	NZ_CP012382.1	161367	162155	-	789	NA	NA	NA	NA	CL1_Kinamycin/butyrolacton_1	WP_053125862.1	WP_053125862.1	Q1RQS3	3-oxoacyl-ACP reductase FabG	Polyketide ketoreductase (Putative ketoacyl reductase)	1	1	0	5	8	1	1	19	6	12	10	6	26	True_Induced in HT (vs MM)	1.3419	1.3419	0.341903	2.92687	3.51183	3.14926	3.80133	3.14926	5.09679	4.04234	1.3419	1.3419	4.66383	0	0	0	0	0	0	0
SAM23877_RS00780	NZ_CP012382.1	162168	162437	-	270	NA	NA	NA	NA	CL1_Kinamycin/butyrolacton_1	WP_053125866.1	WP_053125866.1	Q1RQS2	acyl carrier protein	Acyl carrier protein (Putative acyl carrier protein)	1	1	0	3	16	1	1	7	10	8	5	16	13	False	2.88897	2.88897	1.88897	3.88897	5.97643	5.3484	4.47393	5.97643	5.69632	5.05889	2.88897	2.88897	4.88897	0	0	0	0	1	1	0
SAM23877_RS00785	NZ_CP012382.1	162506	163717	-	1212	NA	NA	NA	NA	CL1_Kinamycin/butyrolacton_1	WP_053125868.1	WP_053125868.1	Q1RQS1	ketosynthase chain-length factor	Chain length factor (Putative chain length determinant)	1	2	2	3	22	2	3	7	10	16	8	6	23	False	0.72261	1.30757	1.30757	1.72261	4.24617	3.18204	2.89254	2.52997	4.30757	3.81007	1.72261	1.30757	2.72261	0	0	0	0	0	0	0
SAM23877_RS00790	NZ_CP012382.1	163714	164985	-	1272	NA	NA	NA	NA	CL1_Kinamycin/butyrolacton_1	WP_053125871.1	WP_053125871.1	Q1RQS0	beta-ketoacyl	Beta-ketoacyl synthase (Putative ketoacyl synthase)	2	2	0	4	20	1	1	7	8	9	8	6	25	False	1.23786	1.23786	-0.347099	1.97483	4.04522	2.82283	2.82283	2.46026	4.35334	2.97483	0.652901	0.652901	2.6529	0	0	0	0	0	0	0
SAM23877_RS00795	NZ_CP012382.1	164982	165311	-	330	NA	NA	NA	NA	CL1_Kinamycin/butyrolacton_1	WP_053125873.1	WP_053125873.1	Q1RQR9	TcmI family type II polyketide cyclase	Putative polyketide cyclase	0	0	0	2	8	0	1	4	0	0	1	4	2	False	1.59946	1.59946	1.59946	3.18442	4.76939	1.59946	2.59946	3.92139	3.18442	1.59946	2.59946	1.59946	3.92139	0	0	0	0	0	0	0
SAM23877_RS00800	NZ_CP012382.1	165597	166295	-	699	NA	NA	NA	NA	CL1_Kinamycin/butyrolacton_1	WP_053125875.1	WP_053125875.1	Q1RQR8	antibiotic biosynthesis monooxygenase	Anthrone oxidase-like protein (Putative oxidase)	4	3	4	17	43	4	3	22	28	34	25	34	60	False	2.83856	2.51664	2.83856	4.68656	5.97607	5.37462	5.21708	5.64592	6.44737	5.64592	2.51664	2.83856	5.0402	0	0	0	0	1	1	0
SAM23877_RS00805	NZ_CP012382.1	166508	167929	-	1422	NA	NA	NA	NA	CL1_Kinamycin/butyrolacton_1	WP_235614477.1	WP_053125877.1	Q1RQR7	FAD-dependent monooxygenase	Putative oxygenase	3	7	12	27	92	2	7	91	25	18	18	27	48	False	1.49208	2.49208	3.19252	4.29943	6.03124	4.19252	3.74001	4.29943	5.10679	3.74001	2.49208	1.07704	6.01564	0	0	0	0	1	0	0
SAM23877_RS00810	NZ_CP012382.1	168151	168660	+	510	NA	NA	NA	NA	CL1_Kinamycin/butyrolacton_1	WP_079029945.1	WP_079029945.1	Q1RQR6	nuclear transport factor 2 family protein	JadX-like protein	6	6	16	31	27	3	5	31	4	6	8	5	9	False	3.77879	3.77879	5.05889	5.97143	5.77879	3.29336	4.14136	3.55639	4.29336	3.77879	3.55639	2.97143	5.97143	0	0	0	1	1	0	0
SAM23877_RS00815	NZ_CP012382.1	169018	169437	-	420	NA	NA	NA	NA	CL1_Kinamycin/butyrolacton_1	WP_053125879.1	WP_053125879.1	Q1RQR5	pyridoxamine 5\\'-phosphate oxidase family protein	Uncharacterized protein alpL2	1	1	0	2	2	4	2	3	0	0	0	1	0	False	2.25154	2.25154	1.25154	2.8365	2.8365	1.25154	1.25154	2.25154	1.25154	1.25154	2.8365	3.57347	3.25154	0	0	0	0	0	0	0
SAM23877_RS40990	NZ_CP012382.1	169663	169755	-	93	NA	NA	NA	PSEUDOGENE	CL1_Kinamycin/butyrolacton_1	NA	NA	NA	NA	NA	0	0	0	0	0	0	0	0	0	0	0	0	0	False	3.42663	3.42663	3.42663	3.42663	3.42663	3.42663	3.42663	3.42663	3.42663	3.42663	3.42663	3.42663	3.42663	0	0	0	0	0	0	0
SAM23877_RS00820	NZ_CP012382.1	169858	171381	-	1524	NA	NA	NA	NA	CL1_Kinamycin/butyrolacton_1	WP_053125881.1	WP_053125881.1	Q1RQR4	condensation domain-containing protein	Peptide synthase condensation domain	3	6	2	9	8	4	5	8	2	0	0	1	2	False	1.39214	2.19949	0.9771	2.71407	2.56206	0.9771	-0.607863	0.392137	0.9771	-0.607863	1.9771	1.71407	2.56206	0	0	0	0	0	0	0
SAM23877_RS00825	NZ_CP012382.1	171611	172420	-	810	NA	NA	NA	NA	CL1_Kinamycin/butyrolacton_1	WP_053125884.1	WP_053125884.1	Q1RQR3	4\\'-phosphopantetheinyl transferase superfamily protein	Putative phosphopantetheinyl transferase	1	2	2	2	5	2	2	7	4	6	0	5	5	False	1.30401	1.88897	1.88897	1.88897	2.88897	2.62593	0.304006	2.88897	2.88897	3.11136	1.88897	1.88897	3.30401	0	0	0	0	0	0	0
SAM23877_RS00830	NZ_CP012382.1	172692	174515	-	1824	NA	NA	NA	NA	CL1_Kinamycin/butyrolacton_1	WP_053125886.1	WP_053125886.1	Q1RQR2	acyl-CoA dehydrogenase	Putative acyl-CoA dehydrogenase	0	0	1	1	11	1	0	1	4	6	0	3	5	False	-0.867106	-0.867106	0.132894	0.132894	2.71786	1.45482	-0.867106	1.13289	1.71786	1.94025	-0.867106	0.132894	0.132894	0	0	0	0	0	0	0
SAM23877_RS00835	NZ_CP012382.1	174512	175396	-	885	NA	NA	NA	NA	CL1_Kinamycin/butyrolacton_1	WP_079030615.1	WP_079030615.1	Q1RQR1	SRPBCC family protein	Putative cyclase (Putative cyclase/aromatase)	1	3	2	1	1	3	1	5	0	0	0	1	0	False	1.17625	2.17625	1.76121	1.17625	1.17625	0.176251	0.176251	1.17625	0.176251	0.176251	1.17625	2.17625	2.76121	0	0	0	0	0	0	0
SAM23877_RS00840	NZ_CP012382.1	175743	175985	+	243	NA	NA	NA	NA	CL1_Kinamycin/butyrolacton_1	WP_053125890.1	WP_053125890.1	Q1RQR0	hypothetical protein	Uncharacterized protein alpP2	1	4	4	3	6	3	4	5	1	1	0	1	0	False	3.04097	4.3629	4.3629	4.04097	4.84833	3.04097	2.04097	3.04097	2.04097	3.04097	4.3629	4.04097	4.62593	0	0	0	0	0	0	0
SAM23877_RS00845	NZ_CP012382.1	176498	177766	-	1269	NA	NA	NA	NA	CL1_Kinamycin/butyrolacton_1	WP_079029946.1	WP_079029946.1	Q1RQQ9	ketosynthase chain-length factor	Putative chain length factor (Putative chain length factor protein)	1	2	0	5	29	1	2	8	16	17	4	10	13	False	0.656308	1.24127	-0.343692	2.24127	4.5632	3.74377	1.97824	3.11574	3.46366	3.82623	1.24127	0.656308	2.82623	0	0	0	0	0	0	0
SAM23877_RS00850	NZ_CP012382.1	177763	179034	-	1272	NA	NA	NA	NA	CL1_Kinamycin/butyrolacton_1	WP_053125893.1	WP_053125893.1	Q1RQQ8	beta-ketoacyl	Putative polyketide beta-ketoacyl synthase (Putative polyketide synthase)	1	1	2	4	49	1	0	9	34	32	16	22	16	False	0.652901	0.652901	1.23786	1.97483	5.29676	4.78218	3.74036	4.17646	3.74036	4.6973	-0.347099	0.652901	2.97483	0	0	0	0	1	0	0
SAM23877_RS00855	NZ_CP012382.1	179031	179810	-	780	NA	NA	NA	NA	CL1_Kinamycin/butyrolacton_1	WP_053125898.1	WP_053125898.1	Q1RQQ7	alpha/beta fold hydrolase	Putative thioesterase	1	1	2	5	22	1	1	5	2	4	2	6	12	False	1.35845	1.35845	1.94342	2.94342	4.88202	1.94342	1.94342	3.16581	4.05889	2.68038	1.35845	1.35845	2.94342	0	0	0	0	0	0	0
SAM23877_RS00860	NZ_CP012382.1	180170	180991	-	822	NA	NA	NA	NA	CL1_Kinamycin/butyrolacton_1	WP_053125900.1	WP_053125900.1	Q1RQQ6	AfsR/SARP family transcriptional regulator	Putative SARP family pathway specific regulatory protein (SARP family pathway specific regulatory protein)	7	9	18	52	154	6	6	65	176	149	52	95	169	False	3.28279	3.60472	4.53072	6.01071	7.55891	7.7504	6.01071	6.86775	7.69218	7.51161	3.09014	3.09014	6.32718	0	0	0	1	2	2	1
SAM23877_RS00865	NZ_CP012382.1	181869	182876	+	1008	NA	NA	NA	NA	CL1_Kinamycin/butyrolacton_1	WP_244902880.1	WP_053125903.1	Q1RQQ5	winged helix-turn-helix domain-containing protein	Putative SARP family pathway specific regulatory protein (SARP family pathway specific regulatory protein)	20	37	56	92	38	30	39	61	40	23	16	14	17	True_Repressed in HT (vs MM)	4.38082	5.23643	5.82139	6.52766	5.27391	5.34606	4.07597	3.89539	4.15843	4.57347	5.31043	4.9427	5.9427	0	1	1	1	0	1	0
SAM23877_RS00870	NZ_CP012382.1	182893	183732	-	840	NA	NA	NA	NA	CL1_Kinamycin/butyrolacton_1	WP_053125904.1	WP_053125904.1	Q1RQQ4	AfsR/SARP family transcriptional regulator	Putative SARP family pathway specific regulatory protein (SARP family pathway specific regulatory protein)	1	1	0	3	419	1	1	2	184	239	5	3	4	True_Repressed in HT (vs MM)	1.25154	1.25154	0.251539	2.25154	8.96578	7.78292	2.8365	2.25154	2.57347	8.15843	1.25154	1.25154	1.8365	0	0	0	0	2	2	0
SAM23877_RS00875	NZ_CP012382.1	184142	184813	-	672	NA	NA	NA	NA	CL1_Kinamycin/butyrolacton_1	WP_244902881.1	WP_053125906.1	Q1RQQ3	TetR family transcriptional regulator	Putative TetR-family transcriptional regulator (TetR-family transcriptional regulator)	5	8	6	6	105	7	11	15	22	26	4	2	0	True_Repressed in HT (vs MM)	3.15843	3.74339	3.38082	3.38082	7.30139	5.09703	2.89539	2.15843	0.573467	5.32835	4.15843	3.57347	4.57347	0	0	0	0	1	0	0
SAM23877_RS00880	NZ_CP012382.1	184847	186439	-	1593	NA	NA	NA	NA	CL1_Kinamycin/butyrolacton_1	WP_053125907.1	WP_053125907.1	Q1RQQ2	acyl-CoA carboxylase subunit beta	Putative carboxyl transferase	17	22	25	36	1453	24	29	51	434	547	27	33	34	True_Repressed in HT (vs MM)	3.49818	3.85182	4.02869	4.53771	9.83407	8.09313	4.13561	4.41572	4.45754	8.42629	4.23514	3.97211	5.02869	0	0	0	0	3	2	0
SAM23877_RS00885	NZ_CP012382.1	186572	186802	-	231	NA	NA	NA	NA	CL1_Kinamycin/butyrolacton_1	WP_053125910.1	WP_053125910.1	Q1RQQ1	hypothetical protein	SimX2-like protein	3	8	6	2	25	6	9	12	1	6	2	4	2	False	4.11404	5.28396	4.92139	3.699	6.81447	3.11404	3.699	4.43596	3.699	4.92139	5.43596	4.92139	5.81447	0	1	0	0	1	0	0
SAM23877_RS00890	NZ_CP012382.1	188177	188890	-	714	NA	NA	NA	NA	CL1_Kinamycin/butyrolacton_1	WP_053125912.1	WP_053125912.1	Q1RQQ0	ScbR family autoregulator-binding transcription factor	Putative gamma-butyrolactone binding protein (TetR-family transcriptional regulator-member of the gamma-butyrolactone binding protein family)	1163	1023	1122	3894	48500	1343	1129	3927	6529	9629	1396	927	1356	True_Repressed in HT (vs MM)	10.6709	10.486	10.6191	12.4134	16.0517	13.1589	10.9341	10.344	10.8922	13.7193	10.6281	10.8783	12.4256	3	3	3	3	3	3	3
SAM23877_RS00895	NZ_CP012382.1	189812	190351	+	540	NA	NA	NA	NA	NA	WP_053125913.1	WP_053125913.1	Q1RQP9	GNAT family N-acetyltransferase	Acetyltransferase-like protein (Putative acetyltransferase)	204	313	504	602	647	259	250	380	895	811	464	455	438	True_Repressed in HT (vs MM)	8.56845	9.18359	9.86911	10.125	10.2288	10.6963	9.75006	9.72186	9.66705	10.5543	8.86051	8.91134	9.46262	2	2	3	3	3	3	3
SAM23877_RS00900	NZ_CP012382.1	191019	191645	-	627	NA	NA	NA	NA	NA	WP_053125915.1	WP_053125915.1	Q1RQP8	TetR family transcriptional regulator	Putative transcriptional regulator	100	77	94	141	564	171	121	295	195	225	191	299	194	False	7.33167	6.95886	7.24332	7.82321	9.81557	8.28817	8.25843	8.90228	8.28079	8.49364	7.6042	8.09973	8.88292	1	1	1	2	3	2	2
SAM23877_RS00905	NZ_CP012382.1	191787	192737	+	951	NA	NA	NA	NA	NA	WP_053125918.1	WP_053125918.1	Q1RQP7	alpha/beta hydrolase	Putative carboxylesterase	125	102	99	106	2362	96	79	146	334	258	394	378	444	False	7.04976	6.75898	6.71634	6.81395	11.2789	8.4605	8.69819	8.63854	8.87014	8.08929	6.39441	6.6724	7.27216	1	1	1	1	3	2	2
SAM23877_RS00910	NZ_CP012382.1	193152	193631	-	480	NA	NA	NA	NA	NA	WP_053125920.1	WP_053125920.1	Q1RQP6	diadenosine tetraphosphate hydrolase	Putative histidine triad (HIT) hydrolase	16	39	50	66	284	40	34	76	182	82	98	89	96	False	5.14636	6.38082	6.73132	7.12498	9.21371	8.57459	7.68825	7.55075	7.65881	7.43393	6.18818	6.41645	7.32568	1	1	1	1	2	2	2
SAM23877_RS00915	NZ_CP012382.1	194100	194501	-	402	NA	NA	NA	NA	NA	WP_053125922.1	WP_053125922.1	Q1RQP5	RidA family protein	Putative translation initiation inhibitor	28	16	28	106	183	18	20	147	98	90	88	84	95	False	6.17271	5.4022	6.17271	8.0562	8.83829	7.94409	7.79047	7.72412	7.8997	7.82253	5.70705	5.56266	8.52419	1	1	1	2	2	2	2
SAM23877_RS00920	NZ_CP012382.1	194606	194989	+	384	NA	NA	NA	NA	NA	WP_053125924.1	WP_053125924.1	Q1RQP4	helix-turn-helix transcriptional regulator	Putative transcriptional regulator	104	57	156	298	2041	109	93	514	940	804	454	960	932	False	8.09507	7.2388	8.67544	9.60482	12.3766	11.2589	10.2105	11.2892	11.2466	11.0337	7.93541	8.16218	10.3893	2	1	2	2	3	3	3
SAM23877_RS40995	NZ_CP012382.1	195165	195260	-	96	NA	NA	NA	PSEUDOGENE	NA	NA	NA	NA	NA	NA	0	3	3	5	10	2	1	5	7	8	0	3	2	False	3.38082	5.38082	5.38082	5.96578	6.84025	6.38082	3.38082	5.38082	4.96578	6.55075	4.38082	4.96578	5.96578	0	1	1	1	1	1	0
SAM23877_RS00925	NZ_CP012382.1	195871	196275	+	405	NA	NA	NA	NA	NA	WP_053125927.1	WP_053125927.1	Q1RQP3	type II toxin-antitoxin system PemK/MazF family toxin	Uncharacterized protein SAMT0193	173	178	198	572	1519	318	297	769	462	503	178	401	494	False	8.74695	8.78782	8.94063	10.4664	11.8739	10.1589	8.78782	9.95506	10.2553	10.2813	9.52317	9.62142	10.8927	2	2	2	3	3	3	2
SAM23877_RS00930	NZ_CP012382.1	196453	196959	-	507	NA	NA	NA	NA	NA	WP_053125929.1	WP_053125929.1	Q1RQP2	hypothetical protein	Uncharacterized protein SAMT0194	132	347	624	1173	845	200	173	444	1817	973	284	304	262	True_Repressed in HT (vs MM)	8.03522	9.42289	10.2677	11.1772	10.7045	11.8081	9.13476	9.23261	9.01886	10.9077	8.42289	8.63099	9.7776	2	2	3	3	3	3	2
SAM23877_RS36940	NZ_CP012382.1	197083	197480	-	398	NA	NA	NA	PSEUDOGENE	NA	NA	NA	NA	NA	NA	0	0	0	1	11	0	0	1	4	6	4	4	15	False	1.32916	1.32916	1.32916	2.32916	4.91412	3.65109	3.65109	3.65109	5.32916	4.13651	1.32916	1.32916	2.32916	0	0	0	0	0	0	0
SAM23877_RS00940	NZ_CP012382.1	198013	199338	-	1326	NA	NA	NA	NA	NA	WP_079029950.1	WP_079029950.1	Q1RRG2	cytochrome P450	Cytochrome P450 107B1 (EC 1.14.-.-) (Putative cytochrome P450)	1	1	2	2	0	0	0	2	0	0	0	0	0	False	0.592919	0.592919	1.17788	1.17788	-0.407081	-0.407081	-0.407081	-0.407081	-0.407081	-0.407081	-0.407081	-0.407081	1.17788	0	0	0	0	0	0	0
SAM23877_RS41000	NZ_CP012382.1	201571	202290	+	720	NA	NA	NA	PSEUDOGENE	NA	NA	NA	NA	NA	NA	0	0	0	0	2	0	0	0	1	1	0	1	0	False	0.473931	0.473931	0.473931	0.473931	2.05889	1.47393	0.473931	1.47393	0.473931	1.47393	0.473931	0.473931	0.473931	0	0	0	0	0	0	0
SAM23877_RS00950	NZ_CP012382.1	203037	203948	-	912	NA	NA	NA	PSEUDOGENE	NA	NA	NA	NA	NA	NA	60	63	37	50	323	109	106	110	100	159	100	119	76	False	6.06363	6.13289	5.38082	5.80532	8.47274	6.79111	6.79111	7.03978	6.39968	7.45482	6.87436	6.91425	6.92731	1	1	1	1	2	1	1
SAM23877_RS00960	NZ_CP012382.1	203985	204614	+	630	NA	NA	NA	NA	NA	WP_053125938.1	WP_053125938.1	A0A0K2AJV9	MULTISPECIES: class I SAM-dependent methyltransferase	Putative methyltransferase	244	251	204	243	507	306	365	171	391	357	310	350	325	False	8.60321	8.64386	8.34606	8.59731	9.65526	9.28129	8.94735	9.1219	9.0153	9.15039	9.18228	8.92867	8.09284	2	2	2	2	2	2	2
SAM23877_RS00965	NZ_CP012382.1	204944	205300	+	357	NA	NA	NA	NA	NA	WP_244902882.1	WP_053125940.1	A0A0K2AJM5	ferredoxin family protein	Ferredoxin	82	136	152	217	230	85	111	148	348	205	196	309	417	False	7.86104	8.58404	8.74339	9.25419	9.33775	9.93309	9.10806	9.76213	10.1934	9.1725	8.29336	7.91227	8.70517	2	2	2	2	2	3	2
SAM23877_RS41005	NZ_CP012382.1	205446	205591	+	146	NA	NA	NA	PSEUDOGENE	NA	NA	NA	NA	NA	NA	14	20	8	29	83	12	15	18	96	93	81	119	227	True_Induced in HT (vs MM)	6.68285	7.16828	5.94588	7.68285	9.16828	9.37587	9.13351	9.68285	10.6088	9.33055	6.77596	6.4764	7.02389	1	1	1	1	2	2	2
SAM23877_RS36945	NZ_CP012382.1	205597	206593	+	997	NA	NA	NA	PSEUDOGENE	NA	NA	NA	NA	NA	NA	20	28	18	27	47	24	28	32	97	52	58	54	87	False	4.39665	4.86232	4.25226	4.81169	5.5893	6.61904	5.88698	5.78569	6.46377	5.73226	4.86232	4.64819	5.04873	0	0	0	0	1	1	1
SAM23877_RS00970	NZ_CP012382.1	206983	208503	+	1521	NA	NA	NA	NA	NA	WP_053125942.1	WP_053125942.1	Q1RRF6	alanine:cation symporter family protein	Putative amino acid transport integral membrane protein	106	47	24	132	49	22	27	21	70	91	28	241	201	False	6.13645	4.97994	4.03884	6.45026	5.03884	5.54473	4.25296	7.31384	7.05319	5.91854	4.20233	3.91854	3.85441	1	0	0	1	0	1	0
SAM23877_RS00975	NZ_CP012382.1	209666	210913	-	1248	NA	NA	NA	NA	NA	WP_053125944.1	WP_053125944.1	Q1RRF5	cation:proton antiporter	Putative Na+/H+ antiporter integral membrane protein	1469	1556	730	439	272	473	369	101	95	248	100	477	229	False	10.202	10.2849	9.19411	8.46174	7.77314	6.26534	6.33859	8.58125	7.52587	7.64038	8.21176	8.56913	6.35281	3	3	2	2	2	1	1
SAM23877_RS40505	NZ_CP012382.1	211099	211431	-	333	NA	NA	NA	NA	NA	WP_053125947.1	WP_053125947.1	A0A0K2AKA8	hypothetical protein	Uncharacterized protein	1	0	0	1	2	0	0	1	0	0	0	0	0	False	2.58641	1.58641	1.58641	2.58641	3.17137	1.58641	1.58641	1.58641	1.58641	1.58641	1.58641	1.58641	2.58641	0	0	0	0	0	0	0
SAM23877_RS38795	NZ_CP012382.1	211497	213153	-	1657	NA	NA	NA	PSEUDOGENE	NA	NA	NA	NA	NA	NA	21	17	50	118	43	18	19	53	14	24	11	18	10	False	3.73086	3.44135	4.94385	6.16624	4.73086	3.17832	2.85639	3.51935	2.73086	3.91528	3.59335	3.51935	5.02631	0	0	0	1	0	0	0
SAM23877_RS00990	NZ_CP012382.1	213290	213859	-	570	NA	NA	NA	NA	NA	WP_053125948.1	WP_053125948.1	Q1RRF4	DM13 domain-containing protein	Putative secreted protein	76	49	190	250	111	65	72	89	98	88	36	119	70	False	7.07775	6.45482	8.3884	8.78251	7.61832	7.44032	6.02042	7.71786	6.96071	7.2867	7.00079	6.85536	7.30282	1	1	2	2	2	1	1
SAM23877_RS00995	NZ_CP012382.1	214277	214986	-	710	NA	NA	NA	PSEUDOGENE	NA	NA	NA	NA	NA	NA	8	10	18	14	22	10	10	9	38	26	14	32	35	False	3.66403	3.95354	4.74204	4.401	5.01767	5.77951	4.401	5.5385	5.66403	5.249	3.95354	3.95354	3.81604	0	0	0	0	0	1	0
SAM23877_RS01000	NZ_CP012382.1	215204	216040	+	837	NA	NA	NA	NA	NA	WP_053125950.1	WP_053125950.1	Q1RRF2	alpha/beta hydrolase	Putative haloacetate dehalogenase	15	13	12	36	38	9	11	18	154	55	58	56	137	False	4.2567	4.06406	3.95714	5.46615	5.5421	7.53282	6.13934	6.08959	7.36522	6.06406	3.84166	3.57863	4.50463	0	0	0	0	1	2	1
SAM23877_RS01005	NZ_CP012382.1	216030	216281	-	252	NA	NA	NA	NA	NA	WP_053125952.1	NA	NA	hypothetical protein	NA	7	18	14	15	3	21	17	17	16	6	28	9	6	False	4.9885	6.23643	5.89539	5.9885	3.9885	6.07597	6.84649	5.31043	4.79586	4.79586	6.15843	6.44794	6.15843	1	1	1	1	0	1	1
SAM23877_RS01010	NZ_CP012382.1	216370	216570	-	201	NA	NA	NA	NA	NA	WP_053125955.1	WP_053125955.1	Q1RRF0	hypothetical protein	Uncharacterized protein SAML0209	57	222	162	192	94	236	88	120	109	92	58	63	55	False	8.17271	10.1156	9.66346	9.90719	8.88459	9.09609	8.19738	8.31473	8.12209	8.85389	8.79047	10.2035	9.2336	2	3	2	3	2	2	2
SAM23877_RS01015	NZ_CP012382.1	217059	217853	-	795	NA	NA	NA	NA	NA	WP_244902883.1	WP_053125957.1	Q1RRE9	hypothetical protein	Uncharacterized protein SAML0210	26	20	40	113	36	29	24	118	26	23	17	25	57	True_Induced in HT (vs MM)	5.08586	4.72329	5.68853	7.16386	5.54043	5.08586	4.5009	5.03141	6.18895	4.91594	4.97483	5.23786	7.22579	1	0	1	1	1	0	0
SAM23877_RS01020	NZ_CP012382.1	217873	218781	-	909	NA	NA	NA	NA	NA	WP_053125959.1	WP_053125959.1	Q1RRE8	aldo/keto reductase	Putative oxidoreductase	38	27	13	15	14	46	44	9	43	27	32	27	16	False	5.42305	4.945	3.945	4.13765	4.04454	5.59708	5.18204	4.945	4.22511	4.945	5.6295	5.69224	3.45958	1	0	0	0	0	1	0
SAM23877_RS01025	NZ_CP012382.1	218778	219713	-	936	NA	NA	NA	NA	NA	WP_244902884.1	NA	NA	cupin domain-containing protein	NA	39	33	17	30	16	27	46	26	18	28	48	32	20	False	5.41735	5.18288	4.26534	5.04962	4.18288	4.34335	5.71013	5.13981	4.48774	4.9534	5.65001	4.90277	4.85031	1	1	0	0	0	0	1
SAM23877_RS41010	NZ_CP012382.1	219743	220200	+	458	NA	NA	NA	PSEUDOGENE	NA	NA	NA	NA	NA	NA	1	2	0	1	2	3	1	2	5	0	4	1	2	False	2.12658	2.71154	1.12658	2.12658	2.71154	3.71154	3.44851	2.12658	2.71154	1.12658	2.12658	3.12658	2.71154	0	0	0	0	0	0	0
SAM23877_RS01035	NZ_CP012382.1	220424	220969	-	546	NA	NA	NA	NA	NA	WP_053142004.1	WP_053142004.1	Q1RRE5	flavoprotein	Putative membrane protein	165	150	146	388	124	94	178	270	304	271	234	269	246	False	8.24807	8.11143	8.0727	9.47665	7.83881	9.12569	8.74954	8.94984	8.82139	8.96049	8.35684	7.44288	8.95518	2	2	2	2	2	2	2
SAM23877_RS01040	NZ_CP012382.1	221092	222279	+	1188	NA	NA	NA	NA	NA	WP_053125963.1	WP_053125963.1	Q1RRE4	helix-turn-helix domain-containing protein	Putative transcriptional regulator	297	354	468	852	1125	171	313	699	1195	823	786	1025	721	False	7.97063	8.22314	8.62491	9.48787	9.88846	9.97547	9.37168	9.75428	9.24732	9.43797	8.04609	7.17773	9.20268	2	2	2	2	3	3	2
SAM23877_RS01045	NZ_CP012382.1	222817	223161	+	345	NA	NA	NA	NA	NA	WP_053142006.1	WP_079030616.1	Q1RRE3	ATP-binding protein	Putative kinase	5	13	24	63	30	5	8	57	35	12	26	32	15	False	4.12029	5.34269	6.17919	7.53533	6.48953	6.70526	6.29022	6.57973	5.53533	5.23577	4.70526	4.12029	7.39331	0	1	1	1	1	1	1
SAM23877_RS36965	NZ_CP012382.1	223158	223562	+	405	NA	NA	NA	NA	NA	WP_079029953.1	WP_107408708.1	NA	DUF6415 family natural product biosynthesis protein	NA	2	4	11	32	42	1	1	17	60	37	64	38	31	False	2.88897	3.62593	4.88897	6.3484	6.73027	7.23474	7.32637	6.58941	6.30401	6.55193	2.30401	2.30401	5.47393	0	0	0	1	1	1	1
SAM23877_RS01055	NZ_CP012382.1	223619	224308	+	690	NA	NA	NA	NA	NA	WP_244902885.1	WP_053125966.1	Q1RRE1	hypothetical protein	Uncharacterized protein SAML0218	2	3	6	27	45	0	2	15	40	33	32	24	26	False	2.12029	2.53533	3.34269	5.34269	6.05889	5.89288	5.57973	5.17919	5.29022	5.62279	2.12029	0.535332	4.53533	0	0	0	0	1	1	1
SAM23877_RS01060	NZ_CP012382.1	224586	225029	+	444	NA	NA	NA	NA	NA	WP_053125967.1	WP_053125967.1	Q1RRE0	ATP-binding protein	Putative kinase	0	0	1	6	6	1	0	5	3	3	4	3	7	False	1.17137	1.17137	2.17137	3.97872	3.97872	3.17137	3.4933	3.17137	4.17137	3.17137	1.17137	2.17137	3.75633	0	0	0	0	0	0	0
SAM23877_RS01065	NZ_CP012382.1	225155	226015	+	861	NA	NA	NA	PSEUDOGENE	NA	NA	NA	NA	NA	NA	10	16	6	12	5	13	22	18	6	0	5	0	5	False	3.67535	4.30338	3.02327	3.91635	2.80088	3.02327	2.80088	0.215915	2.80088	0.215915	4.73948	4.02327	4.46384	0	0	0	0	0	0	0
SAM23877_RS01070	NZ_CP012382.1	226037	227176	+	1140	NA	NA	NA	NA	NA	WP_053125969.1	WP_053125969.1	Q1RRD7	protein-L-isoaspartate(D-aspartate) O-methyltransferase	L-isoaspartyl protein carboxyl methyltransferase (Protein L-isoaspartyl methyltransferase) (Protein-L-isoaspartate O-methyltransferase) (Protein-beta-aspartate methyltransferase)	10	14	18	49	18	10	9	39	80	24	32	32	57	False	3.2704	3.71786	4.05889	5.45482	4.05889	6.15082	4.85536	4.85536	5.66895	4.45482	3.13289	3.2704	5.13289	0	0	0	0	0	1	0
SAM23877_RS01075	NZ_CP012382.1	227365	227904	+	540	NA	NA	NA	NA	NA	WP_053125971.1	WP_167355252.1	A0A0K2AJQ7	hypothetical protein	Uncharacterized protein	2	0	0	1	2	1	2	1	2	0	2	0	2	False	2.47393	0.888969	0.888969	1.88897	2.47393	2.47393	2.47393	0.888969	2.47393	0.888969	2.47393	1.88897	1.88897	0	0	0	0	0	0	0
SAM23877_RS01080	NZ_CP012382.1	227822	228628	-	807	NA	NA	NA	NA	NA	WP_107408632.1	WP_167355220.1	A0A0K2AK79	IS5 family transposase	Transposase	4	2	2	1	0	2	3	1	4	2	2	1	5	False	2.63129	1.89432	1.89432	1.30936	0.309359	2.63129	1.89432	1.30936	2.89432	1.89432	2.30936	1.89432	1.30936	0	0	0	0	0	0	0
SAM23877_RS39990	NZ_CP012382.1	228924	229181	+	258	NA	NA	NA	NA	NA	WP_053125976.1	WP_053125976.1	A3KHN7	hypothetical protein	D-alanine--D-alanine ligase (EC 6.3.2.4) (Putative D-alanine-D-alanine ligase)	28	24	8	25	19	33	37	9	85	49	22	41	89	False	6.81254	6.59841	5.12448	6.655	6.27649	8.38082	6.47812	7.34687	8.44641	7.59841	7.20248	7.04202	5.27649	1	1	0	1	1	2	1
SAM23877_RS41015	NZ_CP012382.1	229615	229797	-	183	NA	NA	NA	PSEUDOGENE	NA	NA	NA	NA	NA	NA	4	2	1	2	4	2	3	5	4	4	7	14	7	False	4.77201	4.03505	3.45008	4.03505	4.77201	4.77201	5.45008	6.35698	5.45008	4.77201	4.45008	4.03505	5.03505	1	0	0	0	0	0	1
SAM23877_RS01095	NZ_CP012382.1	229794	230720	-	927	NA	NA	NA	NA	NA	WP_079030619.1	WP_079030619.1	A0A0K2AJX4	EamA family transporter	Putative membrane transport protein	30	23	15	10	6	35	39	16	7	16	13	30	16	False	5.06356	4.69432	4.10936	3.56879	2.91671	3.10936	3.91671	5.06356	4.19682	4.19682	5.43129	5.27928	4.19682	1	0	0	0	0	0	0
SAM23877_RS01100	NZ_CP012382.1	230790	231701	+	912	NA	NA	NA	NA	NA	WP_053125982.1	WP_053125982.1	Q1RRD0	LysR family transcriptional regulator	Putative LysR-family transcriptional regulator	42	50	31	37	90	86	47	47	114	167	92	143	137	False	5.55916	5.80532	5.13289	5.38082	6.64069	6.97838	6.67205	7.30282	7.24142	7.52521	5.71786	6.57584	5.71786	1	1	0	0	1	1	1
SAM23877_RS01105	NZ_CP012382.1	232418	233908	-	1491	NA	NA	NA	NA	NA	WP_053125984.1	WP_053125984.1	Q1RRC9	carboxylesterase family protein	Carboxylic ester hydrolase (EC 3.1.1.-)	4	2	8	12	10	3	4	25	8	11	4	11	5	False	1.74565	1.00868	2.59364	3.12416	2.88315	2.59364	1.74565	3.00868	2.00868	3.00868	1.74565	1.42372	4.12416	0	0	0	0	0	0	0
SAM23877_RS01110	NZ_CP012382.1	233931	234842	-	912	NA	NA	NA	NA	NA	WP_053125987.1	WP_053125987.1	Q1RRC8	MBL fold metallo-hydrolase	Putative beta-lactamase	4	3	1	12	50	1	2	29	54	41	28	55	45	False	2.45482	2.13289	1.13289	3.83333	5.80532	5.91425	4.99088	5.94025	5.65646	5.52521	1.71786	1.13289	5.03978	0	0	0	0	1	1	0
SAM23877_RS01115	NZ_CP012382.1	235024	237849	+	2826	NA	NA	NA	NA	NA	WP_053125989.1	WP_053125989.1	A0A0K2AKD4	AAA family ATPase	Putative transcriptional regulator	201	329	234	239	425	218	301	181	284	274	298	348	213	False	6.15945	6.86756	6.37776	6.40813	7.23595	6.65606	6.72524	6.94832	6.24271	6.60453	6.73964	6.27603	6.00903	1	1	1	1	1	1	1
SAM23877_RS01120	NZ_CP012382.1	237852	238097	+	246	NA	NA	NA	NA	NA	WP_053125992.1	WP_053125992.1	A0A0K2AJX9	hypothetical protein	Uncharacterized protein	34	66	68	43	162	47	59	39	88	79	79	78	70	False	7.15255	8.08936	8.13179	7.4827	9.372	8.499	8.3452	8.32705	8.17302	8.3452	7.93016	7.60823	7.3452	1	2	2	1	2	2	2
SAM23877_RS01125	NZ_CP012382.1	238405	238515	-	111	NA	NA	NA	PSEUDOGENE	NA	NA	NA	NA	NA	NA	4	6	3	3	1	7	6	2	11	5	7	0	7	False	5.4933	5.97872	5.17137	5.17137	4.17137	6.75633	6.17137	3.17137	6.17137	5.75633	5.97872	6.17137	4.75633	1	1	0	0	0	1	1
SAM23877_RS01130	NZ_CP012382.1	238820	239871	+	1052	NA	NA	NA	PSEUDOGENE	NA	NA	NA	NA	NA	NA	3	1	4	14	42	2	2	6	60	25	16	14	56	False	1.92687	0.926865	2.24879	3.83376	5.35313	5.8576	4.01433	3.83376	5.75976	4.62731	1.51183	1.51183	2.73422	0	0	0	0	1	1	0
SAM23877_RS01135	NZ_CP012382.1	239877	240467	-	591	NA	NA	NA	NA	NA	WP_244902886.1	WP_053142008.1	A0A0K2AKD9	DUF6461 domain-containing protein	Uncharacterized protein	204	209	240	286	100	166	184	69	1155	410	560	305	625	True_Repressed in HT (vs MM)	8.43825	8.47302	8.67166	8.92368	7.41698	10.9337	9.89063	9.01616	10.0488	9.44176	8.29015	8.14247	6.88805	2	2	2	2	1	3	3
SAM23877_RS01140	NZ_CP012382.1	240544	240933	+	390	NA	NA	NA	PSEUDOGENE	NA	NA	NA	NA	NA	NA	2	0	0	4	0	1	1	2	0	1	0	0	2	False	2.94342	1.35845	1.35845	3.68038	1.35845	1.35845	1.35845	1.35845	2.94342	2.35845	2.35845	2.35845	2.94342	0	0	0	0	0	0	0
SAM23877_RS39565	NZ_CP012382.1	241101	241337	+	237	NA	NA	NA	NA	NA	WP_159041957.1	WP_159041957.1	NA	hypothetical protein	NA	0	0	0	1	3	0	0	0	0	0	0	0	0	False	2.07704	2.07704	2.07704	3.07704	4.07704	2.07704	2.07704	2.07704	2.07704	2.07704	2.07704	2.07704	2.07704	0	0	0	0	0	0	0
SAM23877_RS01145	NZ_CP012382.1	241634	243598	+	1965	NA	NA	NA	NA	NA	WP_159041958.1	WP_159041958.1	Q1RRB9	NACHT domain-containing protein	Putative membrane protein	115	398	771	910	503	117	142	734	1536	674	604	441	917	False	5.88345	7.66572	8.61793	8.85678	8.00275	9.61137	8.26626	7.81337	8.86782	8.42421	6.18534	5.90811	8.54707	1	2	2	2	2	2	2
SAM23877_RS01155	NZ_CP012382.1	244158	244535	+	378	NA	NA	NA	NA	NA	WP_053126002.1	WP_053126002.1	A0A0K2AK93	hypothetical protein	Uncharacterized protein	5	12	14	11	31	5	10	10	84	35	38	29	55	False	3.9885	5.10398	5.31043	4.9885	6.40354	7.81293	6.68894	6.31043	7.2109	6.57347	4.86297	3.9885	4.86297	0	0	1	0	1	2	1
SAM23877_RS01160	NZ_CP012382.1	244625	244849	-	225	NA	NA	NA	NA	NA	WP_053126004.1	WP_053126004.1	Q1RRB6	hypothetical protein	Uncharacterized protein SAML0243	26	22	24	34	24	21	26	29	32	12	6	22	26	False	6.90689	6.67557	6.79586	7.28129	6.79586	7.1964	4.95936	6.67557	6.90689	5.85244	6.90689	6.61143	7.05889	1	1	1	1	1	1	0
SAM23877_RS01165	NZ_CP012382.1	245283	245942	-	660	NA	NA	NA	NA	NA	WP_174532180.1	WP_174532180.1	Q1RRB5	hypothetical protein	Uncharacterized protein SAML0244	359	386	493	379	192	406	394	96	846	322	325	451	395	True_Repressed in HT (vs MM)	9.09132	9.19565	9.54783	9.16932	8.19192	10.3257	8.94819	9.41964	9.22882	8.93485	9.22517	9.26835	7.19937	2	2	2	2	2	3	2
SAM23877_RS01170	NZ_CP012382.1	246126	246676	+	551	NA	NA	NA	PSEUDOGENE	NA	NA	NA	NA	NA	NA	55	79	26	47	63	87	137	52	140	55	80	44	46	False	6.66723	7.1818	5.61476	6.44484	6.85988	7.99943	7.19973	6.35173	6.41446	6.66723	7.9684	7.31931	6.5878	1	1	1	1	1	2	1
SAM23877_RS01175	NZ_CP012382.1	246992	247354	-	363	NA	NA	NA	NA	NA	WP_053126007.1	WP_053126007.1	A0A0K2AKF0	hypothetical protein	Uncharacterized protein	52	36	10	71	56	54	59	31	28	41	24	26	28	False	7.18988	6.67141	4.92139	7.63188	7.29485	6.31994	6.10581	6.21685	6.31994	6.85428	7.36885	7.24332	6.46196	1	1	0	1	1	1	1
SAM23877_RS39570	NZ_CP012382.1	248290	248445	-	156	NA	NA	NA	NA	NA	WP_159041959.1	WP_159041959.1	Q1RRB1	hypothetical protein	Uncharacterized protein SAML0248	3	4	2	1	4	6	6	1	1	1	0	3	0	False	4.68038	5.00231	4.26534	3.68038	5.00231	3.68038	2.68038	4.68038	2.68038	3.68038	5.48774	5.48774	3.68038	0	0	0	0	0	0	0
SAM23877_RS01180	NZ_CP012382.1	248553	249092	+	540	NA	NA	NA	NA	NA	WP_053126011.1	WP_053126011.1	A0ABS1	winged helix-turn-helix domain-containing protein	Putative IS630 family transposase (Putative transposase) (Transposase)	0	1	0	0	4	1	2	1	4	1	0	1	0	False	0.888969	1.88897	0.888969	0.888969	3.2109	3.2109	0.888969	1.88897	0.888969	1.88897	2.47393	1.88897	1.88897	0	0	0	0	0	0	0
SAM23877_RS01185	NZ_CP012382.1	249089	249619	+	531	NA	NA	NA	NA	NA	WP_053142013.1	WP_159041960.1	A0A0K2AJT2	transposase	Transposase	0	0	1	0	3	0	0	1	3	3	0	1	7	False	0.913216	0.913216	1.91322	0.913216	2.91322	2.91322	0.913216	1.91322	3.91322	2.91322	0.913216	0.913216	1.91322	0	0	0	0	0	0	0
SAM23877_RS01190	NZ_CP012382.1	249743	250291	-	549	NA	NA	NA	PSEUDOGENE	NA	NA	NA	NA	NA	NA	1	2	3	4	8	2	2	5	11	8	1	6	11	False	1.86512	2.45008	2.86512	3.18705	4.03505	4.45008	1.86512	3.67248	4.45008	4.03505	2.45008	2.45008	3.45008	0	0	0	0	0	0	0
SAM23877_RS01195	NZ_CP012382.1	250288	250827	-	540	NA	NA	NA	NA	NA	WP_053126014.1	WP_053126014.1	A0A0K2AK00	winged helix-turn-helix domain-containing protein	Transposase	4	13	19	24	15	6	6	17	22	16	17	14	18	False	3.2109	4.69632	5.2109	5.53282	4.88897	5.41253	5.05889	4.79586	5.1369	4.97643	3.69632	3.69632	5.05889	0	0	0	0	0	1	0
SAM23877_RS01200	NZ_CP012382.1	251091	251357	-	267	NA	NA	NA	NA	NA	WP_159041961.1	WP_159041961.1	Q1RRA6	SH3 domain-containing protein	Uncharacterized protein SAML0253	8	19	52	56	22	11	12	15	35	13	16	25	25	False	5.07501	6.22702	7.63301	7.73798	6.42865	7.07501	5.99255	6.60553	6.60553	5.71244	5.60553	5.49005	5.90509	1	1	1	2	1	1	1
SAM23877_RS39575	NZ_CP012382.1	251641	251766	-	126	NA	NA	NA	PSEUDOGENE	NA	NA	NA	NA	NA	NA	0	0	0	0	0	1	0	0	0	0	0	0	0	False	2.9885	2.9885	2.9885	2.9885	2.9885	2.9885	2.9885	2.9885	2.9885	2.9885	2.9885	3.9885	2.9885	0	0	0	0	0	0	0
SAM23877_RS01205	NZ_CP012382.1	251948	252796	+	849	NA	NA	NA	NA	NA	WP_053142015.1	WP_053142015.1	A0A0K2AJT7	SDR family oxidoreductase	Putative oxidoreductase	12	90	386	880	53	16	13	484	55	84	2	36	131	False	3.9366	6.74396	8.83235	10.0192	5.99105	6.04352	1.82113	5.44562	7.28056	6.64555	4.04352	4.32363	9.158	0	1	2	3	1	1	0
SAM23877_RS01210	NZ_CP012382.1	253047	253814	-	768	NA	NA	NA	NA	NA	WP_053126018.1	WP_053126018.1	Q1RRA4	IS5/IS1182 family transposase	Putative transposase (Transposase)	55	54	18	14	9	68	71	6	82	50	67	40	52	False	6.18818	6.16218	4.62875	4.28771	3.70275	6.75586	6.46828	5.73837	6.10874	6.05325	6.55075	6.48935	3.18818	1	1	0	0	0	1	1
SAM23877_RS01215	NZ_CP012382.1	254066	254533	+	468	NA	NA	NA	NA	NA	WP_053126020.1	WP_053126020.1	Q1RRA3	MarR family winged helix-turn-helix transcriptional regulator	Putative MarR-family transcriptional regulator (Putative transposase)	112	93	108	284	113	94	94	82	163	111	74	63	104	False	7.9156	7.65001	7.8636	9.25024	7.92831	8.45297	7.32424	7.09542	7.80967	7.90277	7.66528	7.66528	7.47046	2	2	2	2	2	2	1
SAM23877_RS01220	NZ_CP012382.1	254768	255682	-	915	NA	NA	NA	NA	NA	WP_053126021.1	WP_053126021.1	Q1RRA2	NmrA/HSCARG family protein	Uncharacterized protein SAML0257	65	50	44	122	163	30	28	38	220	133	208	171	224	False	6.17255	5.80058	5.62001	7.07067	7.48571	7.91606	7.83552	7.55442	7.94194	7.19425	4.98614	5.08235	5.41356	1	1	1	1	1	2	2
SAM23877_RS01225	NZ_CP012382.1	255782	256393	+	612	NA	NA	NA	NA	NA	WP_053126023.1	WP_053126023.1	Q1RRA1	TetR/AcrR family transcriptional regulator	Putative TetR-family transcriptional regulator	71	76	78	78	212	129	116	30	92	157	128	138	112	False	6.87832	6.97518	7.01218	7.01218	8.44311	7.24756	7.71962	7.82734	7.52858	8.01218	7.57876	7.73076	5.66259	1	1	1	1	2	1	2
SAM23877_RS41020	NZ_CP012382.1	256413	256502	-	90	NA	NA	NA	PSEUDOGENE	NA	NA	NA	NA	NA	NA	1	1	0	1	1	2	2	0	6	2	6	1	2	False	4.47393	4.47393	3.47393	4.47393	4.47393	6.28129	6.28129	4.47393	5.05889	5.05889	5.05889	5.05889	3.47393	0	0	0	0	0	1	1
SAM23877_RS40800	NZ_CP012382.1	256526	256606	-	81	NA	NA	NA	PSEUDOGENE	NA	NA	NA	NA	NA	NA	3	3	2	1	0	3	2	0	12	6	2	3	0	True_Repressed in HT (vs MM)	5.62593	5.62593	5.2109	4.62593	3.62593	7.32637	5.2109	5.62593	3.62593	6.43329	5.2109	5.62593	3.62593	1	1	0	0	0	1	0
SAM23877_RS36995	NZ_CP012382.1	256718	256877	-	160	NA	NA	NA	PSEUDOGENE	NA	NA	NA	NA	NA	NA	20	22	12	12	6	19	17	3	40	20	32	25	32	False	7.03617	7.16742	6.3443	6.3443	5.45121	8.00141	7.68825	7.3443	7.68825	7.03617	6.81378	6.96578	4.64386	1	1	1	1	1	2	2
SAM23877_RS01230	NZ_CP012382.1	257014	258327	-	1314	NA	NA	NA	NA	NA	WP_079029958.1	WP_079029958.1	A0A0K2AK10	PQQ-binding-like beta-propeller repeat protein	Uncharacterized protein	286	466	288	281	86	404	498	98	716	248	346	301	405	True_Repressed in HT (vs MM)	7.77094	8.47331	7.78096	7.74559	6.04898	9.09186	8.04483	7.84444	8.27137	7.56604	8.56893	8.26781	6.23539	2	2	2	2	1	2	2
SAM23877_RS01235	NZ_CP012382.1	258417	258755	-	339	NA	NA	NA	PSEUDOGENE	NA	NA	NA	NA	NA	NA	0	1	0	4	0	1	1	5	5	5	0	1	1	False	1.56064	2.56064	1.56064	3.88257	1.56064	4.14561	1.56064	2.56064	2.56064	4.14561	2.56064	2.56064	4.14561	0	0	0	0	0	0	0
SAM23877_RS01240	NZ_CP012382.1	259223	259777	+	555	NA	NA	NA	NA	NA	WP_053126028.1	WP_053126028.1	Q1RR98	hypothetical protein	Putative glycoprotein	5	8	14	89	52	6	5	42	102	172	36	87	352	True_Induced in HT (vs MM)	3.4344	4.01937	4.75633	7.34129	6.57736	7.53594	6.05889	7.30887	9.31296	8.28407	3.4344	3.6568	6.27571	0	0	0	1	1	2	1
SAM23877_RS01245	NZ_CP012382.1	259834	260046	+	213	NA	NA	NA	NA	NA	WP_053126029.1	WP_053126029.1	Q1RR97	hypothetical protein	Uncharacterized protein SAML0262	3	4	4	22	9	2	5	10	14	13	0	6	29	False	4.23107	4.553	4.553	6.75464	5.553	6.13797	2.23107	5.03843	7.13797	6.03843	4.81604	3.81604	5.69051	0	0	0	1	1	1	0
SAM23877_RS01250	NZ_CP012382.1	261372	261980	+	609	NA	NA	NA	NA	NA	WP_053126031.1	WP_053126031.1	Q1RR96	SIS domain-containing protein	3-hexulose-6-phosphate isomerase (EC 5.3.1.27) (Putative 6-phospho-3-hexuloisomerase)	4	6	4	51	427	6	10	366	44	155	26	33	207	True_Induced in HT (vs MM)	3.03741	3.52284	3.03741	6.41593	9.45695	6.20734	5.47037	5.80295	8.41593	8.00089	4.17492	3.52284	9.23512	0	0	0	1	2	1	1
SAM23877_RS01255	NZ_CP012382.1	262040	262783	+	744	NA	NA	NA	NA	NA	WP_053126033.1	WP_053126033.1	A0A0K2AK15	triose-phosphate isomerase	Triosephosphate isomerase (EC 5.3.1.1)	3	6	4	69	63	5	8	356	9	23	2	4	28	False	2.42663	3.23398	2.74855	6.55591	6.42663	3.74855	2.01159	2.74855	5.28461	5.01159	3.59655	3.01159	8.90641	0	0	0	1	1	0	0
SAM23877_RS41025	NZ_CP012382.1	262940	263062	+	123	NA	NA	NA	PSEUDOGENE	NA	NA	NA	NA	NA	NA	1	0	1	15	65	1	1	127	22	24	4	1	18	False	4.02327	3.02327	4.02327	7.02327	9.06766	7.54683	5.3452	4.02327	7.2712	7.66713	4.02327	4.02327	10.0233	0	0	0	1	2	2	1
SAM23877_RS01260	NZ_CP012382.1	263337	264212	+	876	NA	NA	NA	NA	NA	WP_107408634.1	WP_107408634.1	Q1RR94	UbiA family prenyltransferase	Putative membrane protein (Putative membrane ptotein)	6	8	4	50	70	8	10	410	10	36	17	20	62	True_Induced in HT (vs MM)	2.99835	3.36092	2.51293	5.86342	6.34074	3.65043	4.36092	4.58331	6.16828	5.40045	3.65043	3.36092	8.87399	0	0	0	1	1	0	0
SAM23877_RS01265	NZ_CP012382.1	264695	265132	+	438	NA	NA	NA	NA	NA	WP_053126037.1	WP_053126037.1	Q1RR93	hypothetical protein	Putative thioesterase	5	3	3	10	40	7	5	22	70	161	47	115	645	True_Induced in HT (vs MM)	3.77596	3.191	3.191	4.65043	6.54855	7.34074	6.77596	8.04898	10.5264	8.53085	3.77596	4.191	5.71456	0	0	0	0	1	1	1
SAM23877_RS39995	NZ_CP012382.1	266007	267173	+	1167	NA	NA	NA	NA	NA	WP_162492080.1	WP_162492080.1	A0A0K2AKH4	hypothetical protein	Uncharacterized protein	3	3	2	7	6	4	5	13	5	15	6	17	54	True_Induced in HT (vs MM)	1.7772	1.7772	1.36216	2.7772	2.58455	2.36216	2.58455	3.94712	5.55856	3.7772	2.36216	2.09912	3.58455	0	0	0	0	0	0	0
SAM23877_RS01280	NZ_CP012382.1	267216	268472	-	1257	NA	NA	NA	NA	NA	WP_053142018.1	WP_079029959.1	Q1RR90	MFS transporter	Putative MFS-type transporter YdeG (Putative metabolite transport protein)	3	3	2	3	2	6	9	7	32	23	17	13	37	False	1.67002	1.67002	1.25498	1.67002	1.25498	4.71441	3.83994	3.47737	4.91794	4.25498	2.99194	2.47737	2.67002	0	0	0	0	0	0	0
SAM23877_RS01285	NZ_CP012382.1	268663	269763	-	1101	NA	NA	NA	NA	NA	WP_053126041.1	WP_053126041.1	Q1RR89	LLM class flavin-dependent oxidoreductase	Putative monooxygenase	0	1	1	3	4	2	1	2	42	23	30	19	38	False	-0.138814	0.861186	0.861186	1.86119	2.18311	5.28745	4.81538	4.18311	5.14659	4.44615	0.861186	1.44615	1.44615	0	0	0	0	0	1	0
SAM23877_RS01290	NZ_CP012382.1	269865	270617	-	753	NA	NA	NA	NA	NA	WP_053126043.1	WP_053126043.1	A0A0K2AJW1	MBL fold metallo-hydrolase	Lactamase_B domain-containing protein	19	13	17	20	6	9	9	3	18	18	27	12	17	False	4.73121	4.21663	4.5792	4.8016	3.21663	4.65721	5.21663	4.10972	4.5792	4.65721	3.73121	3.73121	2.40928	1	0	0	0	0	0	0
SAM23877_RS01295	NZ_CP012382.1	270719	271336	+	618	NA	NA	NA	NA	NA	WP_244902887.1	WP_053126045.1	A0A0K2AKC0	ABATE domain-containing protein	zf-CGNR domain-containing protein	9	13	6	10	7	10	9	9	18	12	28	7	14	False	4.01625	4.50168	3.50168	4.15375	3.69432	4.94225	5.5523	3.69432	4.60121	4.39476	4.01625	4.15375	4.01625	0	0	0	0	0	0	1
SAM23877_RS01300	NZ_CP012382.1	271480	272085	+	606	NA	NA	NA	NA	NA	WP_053126047.1	WP_053126047.1	Q1RR86	MBL fold metallo-hydrolase	Putative metallo-beta-lactamase	2	0	3	7	26	1	1	4	72	44	48	27	77	False	2.30757	0.72261	2.72261	3.72261	5.4775	6.91243	6.33732	5.52997	7.00801	6.21446	1.72261	1.72261	3.04454	0	0	0	0	1	1	1
SAM23877_RS01305	NZ_CP012382.1	272732	274198	-	1467	NA	NA	NA	NA	NA	WP_053126049.1	WP_053126049.1	A3KHT5	glycoside hydrolase family 32 protein	Putative sucrose-6-phosphate hydrolase	7	3	2	7	18	6	7	58	30	17	16	45	31	False	2.44713	1.44713	1.03209	2.44713	3.69506	4.40133	3.53459	4.97069	4.44713	3.61706	2.44713	2.25449	5.32977	0	0	0	0	0	0	0
SAM23877_RS01310	NZ_CP012382.1	274275	275147	-	873	NA	NA	NA	NA	NA	WP_053126051.1	WP_053126051.1	A3KHT6	carbohydrate ABC transporter permease	Putative ABC transporter, membrane spanning protein	5	1	0	3	14	5	4	48	25	15	12	35	45	False	2.78091	1.19595	0.195946	2.19595	4.10284	4.89639	3.89639	5.36587	5.71951	4.19595	2.51787	2.78091	5.81066	0	0	0	0	0	0	0
SAM23877_RS01315	NZ_CP012382.1	275149	276084	-	936	NA	NA	NA	NA	NA	WP_053126053.1	WP_053126053.1	A0A0K2AKC6	sugar ABC transporter permease	Putative ABC transporter membrane-spanning permease-sugar transporter	7	3	3	5	12	5	3	60	28	22	12	23	43	False	3.09542	2.09542	2.09542	2.68038	3.79586	4.9534	3.79586	4.68038	5.55485	4.61898	2.09542	2.68038	6.02616	0	0	0	0	0	0	0
SAM23877_RS01320	NZ_CP012382.1	276150	277454	-	1305	NA	NA	NA	NA	NA	WP_053126055.1	WP_053126055.1	A3KHT8	sugar ABC transporter substrate-binding protein	Uncharacterized protein	36	15	14	42	127	26	17	543	150	127	70	183	273	True_Induced in HT (vs MM)	4.8254	3.61595	3.52284	5.04221	6.61595	6.85435	5.7657	7.13951	7.71398	6.61595	3.78588	4.37084	8.70341	1	0	0	0	1	1	1
SAM23877_RS01325	NZ_CP012382.1	277595	278629	-	1035	NA	NA	NA	NA	NA	WP_053126057.1	WP_053126057.1	A3KHT9	LacI family DNA-binding transcriptional regulator	Putative transcriptional regulator	41	20	14	19	48	39	36	443	32	31	34	52	47	False	5.34269	4.34269	3.85726	4.2723	5.56508	4.99476	5.07965	5.67829	5.53533	4.95037	5.15982	5.2723	8.74479	1	0	0	0	1	0	0
SAM23877_RS01330	NZ_CP012382.1	278899	281832	+	2934	NA	NA	NA	NA	NA	WP_159041963.1	WP_159041963.1	A3KHU0	GH32 C-terminal domain-containing protein	Putative cycloinulo-oligosaccharide fructanotransferase	3	3	16	19	32	3	2	50	6	16	6	5	11	False	0.447131	0.447131	2.53459	2.76906	3.49153	1.25449	1.25449	1.03209	2.03209	2.53459	0.0320936	0.447131	4.11956	0	0	0	0	0	0	0
SAM23877_RS01335	NZ_CP012382.1	282036	284825	+	2790	NA	NA	NA	NA	NA	WP_159041964.1	WP_159041964.1	A3KHU1	GH32 C-terminal domain-containing protein	Putative endo-inulinase	5	3	14	46	88	4	5	107	27	88	22	65	103	True_Induced in HT (vs MM)	1.1047	0.519735	2.42663	4.07432	4.99547	3.32709	3.0433	4.56413	5.22017	4.99547	1.1047	0.841663	5.27462	0	0	0	0	0	0	0
SAM23877_RS01340	NZ_CP012382.1	285457	285720	+	264	NA	NA	NA	NA	NA	WP_053126060.1	WP_053126060.1	A0A0K2AKD2	MULTISPECIES: hypothetical protein	Uncharacterized protein	3	5	2	5	544	1	2	309	87	38	96	94	765	True_Induced in HT (vs MM)	3.92139	4.50635	3.50635	4.50635	11.0115	8.38082	8.5213	8.49125	11.5026	7.20679	3.50635	2.92139	10.1975	0	0	0	0	3	2	2
SAM23877_RS01345	NZ_CP012382.1	286160	286645	+	486	NA	NA	NA	NA	NA	WP_053126062.1	WP_053126062.1	A0A0K2AKI4	excalibur calcium-binding domain-containing protein	Excalibur domain-containing protein	3	3	5	15	35	3	2	18	47	9	20	33	177	True_Induced in HT (vs MM)	3.04097	3.04097	3.62593	5.04097	6.2109	6.62593	5.43329	6.12843	8.51671	4.3629	2.62593	3.04097	5.2889	0	0	0	0	1	1	1
SAM23877_RS01350	NZ_CP012382.1	286954	287730	+	777	NA	NA	NA	NA	NA	WP_053126064.1	WP_053126064.1	A3KHU4	PASTA domain-containing protein	Uncharacterized protein	50	94	21	90	112	37	48	234	1407	85	204	422	707	False	6.03644	6.93387	4.82345	6.87181	7.18419	10.8234	8.04349	9.08853	9.83162	6.79028	5.97872	5.61194	8.24053	1	1	0	1	1	3	2
SAM23877_RS01355	NZ_CP012382.1	288088	288357	+	270	NA	NA	NA	NA	NA	WP_053126065.1	WP_053126065.1	A3KHU6	hypothetical protein	Uncharacterized protein	8	8	6	7	12	6	3	51	175	8	22	34	149	False	5.05889	5.05889	4.69632	4.88897	5.58941	9.3484	6.41253	7.01825	9.11779	5.05889	3.88897	4.69632	7.58941	1	0	0	0	1	2	1
SAM23877_RS01360	NZ_CP012382.1	288597	289337	+	741	NA	NA	NA	NA	NA	WP_053142022.1	WP_174532181.1	A0A0K2AKD8	DUF899 family protein	Uncharacterized protein	86	79	64	98	140	68	71	200	272	134	79	172	786	True_Induced in HT (vs MM)	6.8754	6.75438	6.45482	7.06181	7.57201	8.52521	6.75438	7.86708	10.0527	7.50927	6.60238	6.54098	8.08351	1	1	1	1	2	2	1
SAM23877_RS01365	NZ_CP012382.1	289499	290407	-	909	NA	NA	NA	NA	NA	WP_053126067.1	WP_053126067.1	A3KHU8	NADP-dependent oxidoreductase	Putative oxidoreductase	32	33	36	56	40	27	29	34	54	63	58	70	60	False	5.18204	5.22511	5.3471	5.97054	5.4952	5.91901	6.02029	6.28739	6.06839	6.13765	5.04454	4.945	5.26693	1	1	1	1	1	1	1
SAM23877_RS01370	NZ_CP012382.1	290835	291191	+	357	NA	NA	NA	NA	NA	WP_053126069.1	WP_053126069.1	A3KHU9	MerR family transcriptional regulator	Putative MerR-family transcriptional regulator	144	186	182	222	411	268	200	186	131	134	179	222	151	False	8.66591	9.0329	9.0017	9.2869	10.1725	8.5304	8.97786	9.2869	8.73393	8.56282	9.13706	9.55747	9.0329	2	2	2	2	3	2	2
SAM23877_RS41030	NZ_CP012382.1	291200	291499	-	300	NA	NA	NA	NA	NA	WP_244902888.1	NA	NA	transposase	NA	4	11	11	5	12	10	9	2	9	11	6	6	0	True_Repressed in HT (vs MM)	4.05889	5.32193	5.32193	4.32193	5.43741	5.05889	4.54432	4.54432	1.73697	5.32193	5.05889	5.1964	3.32193	0	1	1	0	1	0	0
SAM23877_RS01375	NZ_CP012382.1	291629	292597	+	969	NA	NA	NA	NA	NA	WP_244902889.1	WP_053126071.1	A3KHV0	hypothetical protein	Uncharacterized protein	41	118	318	805	228	52	49	125	344	416	105	201	937	True_Induced in HT (vs MM)	5.43775	6.94025	8.36284	9.70007	7.88464	8.47588	6.77335	7.70364	9.91888	8.74934	5.68929	5.77335	7.02271	1	1	2	3	2	2	1
SAM23877_RS01380	NZ_CP012382.1	292747	294234	+	1488	NA	NA	NA	NA	NA	WP_053126073.1	WP_053126073.1	A3KHV1	NUDIX domain-containing protein	Putative MutT family protein	7	21	40	141	94	9	9	34	130	220	45	81	611	True_Induced in HT (vs MM)	2.42663	3.88606	4.78418	6.57637	5.99648	6.46005	4.95019	5.78418	8.68401	7.21453	2.74855	2.74855	4.55591	0	0	0	1	1	1	0
SAM23877_RS38825	NZ_CP012382.1	294279	295499	+	1221	NA	NA	NA	NA	NA	WP_244902890.1	WP_107408635.1	A3KHV2	AAA family ATPase	Putative dipeptidase	11	24	26	62	36	20	26	11	48	60	14	29	165	True_Induced in HT (vs MM)	3.2969	4.35579	4.46682	5.68922	4.92139	5.32665	3.61883	4.61883	7.08698	5.64267	4.46682	4.10425	3.2969	0	0	0	1	0	1	0
SAM23877_RS01390	NZ_CP012382.1	295631	296533	+	903	NA	NA	NA	NA	NA	WP_244902891.1	WP_053126075.1	A0A0K2AK46	NUDIX domain-containing protein	Nudix hydrolase domain-containing protein	9	13	30	98	44	11	9	27	65	88	16	34	158	False	3.46913	3.95456	5.1014	6.77656	5.63906	6.1916	4.23466	5.27649	7.46009	6.62294	3.46913	3.73216	4.95456	0	0	0	1	1	1	0
SAM23877_RS01395	NZ_CP012382.1	296852	297496	+	645	NA	NA	NA	NA	NA	WP_053126077.1	WP_053126077.1	A3KHV4	LysE family translocator	Putative translocator	722	839	404	365	616	1363	1312	174	656	759	441	737	726	False	10.1305	10.3469	9.29441	9.14833	9.90176	9.99238	9.42053	10.1601	10.1384	10.2025	10.9913	11.0463	8.08384	3	3	2	2	3	3	2
SAM23877_RS39585	NZ_CP012382.1	297819	297956	-	138	NA	NA	NA	NA	NA	WP_159041965.1	WP_159041965.1	A3KHV5	hypothetical protein	Uncharacterized protein	2	2	2	5	3	2	2	8	8	3	0	3	4	False	4.44222	4.44222	4.44222	5.44222	4.85726	6.02718	2.85726	4.85726	5.17919	4.85726	4.44222	4.44222	6.02718	0	0	0	0	0	1	0
SAM23877_RS01400	NZ_CP012382.1	298536	298760	-	225	NA	NA	NA	NA	NA	WP_159041966.1	WP_159041966.1	A0A0K2AKE7	hypothetical protein	Uncharacterized protein	28	54	40	62	109	37	44	85	294	198	82	146	130	False	7.00998	7.93336	7.50956	8.12928	8.93336	10.3566	8.52704	9.35168	9.18543	9.78863	7.64386	7.39993	8.57827	1	2	1	2	2	3	2
SAM23877_RS01405	NZ_CP012382.1	299026	299943	-	918	NA	NA	NA	NA	NA	WP_053126081.1	WP_053126081.1	A3KHV6	NAD(P)-binding domain-containing protein	Putative beta-hydroxyacid dehydrogenase	21	28	22	86	56	21	19	144	238	144	70	107	121	False	4.58287	4.98141	4.647	6.56638	5.95632	8.0243	6.27318	6.87832	7.05417	7.30334	4.44536	4.58287	7.30334	0	0	0	1	1	2	1
SAM23877_RS01410	NZ_CP012382.1	300134	301024	-	891	NA	NA	NA	NA	NA	WP_079029964.1	WP_079029964.1	A3KHV7	NAD(P)-binding domain-containing protein	Putative dehydrogenase	16	27	18	79	92	8	15	158	378	109	72	83	123	True_Repressed in HT (vs MM)	4.25397	4.97386	4.41443	6.48843	6.70566	8.73256	6.35633	6.55882	7.1207	6.94786	4.1665	3.33643	7.47939	0	0	0	1	1	2	1
SAM23877_RS01415	NZ_CP012382.1	301185	301517	+	333	NA	NA	NA	NA	NA	WP_053126084.1	WP_053126084.1	A3KHV8	helix-turn-helix transcriptional regulator	Putative HTH-type transcriptional regulator YybR (Putative transcriptional regulator)	24	44	62	89	104	13	17	82	532	160	169	197	186	True_Repressed in HT (vs MM)	6.23026	7.07826	7.56369	8.07826	8.30065	10.6444	8.9958	9.21576	9.1333	8.91732	5.75633	5.39376	7.96145	1	1	1	2	2	3	2
SAM23877_RS01420	NZ_CP012382.1	301794	302678	-	885	NA	NA	NA	NA	NA	WP_053126085.1	WP_053126085.1	A0A0K2AJZ2	NAD(P)-binding domain-containing protein	Putative dehydrogenase	50	53	58	63	59	57	99	80	78	52	72	39	52	False	5.84868	5.93114	6.05889	6.17625	6.08314	6.48003	6.36608	5.49818	5.90417	5.90417	6.82011	6.03423	6.5161	1	1	1	1	1	1	1
SAM23877_RS01425	NZ_CP012382.1	302728	303174	+	447	NA	NA	NA	NA	NA	WP_053126087.1	WP_053126087.1	A3KHW0	MerR family transcriptional regulator	Putative mercury resistance regulator	136	206	274	286	370	149	145	170	328	217	192	255	151	True_Repressed in HT (vs MM)	8.25969	8.85514	9.26494	9.32656	9.69693	9.5236	8.75411	9.16165	8.40958	8.92984	8.35148	8.39047	8.57951	2	2	2	2	2	2	2
SAM23877_RS01430	NZ_CP012382.1	303489	304073	+	585	NA	NA	NA	NA	NA	WP_053126088.1	WP_053126088.1	A3KHW1	TetR/AcrR family transcriptional regulator	Putative tetR-family transcriptional regulator	173	129	118	86	71	166	156	58	70	72	89	80	74	False	8.21643	7.79586	7.66831	7.21643	6.94342	6.92324	7.26534	7.11334	7.00231	6.96332	8.06811	8.1572	6.65613	2	2	2	1	1	1	1
SAM23877_RS01435	NZ_CP012382.1	304152	305498	+	1347	NA	NA	NA	NA	NA	WP_053126090.1	WP_053126090.1	A3KHW2	MFS transporter	Putative transmembrane transporter	6	2	2	4	2	6	2	2	2	6	8	7	9	False	2.37761	1.15521	1.15521	1.89218	1.15521	1.15521	2.74018	2.57025	2.89218	2.37761	1.15521	2.37761	1.15521	0	0	0	0	0	0	0
SAM23877_RS01440	NZ_CP012382.1	305524	306282	+	759	NA	NA	NA	NA	NA	WP_053126092.1	WP_053126092.1	A3KHW3	SDR family oxidoreductase	Putative dehydrogenase	28	13	10	25	4	20	14	9	5	14	4	8	7	False	5.25581	4.20518	3.85726	5.09827	2.71976	2.98279	2.71976	3.56775	3.39783	4.30472	4.30472	4.79015	3.71976	1	0	0	0	0	0	0
SAM23877_RS01445	NZ_CP012382.1	306746	307681	-	936	NA	NA	NA	NA	NA	WP_053126093.1	WP_053126093.1	A3KHW5	sigma-70 family RNA polymerase sigma factor	Putative RNA polymerase ECF-subfamily sigma factor	236	515	338	132	104	347	365	146	56	90	110	77	66	False	7.98416	9.10665	8.50056	7.1507	6.80967	5.92831	6.88984	6.38082	6.16151	6.60321	8.61112	8.53836	7.29509	2	2	2	1	1	1	1
SAM23877_RS01450	NZ_CP012382.1	307692	308882	-	1191	NA	NA	NA	NA	NA	WP_053126095.1	WP_053126095.1	A3KHW6	FAD-dependent oxidoreductase	Putative oxidoreductase	19	49	56	93	49	21	33	80	106	97	60	67	110	False	4.06975	5.39168	5.58072	6.30242	5.39168	6.48929	5.67856	5.83529	6.54224	6.36254	4.83529	4.20726	6.08768	0	1	1	1	1	1	1
SAM23877_RS01455	NZ_CP012382.1	309544	312423	+	2880	NA	NA	NA	NA	NA	WP_053126097.1	WP_053126097.1	A3KHW7	DUF4157 domain-containing protein	DUF4157 domain-containing protein	826	7064	12794	7039	21324	1046	1315	1707	122	7255	4225	4749	180	False	8.16567	11.2604	12.1172	11.2553	12.8542	5.41645	10.519	10.6876	5.97378	11.2989	8.83587	8.50598	9.21202	2	3	3	3	3	1	3
SAM23877_RS01460	NZ_CP012382.1	312536	312901	+	366	NA	NA	NA	NA	NA	WP_053126099.1	WP_053126099.1	A3KHW8	hypothetical protein	Uncharacterized protein	196	1083	1163	371	1316	266	331	180	700	640	714	579	323	True_Repressed in HT (vs MM)	9.07214	11.5322	11.635	9.98924	11.8131	10.9034	10.9319	10.63	9.78993	10.7743	9.82512	9.51078	8.94993	2	3	3	3	3	3	3
SAM23877_RS01465	NZ_CP012382.1	312995	313672	-	678	NA	NA	NA	NA	NA	WP_053126102.1	WP_053126102.1	A3KHW9	response regulator transcription factor	Putative two-component system response regulator	23	19	21	165	116	28	32	703	56	61	57	30	45	False	5.14561	4.88257	5.02007	7.93568	7.43101	6.39353	6.41862	5.51484	6.0842	6.51484	5.60504	5.41862	10.0201	1	0	0	2	1	1	1
SAM23877_RS01470	NZ_CP012382.1	313673	314854	-	1182	NA	NA	NA	NA	NA	WP_053126104.1	WP_053126104.1	A0A0K2AKG1	histidine kinase	Putative two-component system sensor kinase	71	59	72	549	2264	113	99	2377	906	1124	916	460	998	False	5.92869	5.66566	5.94859	8.86206	10.9041	9.58373	9.59955	8.60739	9.72311	9.89448	6.40263	6.59166	10.9743	1	1	1	2	3	2	2
SAM23877_RS01475	NZ_CP012382.1	315119	316585	+	1467	NA	NA	NA	NA	NA	WP_053126106.1	WP_053126106.1	A3KHX1	alpha/beta hydrolase	Putative secreted hydrolase	32	46	30	572	346	69	80	1653	94	146	141	23	136	False	4.49153	5.00172	4.40133	8.60952	7.88592	6.01699	6.59688	4.03209	6.54516	6.6468	5.78698	5.57641	10.1389	0	0	0	2	2	1	1
SAM23877_RS01480	NZ_CP012382.1	316599	317252	+	654	NA	NA	NA	NA	NA	WP_053126108.1	WP_053126108.1	A3KHX2	hypothetical protein	Uncharacterized protein	14	9	10	173	198	20	19	609	72	89	110	29	101	False	4.51953	3.93457	4.07207	8.05558	8.24926	6.80246	7.40705	5.51953	7.28506	7.10449	4.93457	5.00495	9.8653	0	0	0	2	2	1	1
SAM23877_RS01485	NZ_CP012382.1	317345	317599	-	255	NA	NA	NA	NA	NA	WP_053142026.1	WP_053142026.1	A0A0K2AK87	EF-hand domain-containing protein	Uncharacterized protein	259	555	612	916	296	708	750	5016	121	156	146	122	169	False	9.9938	11.0904	11.2312	11.8122	10.1857	8.90217	9.1711	8.91395	9.38082	9.26605	11.5241	11.4411	14.264	3	3	3	3	3	2	2
SAM23877_RS41035	NZ_CP012382.1	317914	318024	-	111	NA	NA	NA	PSEUDOGENE	NA	NA	NA	NA	NA	NA	14	20	14	13	11	21	22	18	12	8	13	8	11	False	7.07826	7.56369	7.07826	6.97872	6.75633	6.87181	6.97872	6.34129	6.75633	6.34129	7.69493	7.6308	7.4193	1	1	1	1	1	1	1
SAM23877_RS01490	NZ_CP012382.1	318064	318333	+	270	NA	NA	NA	NA	NA	WP_244903050.1	NA	NA	hypothetical protein	NA	2	3	2	9	20	1	3	59	2	3	11	0	12	False	3.47393	3.88897	3.47393	5.2109	6.28129	3.47393	5.47393	1.88897	5.58941	3.88897	3.88897	2.88897	7.79586	0	0	0	0	1	0	1
SAM23877_RS01495	NZ_CP012382.1	318391	318981	-	591	NA	NA	NA	NA	NA	WP_053126112.1	WP_053126112.1	A3KHX5	hypothetical protein	Uncharacterized protein	48	44	38	52	54	74	71	62	90	47	69	45	62	False	6.37348	6.25062	6.04417	6.48669	6.54013	7.26656	6.88805	6.28233	6.73605	6.34373	6.92869	6.98759	6.73605	1	1	1	1	1	1	1
SAM23877_RS37025	NZ_CP012382.1	318986	319627	-	642	NA	NA	NA	NA	NA	WP_244902892.1	WP_079030622.1	A0A0K2AKM2	ANTAR domain-containing protein	ANTAR domain-containing protein	18	12	4	10	11	16	16	8	83	28	32	24	42	False	4.88728	4.33979	2.96128	4.09879	4.22432	7.03167	5.68375	5.28321	6.06562	5.49734	4.72682	4.72682	3.80928	1	0	0	0	0	1	1
SAM23877_RS01505	NZ_CP012382.1	320569	321309	+	741	NA	NA	NA	NA	NA	WP_053126116.1	WP_053126116.1	A3KHX7	dienelactone hydrolase family protein	DLH domain-containing protein	100	123	94	124	76	72	99	219	276	135	176	143	167	True_Repressed in HT (vs MM)	7.09067	7.38665	7.00231	7.39824	6.69924	8.5462	7.90006	7.60238	7.82477	7.51992	7.07631	6.62228	8.21381	1	1	1	1	1	2	2
SAM23877_RS01510	NZ_CP012382.1	322016	323848	-	1833	NA	NA	NA	NA	NA	WP_053126118.1	WP_053126118.1	A3KHX8	FAD-binding protein	Putative FAD/FMN-containing dehydrogenase	20	30	240	438	22	21	21	38	952	881	208	146	1087	False	3.51811	4.07999	7.03868	7.90387	3.64936	9.02213	6.83315	6.32547	9.21326	8.91043	3.58522	3.58522	4.4112	0	0	1	2	0	2	1
SAM23877_RS01515	NZ_CP012382.1	324625	326106	+	1482	NA	NA	NA	NA	NA	WP_079029965.1	WP_053142028.1	A3KHX9	SpoIIE family protein phosphatase	Putative magnesium or manganese-dependent protein phosphatase	1435	1800	728	597	910	1765	2074	443	1326	1056	2366	929	839	True_Repressed in HT (vs MM)	9.92029	10.247	8.94223	8.65646	9.26376	9.80641	10.6413	9.29354	9.1467	9.47821	10.4514	10.2187	8.22687	3	3	2	2	2	3	3
SAM23877_RS01520	NZ_CP012382.1	326115	326597	+	483	NA	NA	NA	NA	NA	WP_063796766.1	WP_079029966.1	A3KHY0	STAS domain-containing protein	Anti-sigma factor antagonist	214	261	122	63	33	250	252	40	48	53	132	45	28	False	8.7981	9.08333	7.99242	7.0499	6.13737	6.66461	8.10519	6.57347	5.90789	6.80479	9.0329	9.02145	6.40746	2	2	2	1	1	1	2
SAM23877_RS01525	NZ_CP012382.1	326799	327314	-	516	NA	NA	NA	NA	NA	WP_053142030.1	WP_053142030.1	A3KHY1	helix-turn-helix transcriptional regulator	Putative transcriptional regulator	147	72	89	64	48	166	154	20	250	152	404	107	119	True_Repressed in HT (vs MM)	8.16401	7.14438	7.44641	6.97692	6.56927	8.9261	9.61634	7.70944	7.86145	8.21194	8.23068	8.33826	5.34687	2	1	1	1	1	2	2
SAM23877_RS01530	NZ_CP012382.1	327417	328217	+	801	NA	NA	NA	NA	NA	WP_053126120.1	WP_053126120.1	A3KHY2	crotonase/enoyl-CoA hydratase family protein	Putative enoyl-CoA hydratase/isomerase	8	5	8	7	2	3	3	3	14	5	99	1	6	False	3.49005	2.90509	3.49005	3.32013	1.90509	4.22702	6.96398	1.32013	3.12748	2.90509	2.32013	2.32013	2.32013	0	0	0	0	0	0	1
SAM23877_RS01535	NZ_CP012382.1	328291	330669	-	2379	NA	NA	NA	NA	NA	WP_053126122.1	WP_053126122.1	A0A0K2AKH7	arginine decarboxylase	Biodegradative arginine decarboxylase (EC 4.1.1.19)	13	23	16	31	30	18	19	24	2072	789	1384	131	1045	True_Repressed in HT (vs MM)	2.557	3.33461	2.83711	3.74964	3.70384	9.76715	9.18531	5.79404	8.78031	8.37535	3.07157	2.99757	3.3935	0	0	0	0	0	3	2
SAM23877_RS01540	NZ_CP012382.1	330933	331103	+	171	NA	NA	NA	NA	NA	WP_053126124.1	WP_053126124.1	A3KHY4	50S ribosomal protein L32	50S ribosomal protein L32	6	4	0	57	219	22	18	15	10444	7138	9096	2009	6178	False	5.35529	4.86986	2.54793	8.40591	10.3293	15.8985	15.6991	13.5209	15.1411	15.3494	6.79586	7.07149	6.54793	1	0	0	2	3	3	3
SAM23877_RS38835	NZ_CP012382.1	331100	331255	+	156	NA	NA	NA	PSEUDOGENE	NA	NA	NA	NA	NA	NA	9	4	3	88	268	42	31	18	12052	10100	13196	3338	11057	False	6.00231	5.00231	4.68038	9.15612	10.7518	16.2375	16.3683	14.3856	16.1132	15.9826	7.68038	8.10665	6.92831	1	0	0	2	3	3	4
SAM23877_RS01550	NZ_CP012382.1	331810	332823	-	1014	NA	NA	NA	NA	NA	WP_053126128.1	WP_053126128.1	A3KHY6	pyridoxal-phosphate dependent enzyme	Putative cysteine synthase	1	3	2	8	21	2	3	1	13672	7400	13643	543	4340	False	0.979942	1.97994	1.5649	3.14987	4.43937	13.719	13.7159	9.06741	12.0638	12.8334	1.97994	1.5649	0.979942	0	0	0	0	0	3	3
SAM23877_RS01555	NZ_CP012382.1	332781	333785	-	1005	NA	NA	NA	NA	NA	WP_053126130.1	WP_053126130.1	A3KHY7	GHMP kinase	GHMP_kinases_N domain-containing protein	1	0	0	2	11	1	1	0	8314	4747	8241	328	2845	True_Repressed in HT (vs MM)	0.992804	-0.0071955	-0.0071955	1.57777	3.57777	13.0143	13.0016	8.35475	11.4675	12.2059	0.992804	0.992804	-0.0071955	0	0	0	0	0	3	3
SAM23877_RS01560	NZ_CP012382.1	333782	334591	-	810	NA	NA	NA	NA	NA	WP_053126132.1	WP_053126132.1	A3KHY8	DUF364 domain-containing protein	DUF364 domain-containing protein	1	1	0	5	24	0	1	1	18078	9554	18854	844	6117	False	1.30401	1.30401	0.304006	2.88897	4.94786	14.446	14.5067	10.0268	12.8829	13.526	1.30401	0.304006	1.30401	0	0	0	0	0	3	3
SAM23877_RS01565	NZ_CP012382.1	334588	335346	-	759	NA	NA	NA	NA	NA	WP_053126134.1	WP_053126134.1	A3KHY9	methyltransferase	Putative methylase of polypeptide chain release factor	1	1	0	10	68	1	2	1	53264	29729	51829	2286	19533	False	1.39783	1.39783	0.397828	3.85726	6.50635	16.0987	16.0593	11.5571	14.6515	15.2575	1.98279	1.39783	1.39783	0	0	0	0	1	3	3
SAM23877_RS01570	NZ_CP012382.1	335459	336469	-	1011	NA	NA	NA	NA	NA	WP_053126136.1	WP_053126136.1	A3KHZ0	ABC transporter substrate-binding protein	Putative iron transport lipoprotein	4	4	2	28	126	5	4	2	92896	37365	85080	3372	31197	False	2.30615	2.30615	1.56918	4.8422	6.9729	16.4876	16.3608	11.704	14.9134	15.1737	2.30615	2.56918	1.56918	0	0	0	0	1	4	4
SAM23877_RS01575	NZ_CP012382.1	336484	337257	-	774	NA	NA	NA	NA	NA	WP_053126138.1	WP_053126138.1	A3KHZ1	ABC transporter ATP-binding protein	Iron-dicitrate transporter subunit, ATP-binding component of ABC superfamily (Putative iron transport protein, ATP-binding component)	1	1	3	9	57	1	3	2	34550	13851	35185	1084	10596	True_Repressed in HT (vs MM)	1.36959	1.36959	2.36959	3.69152	6.22758	15.446	15.4723	10.4531	13.741	14.1274	2.36959	1.36959	1.95456	0	0	0	0	1	3	3
SAM23877_RS01580	NZ_CP012382.1	337259	338311	-	1053	NA	NA	NA	NA	NA	WP_235614672.1	WP_162492084.1	A0A0K2AK27	iron chelate uptake ABC transporter family permease subunit	Putative FecCD-family membrane transport protein	4	4	0	33	38	11	15	2	23320	8925	27548	1143	7203	False	2.24742	2.24742	-0.0745054	5.01296	5.2109	14.4348	14.6752	10.0854	12.7401	13.0493	3.92549	3.51046	1.51046	0	0	0	0	0	3	3
SAM23877_RS01585	NZ_CP012382.1	338710	339993	+	1284	NA	NA	NA	NA	NA	WP_053126140.1	WP_053126140.1	A3KHZ3	MFS transporter	Putative transmembrane efflux protein	2	3	2	14	4	4	5	1	2744	2659	2954	313	1515	False	1.22432	1.63935	1.22432	3.54625	1.96128	11.0619	11.1683	7.93398	10.2054	11.0166	2.22432	1.96128	0.639355	0	0	0	0	0	3	3
SAM23877_RS01590	NZ_CP012382.1	340454	341905	+	1452	NA	NA	NA	NA	NA	WP_244902893.1	WP_053126142.1	A3KHZ4	serine/threonine protein kinase	Non-specific serine/threonine protein kinase (EC 2.7.11.1)	33	92	50	38	222	101	75	142	3492	2898	3978	779	1495	False	4.54942	6.00112	5.13438	4.74736	7.26286	11.2322	11.4201	9.06929	10.0089	10.9633	5.70989	6.13438	6.62183	0	1	0	0	1	3	3
SAM23877_RS01595	NZ_CP012382.1	341932	342501	-	570	NA	NA	NA	NA	NA	WP_053126144.1	WP_053126144.1	A3KHZ5	TetR/AcrR family transcriptional regulator	Putative TetR-family transcriptional regulator	60	54	55	60	52	60	63	26	25	24	32	32	23	False	6.7417	6.59233	6.61832	6.7417	6.53889	5.51141	5.85536	5.85536	5.39593	5.45482	6.81097	6.7417	5.56585	1	1	1	1	1	1	1
SAM23877_RS01600	NZ_CP012382.1	342601	343467	+	867	NA	NA	NA	NA	NA	WP_053126145.1	WP_053126145.1	A0A0K2AKI9	hypothetical protein	Uncharacterized protein	10	18	24	28	31	10	10	32	88	41	136	21	34	True_Repressed in HT (vs MM)	3.66533	4.45382	4.84975	5.06388	5.2059	6.68163	7.30393	4.66533	5.33518	5.59821	3.66533	3.66533	5.25029	0	0	0	0	0	1	1
SAM23877_RS01605	NZ_CP012382.1	343543	344454	-	912	NA	NA	NA	NA	NA	WP_244902894.1	WP_053142034.1	A0A0K2AKP8	dihydrodipicolinate synthase family protein	Putative dihydrodipicolinate synthetase	30	13	0	6	14	18	15	4	30	41	46	44	38	False	5.08709	3.94025	0.132894	2.94025	4.03978	5.08709	5.68748	5.62475	5.4183	5.52521	4.13289	4.38082	2.45482	1	0	0	0	0	0	1
SAM23877_RS01610	NZ_CP012382.1	344545	345252	-	708	NA	NA	NA	NA	NA	WP_053126148.1	WP_053126148.1	A3KHZ8	phenylalanine--tRNA ligase beta subunit-related protein	B3_4 domain-containing protein	18	8	2	9	32	10	9	9	64	61	96	89	81	False	4.74611	3.6681	2.08314	3.82011	5.54257	6.52055	7.09809	6.99003	6.85573	6.45238	3.82011	3.95761	3.82011	1	0	0	0	1	1	1
SAM23877_RS01615	NZ_CP012382.1	345538	346122	+	585	NA	NA	NA	NA	NA	WP_053126150.1	WP_053126150.1	A3KI00	XRE family transcriptional regulator	Putative transcriptional regulatory protein	96	50	38	56	69	82	77	62	114	80	130	78	76	False	7.3734	6.44592	6.05889	6.60638	6.90277	7.61898	7.80691	7.07727	7.04028	7.11334	7.05889	7.14853	6.75077	2	1	1	1	1	2	2
SAM23877_RS41040	NZ_CP012382.1	346443	346565	+	123	NA	NA	NA	PSEUDOGENE	NA	NA	NA	NA	NA	NA	17	23	10	18	6	45	43	145	4	9	7	3	4	False	7.19319	7.60823	6.4827	7.2712	5.83062	5.3452	6.02327	5.02327	5.3452	6.3452	8.4827	8.54683	10.2131	1	2	1	1	1	1	1
SAM23877_RS01620	NZ_CP012382.1	346583	349273	+	2691	NA	NA	NA	NA	NA	WP_162492085.1	WP_162492085.1	A0A0K2AK37	LuxR C-terminal-related transcriptional regulator	Transcriptional regulator	15	23	23	21	38	32	32	238	28	12	30	7	29	False	2.57186	3.15682	3.15682	3.03129	3.85726	3.42984	3.52605	1.57186	3.47875	2.2723	3.61625	3.61625	6.47272	0	0	0	0	0	0	0
SAM23877_RS01625	NZ_CP012382.1	349398	349931	+	534	NA	NA	NA	NA	NA	WP_053126154.1	WP_053126154.1	A3KI03	hypothetical protein	Putative integral membrane protein	2	4	7	5	4	4	4	24	4	3	3	1	2	False	2.49005	3.22702	3.90509	3.49005	3.22702	3.22702	2.90509	1.90509	2.49005	2.90509	3.22702	3.22702	5.54894	0	0	0	0	0	0	0
SAM23877_RS01630	NZ_CP012382.1	350089	350286	+	198	NA	NA	NA	NA	NA	WP_053126156.1	WP_053126156.1	A3KI04	hypothetical protein	Uncharacterized protein	1	1	0	1	0	1	2	3	4	0	0	1	4	False	3.33643	3.33643	2.33643	3.33643	2.33643	4.65836	2.33643	3.33643	4.65836	2.33643	3.92139	3.33643	4.33643	0	0	0	0	0	0	0
SAM23877_RS01635	NZ_CP012382.1	350333	351742	-	1410	NA	NA	NA	NA	NA	WP_053126158.1	WP_053126158.1	A3KI05	DUF2252 domain-containing protein	Uncharacterized protein	2	2	2	4	19	2	3	6	4	3	2	1	2	False	1.08927	1.08927	1.08927	1.82623	3.82623	1.82623	1.08927	0.504305	1.08927	1.5043	1.5043	1.08927	2.31166	0	0	0	0	0	0	0
SAM23877_RS41045	NZ_CP012382.1	351739	351876	-	138	NA	NA	NA	PSEUDOGENE	NA	NA	NA	NA	NA	NA	1	1	0	1	0	2	2	1	0	0	0	1	2	False	3.85726	3.85726	2.85726	3.85726	2.85726	2.85726	2.85726	3.85726	4.44222	2.85726	4.44222	4.44222	3.85726	0	0	0	0	0	0	0
SAM23877_RS01640	NZ_CP012382.1	352107	352763	+	657	NA	NA	NA	NA	NA	WP_053126160.1	WP_053126160.1	A3KI06	DUF308 domain-containing protein	Putative integral membrane protein	0	1	1	2	2	1	0	4	4	6	5	3	1	False	0.606035	1.60603	1.60603	2.191	2.191	2.92796	3.191	2.60603	1.60603	3.41339	0.606035	1.60603	2.92796	0	0	0	0	0	0	0
SAM23877_RS01645	NZ_CP012382.1	352888	353352	+	465	NA	NA	NA	NA	NA	WP_053126162.1	WP_053126162.1	A3KI07	SHOCT domain-containing protein	Putative integral membrane protein	6	8	6	4	33	9	10	26	38	56	38	51	43	False	3.91205	4.27462	3.91205	3.42663	6.19216	6.3901	6.3901	6.80514	6.56413	6.93759	4.56413	4.42663	5.85958	0	0	0	0	1	1	1
SAM23877_RS01650	NZ_CP012382.1	353384	353830	+	447	NA	NA	NA	NA	NA	WP_053126164.1	WP_053126164.1	A3KI08	hypothetical protein	Putative integral membrane protein	4	4	2	6	10	4	3	21	16	20	10	17	15	False	3.48358	3.48358	2.74662	3.96901	4.62108	5.24912	4.62108	5.33158	5.16165	5.55397	3.16165	3.48358	5.62108	0	0	0	0	0	0	0
SAM23877_RS01655	NZ_CP012382.1	353920	354186	+	267	NA	NA	NA	NA	NA	WP_053126166.1	WP_053126166.1	A3KI09	hypothetical protein	Uncharacterized protein	5	3	3	13	9	5	2	21	8	11	10	3	11	False	4.49005	3.90509	3.90509	5.71244	5.22702	5.07501	5.36452	3.90509	5.49005	5.49005	3.49005	4.49005	6.36452	0	0	0	1	0	0	1
SAM23877_RS01660	NZ_CP012382.1	354214	354776	-	563	NA	NA	NA	PSEUDOGENE	NA	NA	NA	NA	NA	NA	485	652	320	298	359	714	686	255	184	216	342	206	162	False	9.75361	10.1797	9.15522	9.05279	9.32065	8.36017	9.25086	8.52228	8.17752	8.59034	10.253	10.3106	8.82879	3	3	2	2	2	2	2
SAM23877_RS01665	NZ_CP012382.1	354852	355448	-	597	NA	NA	NA	NA	NA	WP_053126168.1	WP_053126168.1	A3KI11	TetR/AcrR family transcriptional regulator	Putative TetR-family transcriptional regulator	867	831	462	531	1721	1349	961	613	446	466	794	581	453	False	10.5057	10.4446	9.59907	9.79948	11.4941	9.54833	10.379	9.92907	9.57075	9.61148	10.6541	11.1429	10.0063	3	3	2	3	3	2	3
SAM23877_RS01670	NZ_CP012382.1	355511	356386	+	876	NA	NA	NA	NA	NA	WP_063796767.1	WP_053126170.1	A3KI12	NAD(P)H-binding protein	Putative hydroxylase	33	18	13	14	14	67	32	11	26	39	71	46	51	False	5.27846	4.43892	3.99835	4.09789	4.09789	4.94588	6.36092	5.74559	5.89144	5.51293	5.23539	6.27846	3.77596	1	0	0	0	0	0	1
SAM23877_RS01675	NZ_CP012382.1	356543	357280	-	738	NA	NA	NA	NA	NA	WP_053126172.1	WP_053126172.1	A3KI13	metallophosphoesterase	3',5'-cyclic adenosine monophosphate phosphodiesterase CpdA (3',5'-cyclic AMP phosphodiesterase) (cAMP phosphodiesterase) (EC 3.1.4.53)	24	29	52	40	137	35	33	106	641	396	1060	126	204	True_Repressed in HT (vs MM)	5.08216	5.3452	6.16623	5.79586	7.54683	9.76474	10.4895	7.42699	8.11779	9.0713	5.52577	5.60823	7.17977	1	1	1	1	2	3	3
SAM23877_RS01680	NZ_CP012382.1	357469	358089	+	621	NA	NA	NA	NA	NA	WP_053126174.1	WP_053126174.1	A3KI14	ABATE domain-containing protein	zf-CGNR domain-containing protein	144	136	106	99	841	233	206	228	1457	581	3056	270	311	True_Repressed in HT (vs MM)	7.86724	7.78537	7.4288	7.33119	10.405	11.1971	12.2652	8.76948	8.97274	9.87221	8.38082	8.5577	8.52654	2	2	1	1	3	3	3
SAM23877_RS01685	NZ_CP012382.1	358254	358715	-	462	NA	NA	NA	NA	NA	WP_053126176.1	WP_053126176.1	A3KI15	SRPBCC family protein	Putative 17.2 kDa protein in melC2-rnhH intergenic region	226	1209	1398	600	6135	198	224	2015	358	2464	328	3257	921	False	8.94058	11.3548	11.5642	10.3453	13.6971	9.60188	9.47598	12.7838	10.9627	12.3814	8.92782	8.75066	12.0913	2	3	3	3	3	2	2
SAM23877_RS01690	NZ_CP012382.1	359110	360525	+	1416	NA	NA	NA	NA	NA	WP_053126178.1	WP_053126178.1	A3KI16	family 2B encapsulin nanocompartment shell protein	Putative nucleotide-binding protein	9	8	12	33	50	7	9	23	200	1052	123	936	3809	True_Induced in HT (vs MM)	2.82011	2.6681	3.19862	4.58564	5.1706	7.14923	6.45238	9.37008	11.3938	9.53847	2.82011	2.49818	4.08314	0	0	0	0	0	1	1
SAM23877_RS01695	NZ_CP012382.1	360601	361923	+	1323	NA	NA	NA	NA	CL2_2-methyl-isoborneol	WP_053126184.1	WP_053126184.1	A3KI17	family 2 encapsulin nanocompartment cargo protein terpene cyclase	2-methylisoborneol synthase (2-MIB synthase) (EC 4.2.3.118)	4	6	4	11	26	4	7	13	108	448	62	395	1610	True_Induced in HT (vs MM)	1.91812	2.40354	1.91812	3.18115	4.35107	6.36437	5.57347	8.22554	10.2499	8.40676	2.59619	1.91812	3.40354	0	0	0	0	0	1	1
SAM23877_RS01700	NZ_CP012382.1	361939	362814	+	876	NA	NA	NA	NA	CL2_2-methyl-isoborneol	WP_053126187.1	WP_053126187.1	A3KI18	methyltransferase domain-containing protein	Geranyl diphosphate 2-C-methyltransferase (GPP methyltransferase) (EC 2.1.1.255)	10	10	11	64	28	10	9	14	136	487	130	402	2225	True_Induced in HT (vs MM)	3.65043	3.65043	3.77596	6.21337	5.04898	7.28903	7.22442	8.84563	11.3112	9.12173	3.51293	3.65043	4.09789	0	0	0	1	0	1	1
SAM23877_RS01705	NZ_CP012382.1	362917	364140	-	1224	NA	NA	NA	NA	NA	WP_053126189.1	WP_053126189.1	A0A0K2AK55	saccharopine dehydrogenase NADP-binding domain-containing protein	Putative ATP binding protein	33	39	43	83	36	29	23	81	19	17	34	28	77	True_Induced in HT (vs MM)	4.79586	5.03032	5.16783	6.10071	4.91785	4.03032	4.83768	4.56638	5.9938	3.87832	4.29336	4.61529	6.06595	1	0	0	1	0	0	0
SAM23877_RS01710	NZ_CP012382.1	364274	364987	+	714	NA	NA	NA	NA	NA	WP_053126191.1	WP_053126191.1	A3KI20	TetR/AcrR family transcriptional regulator	Putative tetR-family transcriptional regulator	44	56	44	63	144	43	58	176	32	35	46	42	33	False	5.97786	6.31889	5.97786	6.486	7.66591	5.5304	6.04059	5.91227	5.57347	5.65593	6.36865	5.94544	7.95361	1	1	1	1	2	1	1
SAM23877_RS01715	NZ_CP012382.1	365084	366343	-	1260	NA	NA	NA	NA	CL3_Antimycin	WP_053126193.1	WP_053126193.1	A3KI21	aminotransferase class V-fold PLP-dependent enzyme	Kynureninase (EC 3.7.1.3) (L-kynurenine hydrolase)	2	32	20	9	28	5	3	22	32	65	6	9	152	True_Induced in HT (vs MM)	1.25154	4.71097	4.05889	2.9885	4.52456	4.71097	2.47393	2.9885	6.92396	5.71097	1.66658	2.25154	4.19014	0	0	0	0	0	0	0
SAM23877_RS01720	NZ_CP012382.1	366340	367188	-	849	NA	NA	NA	NA	CL3_Antimycin	WP_053126195.1	WP_053126195.1	A3KI22	alpha/beta fold hydrolase	Putative lipase/esterase	1	13	7	4	14	1	1	4	20	54	1	3	93	False	1.23616	4.04352	3.23616	2.55809	4.14305	4.62848	1.23616	2.23616	6.79075	6.01752	1.23616	1.23616	2.55809	0	0	0	0	0	0	0
SAM23877_RS01725	NZ_CP012382.1	367178	368026	-	849	NA	NA	NA	NA	CL3_Antimycin	WP_053126197.1	WP_053126197.1	A3KI23	tryptophan 2	Tryptophan 2,3-dioxygenase (TDO) (EC 1.13.11.11) (Tryptamin 2,3-dioxygenase) (Tryptophan oxygenase) (TO) (TRPO) (Tryptophan pyrrolase) (Tryptophanase)	2	34	14	11	28	1	1	15	53	93	4	12	262	True_Induced in HT (vs MM)	1.82113	5.36545	4.14305	3.82113	5.09414	5.99105	2.55809	3.9366	8.27508	6.79075	1.23616	1.23616	4.23616	0	1	0	0	0	1	0
SAM23877_RS01730	NZ_CP012382.1	368052	368828	-	777	NA	NA	NA	NA	CL3_Antimycin	WP_053126199.1	WP_053126199.1	A0A0K2AK60	SDR family oxidoreductase	Putative oxidoreductase	1	29	18	10	130	1	1	16	131	269	12	14	529	True_Induced in HT (vs MM)	1.36401	5.2709	4.61194	3.82345	7.39744	7.40841	4.06445	4.2709	9.41386	8.44083	1.36401	1.36401	4.45148	0	1	0	0	1	1	0
SAM23877_RS01735	NZ_CP012382.1	368884	370059	-	1176	NA	NA	NA	NA	CL3_Antimycin	WP_107408637.1	WP_107408637.1	A3KI24	ferredoxin--NADP reductase	Putative phenylacetic acid degradation NADH oxidoreductase	1	41	8	3	45	1	1	9	76	112	10	13	298	False	0.766112	5.15843	2.93604	1.76611	5.28967	6.0329	3.22554	3.57347	7.99011	6.58629	0.766112	0.766112	3.08804	0	1	0	0	1	1	0
SAM23877_RS01740	NZ_CP012382.1	370056	370568	-	513	NA	NA	NA	NA	CL3_Antimycin	WP_053126201.1	WP_079030623.1	A3KI25	phenylacetate-CoA oxygenase subunit PaaJ	Homologous to phenylacetic acid degradation protein PaaD (Putative phenylacetic acid degradation protein PaaD)	0	42	13	4	26	0	2	6	18	25	0	3	64	False	0.962969	6.38923	4.77032	3.2849	5.71786	5.2109	0.962969	2.96297	6.98534	5.66341	2.54793	0.962969	3.77032	0	1	0	0	1	0	0
SAM23877_RS01745	NZ_CP012382.1	370565	371353	-	789	NA	NA	NA	NA	CL3_Antimycin	WP_053142039.1	WP_053142039.1	A0A0K2AKD0	phenylacetate-CoA oxygenase subunit PaaC	Homologous to multicomponent oxygenase/reductase subunit for phenylacetic acid degradation	1	122	32	8	62	3	3	15	83	163	6	9	225	False	1.3419	7.28442	5.3863	3.51183	6.31918	6.73422	3.14926	3.66383	8.16208	7.69945	2.3419	2.3419	4.3419	0	1	1	0	1	1	0
SAM23877_RS01750	NZ_CP012382.1	371364	371675	-	312	NA	NA	NA	NA	CL3_Antimycin	WP_053126203.1	WP_053126203.1	A3KI27	1	Homologous to multicomponent oxygenase/reductase subunit for phenylacetic acid degradation (Putative phenylacetic acid degradation protein)	1	26	8	2	40	1	1	2	24	32	1	6	102	False	2.68038	6.43527	4.85031	3.26534	7.03793	6.32424	2.68038	4.48774	8.36688	6.72478	2.68038	2.68038	3.26534	0	1	0	0	1	1	0
SAM23877_RS01755	NZ_CP012382.1	371672	372682	-	1011	NA	NA	NA	NA	CL3_Antimycin	WP_053126205.1	WP_053126205.1	A0A0K2AK66	1	Homologous to multicomponent oxygenase/reductase subunit for phenylacetic acid degradation	5	203	41	17	93	4	5	26	68	121	7	9	252	False	2.56918	7.65664	5.37653	4.15414	6.53881	6.09274	2.98422	3.30615	7.96721	6.91495	2.56918	2.30615	4.7391	0	2	1	0	1	1	0
SAM23877_RS01760	NZ_CP012382.1	373016	373300	+	285	NA	NA	NA	NA	CL3_Antimycin	WP_053126206.1	WP_053126206.1	A3KI29	acyl carrier protein	Homologous to nikkomycin biosynthesis protein SanT (Putative nikkomycin biosynthesis protein SanT)	9	345	53	28	107	11	8	37	90	96	10	10	203	False	5.13289	10.2456	7.56585	6.66895	8.56585	8.31876	5.2704	5.2704	9.48339	8.41088	4.98089	5.39593	7.05889	1	3	1	1	2	2	0
SAM23877_RS01765	NZ_CP012382.1	373300	374784	+	1485	NA	NA	NA	NA	CL3_Antimycin	WP_053126209.1	WP_053126209.1	A3KI30	AMP-binding protein	Putative Acyl-CoA ligase (Putative long-chain-fatty-acid--CoA ligase)	23	734	148	91	255	22	24	97	382	396	48	49	854	False	4.0145	8.95114	6.64871	5.9531	7.42954	8.01074	5.04425	5.07339	9.16932	8.06253	4.07339	3.9531	6.04425	0	2	1	1	1	2	0
SAM23877_RS41050	NZ_CP012382.1	374781	375944	+	1164	NA	NA	NA	NA	CL3_Antimycin	WP_244902895.1	NA	NA	hypothetical protein	NA	4	182	30	9	31	10	11	37	20	31	8	8	57	False	2.10284	7.29661	4.73511	3.10284	4.78091	4.17323	2.95083	2.95083	5.63889	4.78091	3.36587	3.24034	5.02884	0	1	0	0	0	0	0
SAM23877_RS01775	NZ_CP012382.1	375999	376193	-	195	NA	NA	NA	NA	CL3_Antimycin	WP_053126211.1	WP_053126211.1	A3KI32	antitoxin	Uncharacterized protein	49	312	314	67	301	67	84	850	33	175	34	158	148	True_Induced in HT (vs MM)	8.00231	10.6485	10.6577	8.44592	10.5969	7.44592	7.48774	9.67134	9.57762	9.81789	8.76784	8.44592	12.0915	2	3	3	2	3	1	1
SAM23877_RS01780	NZ_CP012382.1	376292	377521	-	1230	NA	NA	NA	NA	CL3_Antimycin	WP_107408638.1	WP_107408638.1	A3KI33	crotonyl-CoA carboxylase/reductase	Putative Crotonyl-CoA reductase (EC 1.3.1.86) (Putative dehydrogenase)	6	50	50	23	50	6	11	28	34	42	6	13	158	True_Induced in HT (vs MM)	2.5087	5.37377	5.37377	4.2863	5.37377	4.83062	2.5087	3.5087	7.01422	5.12761	3.2863	2.5087	4.55932	0	1	1	0	1	0	0
SAM23877_RS01785	NZ_CP012382.1	377544	381452	-	3909	NA	NA	NA	NA	CL3_Antimycin	WP_244902896.1	WP_053142043.1	A3KI34	type I polyketide synthase	Polyketide synthase (Putative polyketide synthase related protein)	2	37	22	8	60	3	5	16	57	98	18	25	388	True_Induced in HT (vs MM)	-0.381837	3.28113	2.55676	1.20313	3.96394	3.89118	2.28113	2.73364	6.63683	4.66256	0.618163	0.0332004	2.12066	0	0	0	0	0	0	0
SAM23877_RS01790	NZ_CP012382.1	381445	390066	-	8622	NA	NA	NA	NA	CL3_Antimycin	WP_053126213.1	WP_053126213.1	A3KI35	non-ribosomal peptide synthetase	Non-ribosomal peptide synthetase (Putative peptide synthetase)	12	221	64	27	148	15	11	44	130	253	40	86	885	True_Induced in HT (vs MM)	0.592417	4.68639	2.91435	1.69933	4.11115	3.9254	2.24953	3.33492	6.68314	4.88066	0.47694	0.891977	2.38383	0	0	0	0	0	0	0
SAM23877_RS01795	NZ_CP012382.1	390535	391878	+	1344	NA	NA	NA	NA	CL3_Antimycin	WP_053142045.1	WP_053142045.1	A3KI36	condensation domain-containing protein	Acyltransferase PapA5 (EC 2.3.1.282) (Phthiocerol/phthiodiolone O-acyltransferase) (Phthiocerol/phthiodiolone dimycocerosyl transferase) (Polyketide synthase-associated protein A5)	15	221	74	60	451	4	6	59	182	243	52	100	445	False	3.57347	7.36788	5.80229	5.5042	8.39365	7.08917	5.30139	6.23168	8.37437	7.5042	2.38082	1.89539	5.48036	0	1	1	0	2	1	0
SAM23877_RS01800	NZ_CP012382.1	391958	392476	+	519	NA	NA	NA	NA	CL3_Antimycin	WP_053126214.1	WP_053126214.1	A3KI37	sigma-70 family RNA polymerase sigma factor	Putative RNA polymerase sigma factor	7	164	26	26	204	2	2	24	145	125	10	43	288	False	3.94619	8.31252	5.70108	5.70108	8.62567	8.13602	4.40563	6.40563	9.12112	7.92347	2.53116	2.53116	5.59005	0	2	1	1	2	2	0
SAM23877_RS01805	NZ_CP012382.1	392583	393338	-	756	NA	NA	NA	NA	NA	WP_053126216.1	WP_053126216.1	A3KI38	PAS domain-containing protein	Putative LuxR-family transcriptional regulator	40	222	288	273	678	13	12	97	680	289	394	266	484	False	5.76109	8.20444	8.57847	8.50157	9.81081	9.81505	9.02925	8.46424	9.32538	8.58345	4.10398	4.2109	7.01825	1	2	2	2	3	3	2
SAM23877_RS01810	NZ_CP012382.1	394070	394498	+	429	NA	NA	NA	NA	NA	WP_053126218.1	WP_053126218.1	A0A0K2AKN9	hypothetical protein	Uncharacterized protein	346	469	412	338	164	346	402	131	168	145	347	163	175	False	9.65974	10.0975	9.91095	9.62609	8.58727	8.62183	9.66389	8.5785	8.68038	8.41078	9.87559	9.65974	8.26534	3	3	3	2	2	2	2
SAM23877_RS01815	NZ_CP012382.1	394605	395567	-	963	NA	NA	NA	NA	NA	WP_053126220.1	WP_053126220.1	A3KI40	SDR family NAD(P)-dependent oxidoreductase	Putative oxidoreductase (EC 1.-.-.-) (Putative short-chain oxidoreductase)	1	2	0	1	0	2	1	1	4	5	6	1	1	False	1.05439	1.63935	0.0543923	1.05439	0.0543923	2.37632	2.86175	1.05439	1.05439	2.63935	1.05439	1.63935	1.05439	0	0	0	0	0	0	0
SAM23877_RS01820	NZ_CP012382.1	395683	396318	+	636	NA	NA	NA	NA	NA	WP_244902897.1	WP_053142047.1	A0A0K2AKE6	TetR/AcrR family transcriptional regulator	Putative tetR family transcriptional regulator	51	40	30	60	108	59	49	42	76	57	154	61	56	False	6.35334	6.01045	5.6071	6.58364	7.42109	6.91969	7.92903	6.6071	6.48579	6.51088	6.29676	6.55979	6.07917	1	1	1	1	1	1	2
SAM23877_RS01825	NZ_CP012382.1	396483	397313	+	831	NA	NA	NA	NA	NA	WP_053126222.1	WP_053126222.1	A3KI42	class I SAM-dependent methyltransferase	Putative methyltransferase	65	91	160	401	380	92	79	737	182	179	168	193	391	True_Induced in HT (vs MM)	6.31147	6.79064	7.598	8.91813	8.84073	7.78278	7.66796	7.86699	8.88179	7.75893	6.58901	6.80624	9.79456	1	1	1	2	2	2	2
SAM23877_RS01830	NZ_CP012382.1	397491	399689	-	2199	NA	NA	NA	NA	NA	WP_053126224.1	WP_053126224.1	A3KI43	trypsin-like serine protease	Putative secreted esterase	1683	523	124	107	22	622	889	28	394	281	552	367	447	False	9.58083	7.89658	5.82894	5.61804	3.38671	7.48886	7.97429	7.38671	7.67051	7.0027	8.66081	8.14624	3.72113	2	2	1	1	0	1	2
SAM23877_RS01835	NZ_CP012382.1	399724	400221	-	498	NA	NA	NA	NA	NA	WP_053126226.1	WP_053126226.1	A3KI44	hypothetical protein	Putative secreted protein	608	217	60	36	13	244	355	13	227	186	303	214	246	False	10.2561	8.77397	6.93652	6.21524	4.81314	8.83867	9.25371	8.75398	8.95415	8.55268	9.48152	8.94242	4.81314	3	2	1	1	0	2	2
SAM23877_RS01840	NZ_CP012382.1	400556	400933	-	378	NA	NA	NA	NA	NA	WP_235614494.1	WP_053126228.1	A0A0K2AKU9	hypothetical protein	Putative secreted protein	60	23	3	5	23	30	45	9	50	36	87	40	70	False	7.33428	5.9885	3.40354	3.9885	5.9885	7.07597	7.86297	6.76109	7.55329	6.613	6.9271	6.35774	4.72547	1	1	0	0	1	1	2
SAM23877_RS41055	NZ_CP012382.1	400951	402207	-	1257	NA	NA	NA	NA	NA	WP_244903051.1	NA	NA	ALF repeat-containing protein	NA	178	67	16	38	14	70	85	22	100	48	111	58	75	False	7.15383	5.75748	3.75748	4.95542	3.57691	6.32823	6.47737	5.55266	5.91794	5.28473	6.09628	5.81976	4.19358	1	1	0	0	0	1	1
SAM23877_RS41060	NZ_CP012382.1	402286	402582	-	297	NA	NA	NA	PSEUDOGENE	NA	NA	NA	NA	NA	NA	63	19	2	8	1	24	32	5	33	15	42	20	32	False	7.75147	6.07339	3.33643	4.92139	2.75147	6.83893	7.17773	6.14378	6.79586	5.75147	6.79586	6.39532	4.33643	2	1	0	0	0	1	1
SAM23877_RS41065	NZ_CP012382.1	403825	404442	-	618	NA	NA	NA	PSEUDOGENE	NA	NA	NA	NA	NA	NA	224	85	24	19	5	105	150	16	54	31	95	43	57	False	8.5081	7.12059	5.33818	5.01625	3.27928	6.47568	7.27928	6.15375	6.5523	5.69432	7.93273	7.42224	4.78178	2	1	1	0	0	1	1
SAM23877_RS01850	NZ_CP012382.1	404963	406480	-	1518	NA	NA	NA	NA	NA	WP_053126230.1	WP_053126230.1	A3KI47	hypothetical protein	Uncharacterized protein	57	73	88	59	40	76	77	56	166	88	90	52	114	False	5.25581	5.60728	5.87356	5.30472	4.75538	6.78153	5.90562	5.12575	6.24332	5.87356	5.68323	5.66461	5.23072	1	1	1	0	0	1	1
SAM23877_RS01855	NZ_CP012382.1	406634	407251	+	618	NA	NA	NA	NA	NA	WP_053142051.1	WP_053142051.1	A3KI48	dihydrofolate reductase family protein	Putative DNA-binding protein	1	1	0	2	1	3	1	2	0	0	0	0	1	False	1.69432	1.69432	0.694321	2.27928	1.69432	0.694321	0.694321	0.694321	1.69432	0.694321	1.69432	2.69432	2.27928	0	0	0	0	0	0	0
SAM23877_RS01860	NZ_CP012382.1	407257	408099	+	843	NA	NA	NA	NA	NA	WP_053126232.1	WP_053126232.1	A3KI49	alpha/beta fold hydrolase	Putative hydrolase or acyltransferase	1	1	1	3	0	1	2	3	0	0	0	0	3	False	1.2464	1.2464	1.2464	2.2464	0.246395	0.246395	0.246395	0.246395	2.2464	0.246395	1.83136	1.2464	2.2464	0	0	0	0	0	0	0
SAM23877_RS01865	NZ_CP012382.1	408159	409148	-	990	NA	NA	NA	NA	NA	WP_079029968.1	WP_079029968.1	A3KI50	class I SAM-dependent methyltransferase	S-adenosyl-L-methionine-dependent methyltransferase (EC 2.1.1.-)	6	9	17	58	20	6	7	29	35	61	7	13	213	True_Induced in HT (vs MM)	2.82185	3.33643	4.18442	5.89714	4.40682	5.18442	3.0145	3.82185	7.75597	5.9687	3.0145	2.82185	4.92139	0	0	0	1	0	0	0
SAM23877_RS01870	NZ_CP012382.1	409145	410251	-	1107	NA	NA	NA	NA	NA	WP_053126233.1	WP_053126233.1	A3KI51	NAD(P)-dependent alcohol dehydrogenase	Geraniol dehydrogenase (EC 1.1.1.144) (EC 1.1.1.347) (Putative alcohol dehydrogenase)	2	3	8	30	27	1	3	10	70	94	9	26	404	True_Induced in HT (vs MM)	1.43831	1.85334	3.02327	4.80754	4.6607	6.00309	3.17527	4.60823	8.51512	6.4232	1.85334	0.853345	3.31278	0	0	0	0	0	1	0
SAM23877_RS01875	NZ_CP012382.1	410248	411657	-	1410	NA	NA	NA	NA	NA	WP_053126235.1	WP_053126235.1	A3KI52	aldehyde dehydrogenase family protein	Putative aldehyde dehydrogenase	3	7	16	30	6	5	4	17	32	43	6	8	305	True_Induced in HT (vs MM)	1.5043	2.5043	3.59177	4.4585	2.31166	4.5487	2.31166	2.67423	7.76169	4.96374	1.82623	2.08927	3.67423	0	0	0	0	0	0	0
SAM23877_RS01880	NZ_CP012382.1	411665	412420	-	756	NA	NA	NA	NA	NA	WP_053142055.1	WP_053142055.1	A0A0K2AKQ5	(5-formylfuran-3-yl)methyl phosphate synthase	4-(hydroxymethyl)-2-furancarboxaldehyde-phosphate synthase (EC 4.2.3.153)	4	7	48	106	26	3	5	19	89	133	12	32	778	True_Induced in HT (vs MM)	2.72547	3.40354	6.01825	7.14501	5.15843	6.89539	4.10398	5.44794	10.009	7.46963	2.9885	2.40354	4.72547	0	0	1	1	0	1	0
SAM23877_RS01885	NZ_CP012382.1	412761	413294	+	534	NA	NA	NA	NA	NA	WP_053126237.1	WP_053126237.1	A0A0K2AKG3	EF-hand domain-containing protein	Putative calcium binding protein	16	20	22	20	10	21	37	10	32	110	14	102	615	True_Induced in HT (vs MM)	4.99255	5.29741	5.42865	5.29741	4.36452	5.94948	4.81198	7.59159	10.1719	7.6995	6.15302	5.36452	4.36452	1	1	1	0	0	1	0
SAM23877_RS01890	NZ_CP012382.1	413451	413654	-	204	NA	NA	NA	NA	NA	WP_053126239.1	WP_053126239.1	A3KI55	cold-shock protein	Cold shock protein-like protein (Putative cold shock protein)	2144	3621	1496	761	3149	2211	2406	1518	386	2036	366	1860	1784	True_Induced in HT (vs MM)	13.3601	14.1159	12.8412	11.867	13.9145	10.8895	10.813	13.1552	13.0951	13.2856	13.5264	13.4045	12.8623	3	3	3	3	3	3	3
SAM23877_RS01895	NZ_CP012382.1	413922	415166	-	1245	NA	NA	NA	NA	NA	WP_053126241.1	WP_162492086.1	A0A0K2AK95	MFS transporter	Putative transporter	115	110	56	84	51	74	70	175	126	126	102	201	171	False	6.54184	6.47827	5.51674	6.09325	5.38429	6.67254	6.37035	7.34207	7.11012	6.67254	5.8336	5.91267	7.14329	1	1	1	1	1	1	1
SAM23877_RS01900	NZ_CP012382.1	415289	415870	+	582	NA	NA	NA	NA	NA	WP_053126243.1	WP_053126243.1	A3KI57	TetR family transcriptional regulator	Putative DNA-binding transcriptional regulator (Putative tetR-family transcriptional regulatory protein)	147	227	94	89	132	222	226	257	55	63	34	107	86	False	7.99036	8.6138	7.35076	7.27276	7.83619	6.58826	5.91019	7.5358	7.22385	6.78091	8.60746	8.58181	8.79214	2	2	1	1	2	1	1
SAM23877_RS01905	NZ_CP012382.1	416004	419246	+	3243	NA	NA	NA	NA	NA	WP_244902898.1	WP_053142058.1	A0A0K2AKW6	tetratricopeptide repeat protein	Putative TPR repeat protein	109	212	214	298	371	175	175	535	414	268	263	306	383	False	5.08403	6.03738	6.05086	6.52667	6.84183	6.99964	6.34707	6.56477	6.88763	6.37413	5.7621	5.7621	7.36876	1	1	1	1	1	1	1
SAM23877_RS01910	NZ_CP012382.1	419453	420070	+	618	NA	NA	NA	NA	NA	WP_053126245.1	WP_053126245.1	A0A0K2AKG9	SRPBCC family protein	Uncharacterized protein	58	106	83	111	545	57	75	267	283	930	180	719	671	False	6.57696	7.43579	7.08664	7.50168	9.78708	8.84407	8.19417	10.1862	10.0866	10.557	6.94225	6.5523	8.76041	1	1	1	1	3	2	2
SAM23877_RS01915	NZ_CP012382.1	420109	422421	+	2313	NA	NA	NA	NA	NA	WP_053142060.1	WP_053142060.1	A3KI60	FdhF/YdeP family oxidoreductase	Putative enzyme (EC 1.-.-.-) (Putative oxidoreductase)	81	157	217	381	382	83	76	581	364	1058	249	854	1097	False	5.14779	6.09402	6.55842	7.36766	7.37144	7.30199	6.75602	8.53002	8.8909	8.83872	5.05702	5.18255	7.97511	1	1	1	1	1	1	1
SAM23877_RS01920	NZ_CP012382.1	422500	423663	-	1164	NA	NA	NA	NA	NA	WP_053126246.1	WP_107408639.1	A0A0K2AKB8	epoxide hydrolase	Putative epoxide hydrolase (EC 3.3.2.10)	71	59	38	61	22	37	50	26	158	75	686	72	111	False	5.95083	5.6878	5.06631	5.73511	4.30447	7.09379	9.20508	5.97073	6.58826	6.02884	5.45333	5.02884	4.5358	1	1	0	1	0	1	2
SAM23877_RS01925	NZ_CP012382.1	423787	424362	+	576	NA	NA	NA	NA	NA	WP_053126248.1	WP_053126248.1	A3KI62	ABATE domain-containing protein	zf-CGNR domain-containing protein	288	254	186	98	270	519	465	85	483	295	900	266	259	True_Repressed in HT (vs MM)	8.97078	8.79021	8.34275	7.42522	8.87801	9.71472	10.6112	8.85656	8.81823	9.00531	9.66005	9.81823	7.22212	2	2	2	1	2	3	3
SAM23877_RS01930	NZ_CP012382.1	424397	426211	-	1815	NA	NA	NA	NA	NA	WP_053126250.1	WP_053126250.1	A3KI63	protein kinase	Non-specific serine/threonine protein kinase (EC 2.7.11.1)	364	362	287	497	377	339	355	252	654	393	458	543	481	False	7.65178	7.64386	7.30996	8.10003	7.70227	8.49538	7.98238	8.22749	8.05292	7.76208	7.61576	7.54942	7.12302	2	2	1	2	2	2	2
SAM23877_RS01935	NZ_CP012382.1	426478	427011	-	534	NA	NA	NA	NA	NA	WP_053126252.1	WP_053126252.1	A3KI64	GNAT family N-acetyltransferase	Putative acetyltransferase	588	609	476	386	310	646	651	314	198	143	260	174	155	False	10.1072	10.1578	9.80293	9.50128	9.18586	8.54171	8.93299	8.3563	8.19049	8.07501	10.2538	10.2427	9.2043	3	3	3	2	2	2	2
SAM23877_RS01940	NZ_CP012382.1	427241	428539	-	1299	NA	NA	NA	NA	NA	WP_244902899.1	WP_079029969.1	A3KI65	DUF4246 domain-containing protein	Uncharacterized protein	1	1	2	3	8	5	2	6	2	4	0	1	3	False	0.622599	0.622599	1.20756	1.6226	2.79252	1.20756	-0.377401	0.622599	1.6226	1.94453	1.20756	2.20756	2.42995	0	0	0	0	0	0	0
SAM23877_RS01945	NZ_CP012382.1	428529	428867	+	339	NA	NA	NA	PSEUDOGENE	NA	NA	WP_053126254.1	A0A0K2AKC3	NA	Putative transcriptional regulator	5	3	0	2	3	8	12	8	2	4	0	7	3	False	4.14561	3.56064	1.56064	3.14561	3.56064	3.14561	1.56064	4.56064	3.56064	3.88257	5.26108	4.73057	4.73057	0	0	0	0	0	0	0
SAM23877_RS01950	NZ_CP012382.1	429191	429742	+	552	NA	NA	NA	NA	NA	WP_053126257.1	WP_053126257.1	A3KI67	EF-hand domain-containing protein	Putative calcium-binding protein	5	10	86	277	38	4	3	30	281	369	14	76	893	True_Induced in HT (vs MM)	3.44222	4.31669	7.3002	8.9762	6.14266	8.99681	4.76415	7.12405	10.6614	9.38864	2.85726	3.17919	5.81146	0	0	1	2	1	2	0
SAM23877_RS01955	NZ_CP012382.1	429869	430792	-	924	NA	NA	NA	NA	NA	WP_053142061.1	WP_053142061.1	A0A0K2AKZ7	NADP-dependent oxidoreductase	Putative dehydrogenase	32	60	44	88	32	56	75	267	29	19	30	15	32	False	5.15843	6.04477	5.60589	6.58977	5.15843	5.02093	5.06823	4.11404	5.15843	4.43596	6.36196	5.94693	8.18012	1	1	1	1	0	0	0
SAM23877_RS01960	NZ_CP012382.1	430920	431978	+	1059	NA	NA	NA	NA	NA	WP_079029970.1	WP_053142064.1	A0A0K2AKJ2	helix-turn-helix domain-containing protein	Putative AraC-family transcriptional regulator	118	84	65	55	119	131	154	98	82	84	74	70	95	False	6.81212	6.32669	5.96169	5.72465	6.82419	6.29234	6.14612	6.06704	6.50226	6.32669	7.19342	6.96169	6.54665	1	1	1	1	1	1	1
SAM23877_RS01965	NZ_CP012382.1	432275	432772	-	498	NA	NA	NA	NA	NA	WP_053126259.1	WP_053126259.1	A3KI70	hypothetical protein	Uncharacterized protein	5	4	6	22	65	4	5	173	26	41	23	36	91	True_Induced in HT (vs MM)	3.59074	3.32771	3.81314	5.52934	7.05018	5.76067	5.59074	6.21524	7.52934	6.3981	3.59074	3.32771	8.44873	0	0	0	0	1	1	1
SAM23877_RS01970	NZ_CP012382.1	432807	433685	-	879	NA	NA	NA	NA	NA	WP_053126262.1	WP_053126262.1	A3KI71	peptidoglycan-binding protein	Putative peptidoglycan binding protein	10	13	7	37	108	12	11	451	44	78	20	54	187	True_Induced in HT (vs MM)	3.6455	3.99342	3.18606	5.43399	6.95425	5.67792	4.57838	5.96742	7.74065	6.48985	3.77103	3.8865	9.00624	0	0	0	0	1	1	0
SAM23877_RS01975	NZ_CP012382.1	434035	435210	+	1176	NA	NA	NA	NA	NA	WP_053142066.1	WP_053142066.1	A3KI72	DUF2235 domain-containing protein	DUF2235 domain-containing protein	21	31	40	94	148	41	39	1222	38	81	9	49	95	True_Induced in HT (vs MM)	4.22554	4.76611	5.12366	6.33597	6.98528	5.05151	3.08804	5.40997	6.35107	6.12366	5.08804	5.15843	10.0223	0	0	0	1	1	0	0
SAM23877_RS41070	NZ_CP012382.1	435420	435737	-	318	NA	NA	NA	PSEUDOGENE	NA	NA	NA	NA	NA	NA	14	19	14	35	10	20	21	248	6	5	1	4	13	False	5.55979	5.97483	5.55979	6.82283	5.11233	4.46026	2.6529	3.97483	5.46026	4.23786	6.11233	6.04522	9.6129	1	1	1	1	0	0	0
SAM23877_RS41075	NZ_CP012382.1	435771	436004	-	234	NA	NA	NA	PSEUDOGENE	NA	NA	NA	NA	NA	NA	13	14	10	35	40	19	15	250	40	29	12	34	57	False	5.90277	6.00231	5.55485	7.26534	7.45297	7.45297	5.79586	7.2247	7.9534	7.00231	6.09542	6.41735	10.067	1	1	1	1	1	1	1
SAM23877_RS01985	NZ_CP012382.1	436315	437184	-	870	NA	NA	NA	NA	NA	WP_053126266.1	WP_107408641.1	A3KI74	peptidoglycan-binding protein	Putative endolysin	4	4	3	20	9	5	4	94	6	3	4	4	6	False	2.52284	2.52284	2.20091	4.59323	3.52284	3.00827	2.52284	2.52284	3.00827	2.20091	2.52284	2.78588	6.77077	0	0	0	0	0	0	0
SAM23877_RS01995	NZ_CP012382.1	437657	439057	+	1401	NA	NA	NA	NA	NA	WP_159041967.1	WP_159041967.1	A0A0K2AKD3	hypothetical protein	Uncharacterized protein	22	21	16	43	112	22	24	146	44	77	32	71	77	False	4.03711	3.97297	3.60101	4.97297	6.33372	5.0054	4.55794	5.68347	5.79895	5.79895	4.1574	4.03711	6.71322	0	0	0	0	1	0	0
SAM23877_RS02000	NZ_CP012382.1	439073	440527	-	1455	NA	NA	NA	NA	NA	WP_159041968.1	WP_159041968.1	A3KI76	hypothetical protein	Uncharacterized protein	29	29	15	22	58	27	31	69	62	51	46	41	249	True_Induced in HT (vs MM)	4.36587	4.36587	3.45898	3.98254	5.34162	5.43626	5.01357	4.8513	7.42477	5.15942	4.45898	4.26634	5.58826	0	0	0	0	1	1	0
SAM23877_RS02005	NZ_CP012382.1	440608	441327	-	720	NA	NA	NA	NA	NA	WP_053126274.1	WP_053126274.1	A3KI77	alpha/beta fold hydrolase	Putative alpha/beta hydrolase	8	8	4	26	11	7	4	36	12	6	6	4	10	False	3.64386	3.64386	2.79586	5.22882	4.05889	4.17437	3.28129	2.79586	3.93336	3.28129	2.79586	3.47393	5.68338	0	0	0	0	0	0	0
SAM23877_RS02010	NZ_CP012382.1	441561	441974	-	414	NA	NA	NA	PSEUDOGENE	NA	NA	NA	NA	NA	NA	4	2	5	11	11	3	2	24	22	18	18	14	19	False	3.59423	2.85726	3.85726	4.85726	4.85726	5.79586	5.52022	5.17919	5.59423	5.52022	2.85726	3.2723	5.91615	0	0	0	0	0	1	1
SAM23877_RS02015	NZ_CP012382.1	442168	443154	-	987	NA	NA	NA	NA	NA	WP_053126276.1	WP_053126276.1	A0A0K2AKL3	aldo/keto reductase	Putative aldo/keto reductase	19	8	2	8	4	8	13	12	3	13	10	6	14	False	4.34081	3.1888	1.60384	3.1888	2.34081	2.01888	3.47831	2.82623	3.92577	3.82623	3.82623	3.1888	3.71932	0	0	0	0	0	0	0
SAM23877_RS02020	NZ_CP012382.1	443474	446161	+	2688	NA	NA	NA	NA	NA	WP_053126278.1	WP_053126278.1	A3KI79	pyruvate dehydrogenase (acetyl-transferring)	Pyruvate dehydrogenase E1 component (EC 1.2.4.1)	3	3	2	3	4	3	4	3	4	7	0	6	8	False	0.573467	0.573467	0.158429	0.573467	0.895395	0.895395	-1.42653	1.38082	1.74339	1.57347	0.895395	0.573467	0.573467	0	0	0	0	0	0	0
SAM23877_RS41080	NZ_CP012382.1	446311	446544	+	234	NA	NA	NA	PSEUDOGENE	NA	NA	NA	NA	NA	NA	0	0	0	0	0	0	0	0	0	0	0	0	1	False	2.09542	2.09542	2.09542	2.09542	2.09542	2.09542	2.09542	2.09542	3.09542	2.09542	2.09542	2.09542	2.09542	0	0	0	0	0	0	0
SAM23877_RS02025	NZ_CP012382.1	446603	446842	+	240	NA	NA	NA	NA	NA	WP_053126280.1	WP_053126280.1	A0A0K2AL11	hypothetical protein	Uncharacterized protein	3	3	4	6	27	4	3	23	7	4	4	5	14	False	4.05889	4.05889	4.38082	4.86625	6.86625	5.05889	4.38082	4.64386	5.96578	4.38082	4.05889	4.38082	6.64386	0	0	0	0	1	0	0
SAM23877_RS02030	NZ_CP012382.1	447177	448073	+	897	NA	NA	NA	NA	NA	WP_053126282.1	WP_053126282.1	A3KI80	RNA polymerase sigma-70 factor	Putative ECF-family RNA polymerase sigma factor	40	31	16	12	10	39	48	22	8	11	9	16	14	False	5.51437	5.15682	4.24428	3.85726	3.61625	3.32675	3.47875	4.24428	4.06371	3.74178	5.77153	5.47875	4.68038	1	1	0	0	0	0	0
SAM23877_RS38850	NZ_CP012382.1	448413	449285	-	873	NA	NA	NA	NA	NA	WP_053126284.1	WP_053126284.1	A3KI82	RNA polymerase subunit sigma	Putative RNA polymerase sigma factor	4	8	6	4	6	5	8	22	6	12	12	0	7	False	2.51787	3.36587	3.0033	2.51787	3.0033	3.0033	3.89639	0.195946	3.19595	3.89639	3.36587	2.78091	4.71951	0	0	0	0	0	0	0
SAM23877_RS02050	NZ_CP012382.1	449973	450695	+	723	NA	NA	NA	NA	NA	WP_053126287.1	WP_053126287.1	A3KI84	hypothetical protein	Uncharacterized protein	276	453	198	55	70	554	810	64	60	38	222	47	54	False	8.58167	9.29448	8.10456	6.27529	6.61768	6.39867	8.26883	6.05289	6.24929	5.75333	10.1315	9.58428	6.4903	2	2	2	1	1	1	2
SAM23877_RS02055	NZ_CP012382.1	450794	452011	-	1218	NA	NA	NA	NA	NA	WP_053126289.1	WP_053126289.1	A0A0K2AKM3	serine hydrolase	D-alanyl-D-alanine carboxypeptidase (EC 3.4.16.4)	1268	753	350	730	209	882	916	77	6911	1797	1802	1741	3903	False	10.025	9.27391	8.17081	9.22921	7.42973	12.4704	10.5317	10.482	11.6462	10.5277	9.55626	9.50176	6.00089	3	2	2	2	1	3	3
SAM23877_RS02060	NZ_CP012382.1	452297	453103	-	807	NA	NA	NA	NA	NA	WP_053126290.1	WP_053126290.1	A0A0K2AKE4	endonuclease/exonuclease/phosphatase family protein	Putative endonuclease/exonuclease/phosphatase family protein	399	813	770	456	333	703	709	330	541	490	374	552	560	False	8.95322	9.97824	9.89995	9.14541	8.69306	9.39151	8.86011	9.4205	9.44122	9.24894	9.78103	9.76879	8.68005	2	3	3	2	2	2	2
SAM23877_RS02065	NZ_CP012382.1	453338	455830	+	2493	NA	NA	NA	NA	NA	WP_053126292.1	WP_053126292.1	A3KI87	hypothetical protein	Putative integral membrane protein	5	13	55	157	96	19	18	2101	38	568	30	218	293	True_Induced in HT (vs MM)	1.26708	2.48947	4.48947	5.9859	5.28203	3.96752	3.63631	6.4569	6.88179	7.8344	2.93004	3.00405	9.71966	0	0	0	1	1	0	0
SAM23877_RS02070	NZ_CP012382.1	455923	457641	-	1719	NA	NA	NA	NA	NA	WP_053126294.1	WP_053126294.1	A3KI88	acyl-CoA/acyl-ACP dehydrogenase	Putative acyl-coA dehydrogenase	116	144	86	72	28	67	66	12	368	242	369	293	228	False	6.0888	6.39834	5.66137	5.40826	4.07641	7.74591	7.74981	7.4181	7.05763	7.14324	5.28452	5.30589	2.91887	1	1	1	0	0	2	2
SAM23877_RS02075	NZ_CP012382.1	457728	458300	-	573	NA	NA	NA	NA	NA	WP_053126296.1	WP_053126296.1	A3KI89	PadR family transcriptional regulator	Putative transcriptional regulator	160	170	68	17	30	180	185	16	92	66	102	74	55	False	8.13431	8.22125	6.91192	4.97332	5.75759	7.34255	7.48989	7.03221	6.61075	6.86948	8.34255	8.30324	4.89086	2	2	1	0	1	1	1
SAM23877_RS02080	NZ_CP012382.1	458507	459097	-	591	NA	NA	NA	NA	NA	WP_053126298.1	WP_053126298.1	A3KI90	hypothetical protein	Uncharacterized protein	610	658	358	282	135	713	624	531	112	107	137	141	110	False	10.0138	10.1229	9.24661	8.90343	7.84623	7.57895	7.86729	7.90852	7.55319	7.51366	10.0465	10.2386	9.81405	3	3	2	2	2	2	2
SAM23877_RS02085	NZ_CP012382.1	459131	459382	-	252	NA	NA	NA	NA	NA	WP_053126300.1	WP_053126300.1	A0A0K2AKE9	hypothetical protein	Uncharacterized protein	33	25	17	12	16	30	27	14	32	20	19	25	21	False	7.07597	6.68894	6.15843	5.68894	6.07597	7.0329	6.31043	6.68894	6.44794	6.38082	6.79586	6.9427	5.89539	1	1	1	1	1	1	1
SAM23877_RS02090	NZ_CP012382.1	459657	460466	+	810	NA	NA	NA	NA	NA	WP_244902900.1	WP_079029973.1	A3KI91	alpha/beta fold hydrolase	Putative secreted protein	4	3	2	5	3	3	7	11	20	12	2	4	18	False	2.62593	2.30401	1.88897	2.88897	2.30401	4.69632	1.88897	2.62593	4.55193	4.00445	3.30401	2.30401	3.88897	0	0	0	0	0	0	0
SAM23877_RS02095	NZ_CP012382.1	460629	461375	-	747	NA	NA	NA	NA	NA	WP_053126302.1	WP_053126302.1	A3KI92	SDR family oxidoreductase	Putative dihydrodipicolinate reductase	45	66	51	91	51	78	70	230	37	50	33	43	61	False	5.94438	6.48691	6.12126	6.94438	6.12126	5.66875	5.50828	5.88025	6.37502	6.09325	6.57057	6.7246	8.27257	1	1	1	1	1	1	1
SAM23877_RS02100	NZ_CP012382.1	461563	463293	-	1731	NA	NA	NA	NA	NA	WP_053142070.1	WP_053142070.1	A3KI93	FAD-binding protein	Putative oxidoreductase	16	14	12	21	43	25	23	94	71	70	35	64	51	False	3.29586	3.11528	2.90883	3.66783	4.66783	5.37832	4.37832	5.23076	4.90883	5.35814	3.79336	3.90883	5.77825	0	0	0	0	0	1	0
SAM23877_RS02105	NZ_CP012382.1	463395	464291	-	897	NA	NA	NA	NA	NA	WP_053126304.1	WP_053126304.1	A3KI94	RNA polymerase sigma-70 factor	Putative ECF-family RNA polymerase sigma factor	229	254	155	180	87	472	317	801	36	71	49	71	50	False	8.00231	8.15117	7.44222	7.65667	6.61625	5.36627	5.80068	6.32675	5.82925	6.32675	8.4697	9.04252	9.80428	2	2	1	1	1	1	1
SAM23877_RS02110	NZ_CP012382.1	464539	465558	+	1020	NA	NA	NA	NA	NA	WP_244902901.1	WP_079030624.1	A0A0K2AKF4	patatin-like phospholipase family protein	Putative esterase of the alpha-beta hydrolase superfamily	7	7	6	11	13	9	8	33	1	3	1	5	5	False	2.97143	2.97143	2.77879	3.55639	3.77879	0.971431	0.971431	2.55639	2.55639	1.97143	3.14136	3.29336	5.05889	0	0	0	0	0	0	0
SAM23877_RS02115	NZ_CP012382.1	465555	466775	+	1221	NA	NA	NA	NA	NA	WP_053126306.1	WP_053126306.1	A3KI96	oleandomycin glycosyltransferase	Putative glycosyl transferase	6	4	10	12	14	6	7	22	22	19	14	25	22	False	2.51929	2.03386	3.17137	3.41238	3.61883	4.2355	3.61883	4.41238	4.2355	4.03386	2.71194	2.51929	4.2355	0	0	0	0	0	0	0
SAM23877_RS02120	NZ_CP012382.1	466779	467264	+	486	NA	NA	NA	NA	NA	WP_053126308.1	WP_053126308.1	A3KI97	hypothetical protein	Putative integral membrane protein	1	3	2	3	1	3	2	8	0	0	0	0	0	False	2.04097	3.04097	2.62593	3.04097	2.04097	1.04097	1.04097	1.04097	1.04097	1.04097	2.62593	3.04097	4.2109	0	0	0	0	0	0	0
SAM23877_RS02125	NZ_CP012382.1	467261	468196	+	936	NA	NA	NA	NA	NA	WP_053126310.1	WP_053126310.1	A3KI98	hypothetical protein	Uncharacterized protein	15	22	8	11	5	24	28	29	5	3	4	1	6	False	4.09542	4.61898	3.26534	3.68038	2.68038	2.68038	2.41735	1.09542	2.90277	2.09542	4.9534	4.73928	5.00231	0	0	0	0	0	0	0
SAM23877_RS02130	NZ_CP012382.1	468500	468973	-	474	NA	NA	NA	NA	NA	WP_053126312.1	WP_053126312.1	A3KI99	carboxymuconolactone decarboxylase family protein	Putative carboxymuconolactone decarboxylase	1	3	1	3	6	2	1	13	118	8	12	5	25	True_Repressed in HT (vs MM)	2.07704	3.07704	2.07704	3.07704	3.8844	7.97186	4.77748	3.662	5.77748	4.24697	2.07704	2.662	4.8844	0	0	0	0	0	2	0
SAM23877_RS02135	NZ_CP012382.1	469207	469677	+	471	NA	NA	NA	NA	NA	WP_053126314.1	WP_053126314.1	A0A0K2AKX2	hypothetical protein	Uncharacterized protein	26	35	58	111	24	34	33	49	17	28	22	8	9	False	5.84109	6.25613	6.96884	7.89356	5.73006	5.25613	5.60976	4.25613	4.40813	5.94418	6.17366	6.21548	6.73006	1	1	1	2	1	0	1
SAM23877_RS02140	NZ_CP012382.1	469912	470640	-	729	NA	NA	NA	NA	NA	WP_053126316.1	WP_053126316.1	A3KIA1	NAD(P)H-binding protein	Putative dihydrodipicolinate reductase	21	5	0	6	11	14	14	35	1	2	6	2	22	True_Induced in HT (vs MM)	4.91544	3.04097	0.456009	3.26336	4.04097	1.45601	3.26336	2.04097	4.97957	2.04097	4.3629	4.3629	5.62593	1	0	0	0	0	0	0
SAM23877_RS02145	NZ_CP012382.1	470737	471405	-	669	NA	NA	NA	NA	NA	WP_053126318.1	WP_053126318.1	A3KIA2	nitroreductase	Putative oxidoreductase	44	15	2	1	16	32	33	2	2	1	7	8	2	False	6.07177	4.57992	2.16488	1.57992	4.66738	2.16488	3.57992	3.74985	2.16488	1.57992	5.66738	5.62432	2.16488	1	0	0	0	0	0	0
SAM23877_RS02150	NZ_CP012382.1	471549	472211	+	663	NA	NA	NA	NA	NA	WP_053126320.1	WP_053126320.1	A3KIA3	NAD(P)H-dependent oxidoreductase	FMN-dependent NADH-azoreductase (EC 1.7.1.17) (Azo-dye reductase) (FMN-dependent NADH-azo compound oxidoreductase)	71	11	2	6	6	34	17	4	17	14	20	22	26	False	6.76284	4.17788	2.17788	3.40027	3.40027	4.76284	4.98524	5.11648	5.34781	4.49981	4.76284	5.7222	2.91485	1	0	0	0	0	0	0
SAM23877_RS02155	NZ_CP012382.1	472262	472747	-	486	NA	NA	NA	NA	NA	WP_053142072.1	WP_053142072.1	A0A0K2AKG4	MarR family winged helix-turn-helix transcriptional regulator	Putative transcriptional regulator	359	771	466	166	190	910	1283	413	125	63	232	90	56	True_Repressed in HT (vs MM)	9.53282	10.6334	9.90825	8.42468	8.6184	8.01825	8.90516	7.54877	6.87386	7.04097	11.3674	10.8723	9.73446	2	3	3	2	2	2	2
SAM23877_RS02160	NZ_CP012382.1	472946	473965	-	1020	NA	NA	NA	NA	NA	WP_053126322.1	WP_053126322.1	A0A0K2AKX7	LacI family transcriptional regulator	Putative lacI-family transcriptional regulator	500	869	905	569	159	724	752	466	188	145	168	169	122	False	8.9401	9.7363	9.7948	9.12625	7.29336	7.53367	7.37231	7.38082	6.91395	7.16126	9.52794	9.47327	8.83871	2	3	3	2	1	2	1
SAM23877_RS02165	NZ_CP012382.1	474081	474932	+	852	NA	NA	NA	NA	NA	WP_053126324.1	WP_053126324.1	A3KIA6	phytanoyl-CoA dioxygenase family protein	Uncharacterized protein	7	2	1	2	2	2	1	4	4	3	4	7	7	False	3.23107	1.81604	1.23107	1.81604	1.81604	2.553	2.553	3.23107	3.23107	2.23107	1.23107	1.81604	2.553	0	0	0	0	0	0	0
SAM23877_RS02170	NZ_CP012382.1	474925	476343	+	1419	NA	NA	NA	NA	NA	WP_053126325.1	WP_053126325.1	A3KIA7	sugar porter family MFS transporter	Putative metabolite transport protein YwtG (Putative metabolite/sugar transport protein)	28	50	24	14	10	53	58	29	4	11	3	5	5	False	4.35311	5.16755	4.13898	3.40202	2.95456	1.81705	1.49513	2.08009	2.08009	3.08009	5.37777	5.25001	4.40202	0	1	0	0	0	0	0
SAM23877_RS02175	NZ_CP012382.1	476412	477221	-	810	NA	NA	NA	NA	NA	WP_053126327.1	WP_053126327.1	A3KIA8	GvpL/GvpF family gas vesicle protein	Putative GvpL-like protein 2	63	91	104	34	838	67	74	234	111	2179	330	2371	646	False	6.30401	6.82757	7.01825	5.43329	10.0165	7.11136	8.67469	11.5159	9.64163	11.3941	6.53282	6.39147	8.18052	1	1	1	0	3	1	2
SAM23877_RS02180	NZ_CP012382.1	477218	477532	-	315	NA	NA	NA	NA	NA	WP_053126329.1	WP_053126329.1	A3KIA9	gas vesicle protein K	Putative GvpK-like protein	44	54	62	30	659	44	38	150	130	1959	282	1993	574	False	7.15843	7.44794	7.64386	6.62077	11.0329	8.7	9.81123	12.628	10.834	12.6032	6.95198	7.15843	8.90498	1	1	2	1	3	2	3
SAM23877_RS02185	NZ_CP012382.1	477582	478469	-	888	NA	NA	NA	NA	NA	WP_235614500.1	WP_053126331.1	A3KIB0	gas vesicle protein	Gas vesicle structural protein (Putative GvpM-like protein)	120	201	194	62	672	210	262	396	110	1854	306	1957	498	False	7.09023	7.82958	7.7787	6.14865	9.56583	6.96578	8.43346	11.1065	9.13426	11.0286	8.21029	7.89247	8.80436	1	2	2	1	2	1	2
SAM23877_RS41085	NZ_CP012382.1	478756	478956	-	201	NA	NA	NA	PSEUDOGENE	NA	NA	NA	NA	NA	NA	68	94	106	28	314	118	137	227	68	664	174	566	205	False	8.42326	8.88459	9.0562	7.17271	10.6139	8.42326	9.76594	11.4619	10.0012	11.6919	9.42326	9.20955	10.1476	2	2	2	1	3	2	3
SAM23877_RS02195	NZ_CP012382.1	479197	479733	-	537	NA	NA	NA	NA	NA	WP_053126335.1	WP_053126335.1	A3KIB2	hypothetical protein	Putative membrane protein	43	67	43	24	52	62	65	68	18	177	40	109	60	False	6.35644	6.98447	6.35644	5.54086	6.62493	5.14493	6.25456	7.67837	6.82774	8.37274	6.9414	6.87429	7.00553	1	1	1	0	1	0	1
SAM23877_RS02200	NZ_CP012382.1	479979	480584	-	606	NA	NA	NA	NA	NA	WP_053126337.1	WP_053126337.1	A3KIB3	class I SAM-dependent methyltransferase	Putative SAM-dependent methyltransferase	178	491	710	167	237	322	458	600	94	684	138	436	208	False	8.20643	9.66512	10.1963	8.11493	8.61743	7.29247	7.84155	9.4941	8.42997	10.1426	9.56496	9.058	9.95383	2	3	3	2	2	1	2
SAM23877_RS02205	NZ_CP012382.1	480631	480873	-	243	NA	NA	NA	NA	NA	WP_053126341.1	WP_053126341.1	A3KIB4	DUF5133 domain-containing protein	Uncharacterized protein	71	201	562	78	889	171	202	558	294	2676	518	1310	835	False	8.2109	9.69918	11.178	8.34475	11.8386	10.2455	11.0606	12.3974	11.7483	13.4274	9.70631	9.46724	11.1677	2	3	3	2	3	3	3
SAM23877_RS02210	NZ_CP012382.1	481134	481979	+	846	NA	NA	NA	NA	NA	WP_053142075.1	WP_053142075.1	A3KIB5	RNA polymerase sigma factor SigF	Putative sigma factor (RNA polymerase sigma factor)	632	911	1642	803	2454	1093	1283	1345	2953	11870	3594	7270	5455	False	9.54733	10.0742	10.9234	9.89232	11.5028	11.7697	12.053	13.0692	12.6549	13.7764	10.5677	10.3367	10.6357	2	3	3	3	3	3	3
SAM23877_RS02215	NZ_CP012382.1	482149	482604	+	456	NA	NA	NA	NA	NA	WP_167355222.1	WP_167355222.1	A0A0K2AL48	ATP-binding protein	Putative anti-sigma factor, regulator of HasL and HasR	319	719	904	328	1149	672	799	813	1161	2242	945	1920	1032	False	9.45482	10.6247	10.9547	9.49484	11.3003	11.3153	11.0186	12.0405	11.1455	12.2641	10.7768	10.5274	10.8018	2	3	3	2	3	3	3
SAM23877_RS02220	NZ_CP012382.1	482650	483621	-	972	NA	NA	NA	NA	NA	WP_053126343.1	WP_053126343.1	A3KIB7	sensor histidine kinase	Putative regulator of sigma factor	517	746	1012	840	273	845	820	1165	279	250	348	164	240	False	9.05778	9.58594	10.0254	9.75693	8.139	8.17025	8.48806	7.40729	7.95386	8.01252	9.72221	9.76549	10.2283	2	2	3	3	2	2	2
SAM23877_RS02225	NZ_CP012382.1	483618	484472	-	855	NA	NA	NA	NA	NA	WP_053126345.1	WP_053126345.1	A0A0K2AKQ6	MEDS domain-containing protein	STAS domain-containing protein	648	943	1184	1233	844	991	1087	2196	756	638	694	417	439	True_Repressed in HT (vs MM)	9.56808	10.1086	10.4367	10.4951	9.94881	9.79015	9.66687	8.93336	9.00736	9.54568	10.3135	10.1802	11.3273	2	3	3	3	3	3	2
SAM23877_RS02230	NZ_CP012382.1	484671	485030	-	360	NA	NA	NA	NA	NA	WP_053126348.1	WP_053126348.1	A3KIB9	STAS domain-containing protein	Anti-sigma factor antagonist	222	290	244	197	55	290	347	96	78	109	72	105	75	False	9.27483	9.65881	9.41057	9.10329	7.28129	7.77771	7.66376	8.20185	7.72186	8.25529	9.91687	9.65881	8.07384	2	3	2	2	1	2	2
SAM23877_RS02235	NZ_CP012382.1	485027	486343	-	1317	NA	NA	NA	NA	NA	WP_053126350.1	WP_053126350.1	A3KIC0	SpoIIE family protein phosphatase	Putative magnesium or manganese-dependent protein phosphatase	491	575	366	311	278	733	721	176	392	418	458	452	325	False	8.54526	8.77267	8.12238	7.88815	7.72687	8.22113	8.44509	8.42611	7.95147	8.31355	9.0986	9.12238	7.07035	2	2	2	2	2	2	2
SAM23877_RS02240	NZ_CP012382.1	486622	490782	+	4161	NA	NA	NA	NA	NA	WP_053126352.1	WP_053126352.1	A0A0K2AL53	SpoIIE family protein phosphatase	Putative two-component hybrid sensor and regulator	1714	2493	2491	2458	969	2574	2729	1272	1986	1533	1750	1650	1932	False	8.68706	9.22732	9.22616	9.20693	7.86491	8.89945	8.71703	8.63219	8.8597	8.52615	9.35775	9.27343	8.25709	2	2	2	2	2	2	2
SAM23877_RS02245	NZ_CP012382.1	490782	491078	+	297	NA	NA	NA	NA	NA	WP_053126354.1	WP_053126354.1	A3KIC2	STAS domain-containing protein	STAS domain-containing protein	132	165	222	265	37	176	173	127	66	54	70	71	56	False	8.80675	9.1265	9.55237	9.80675	6.99939	7.81755	7.90121	7.92139	7.58436	7.53282	9.19441	9.21907	8.75147	2	2	2	3	1	2	2
SAM23877_RS02250	NZ_CP012382.1	491162	492109	-	948	NA	NA	NA	NA	NA	WP_053126356.1	WP_053126356.1	A3KIC3	DUF389 domain-containing protein	Putative integral membrane protein	314	286	140	135	54	212	283	40	244	162	210	189	205	False	8.37625	8.24195	7.21659	7.1645	5.8584	8.01368	7.79814	7.6469	7.76354	7.42577	8.22679	7.81175	5.43459	2	2	1	1	1	2	2
SAM23877_RS02255	NZ_CP012382.1	492236	492982	-	747	NA	NA	NA	NA	NA	WP_053126358.1	WP_053126358.1	A3KIC4	methyltransferase domain-containing protein	Putative methyltransferase	436	521	300	184	364	734	733	97	423	351	416	433	297	False	9.19231	9.44873	8.65444	7.9522	8.93257	9.14874	9.12472	9.18237	8.63999	8.88025	9.94046	9.94242	7.03553	2	2	2	2	2	2	2
SAM23877_RS02260	NZ_CP012382.1	493344	493841	+	498	NA	NA	NA	NA	NA	WP_053126360.1	WP_053126360.1	A3KIC5	cupin domain-containing protein	Cupin_2 domain-containing protein	39	33	58	94	42	46	41	68	35	24	16	23	18	False	6.32771	6.09325	6.88843	7.57564	6.43205	6.17571	5.09325	5.59074	5.25371	5.64964	6.3981	6.56037	7.11431	1	1	1	1	1	1	0
SAM23877_RS02265	NZ_CP012382.1	493994	499993	-	6000	NA	NA	NA	NA	NA	WP_053126362.1	WP_053126362.1	A3KIC6	hypothetical protein	Putative cyclolysin secretion protein	13	26	41	86	59	18	25	253	20	24	20	20	28	False	1.22239	2.16993	2.80735	3.85798	3.32193	1.80735	1.80735	1.80735	2.27302	2.05889	2.11548	1.66297	5.40372	0	0	0	0	0	0	0
SAM23877_RS02270	NZ_CP012382.1	500022	502553	-	2532	NA	NA	NA	NA	NA	WP_053126364.1	WP_053126364.1	A3KIC7	hypothetical protein	Putative helicase	23	38	38	58	58	44	55	229	15	14	18	23	32	False	3.24469	3.94512	3.94512	4.54237	4.54237	2.65972	2.90765	3.24469	3.70412	2.56661	4.46708	4.15158	6.50521	0	0	0	0	0	0	0
SAM23877_RS02275	NZ_CP012382.1	502609	505515	-	2907	NA	NA	NA	NA	NA	WP_053126366.1	WP_053126366.1	A3KIC8	hypothetical protein	Putative transcriptional activator SRCAP homolog (Putative transcriptional activator SRCAP-like protein)	24	38	32	65	94	29	37	165	33	34	30	17	35	False	3.10433	3.74587	3.50486	4.50486	5.03032	3.54793	3.41467	2.63039	3.63039	3.58975	3.7084	3.36736	5.83551	0	0	0	0	0	0	0
SAM23877_RS02280	NZ_CP012382.1	505522	506595	-	1074	NA	NA	NA	NA	NA	WP_053126368.1	WP_053126368.1	A3KIC9	peptidase C14	Putative WD40 repeat protein	24	22	18	76	207	28	34	367	19	37	29	21	67	True_Induced in HT (vs MM)	4.54086	4.42057	4.14493	6.16379	7.59745	4.21893	4.8039	4.35644	5.98447	5.14493	5.02629	4.75499	8.42057	0	0	0	1	2	0	0
SAM23877_RS02285	NZ_CP012382.1	507145	509091	+	1947	NA	NA	NA	NA	NA	WP_053126370.1	WP_053126370.1	A3KID0	phospholipase D-like domain-containing protein	Putative phosphatidylserine/phosphatidylglycerophosphate/cardiolipi n synthase	58	60	71	152	135	85	72	571	26	52	10	33	46	False	4.92139	4.96948	5.20867	6.29613	6.12621	3.79363	2.49818	4.12621	4.59334	4.76667	5.22857	5.46501	8.19862	1	0	0	1	1	0	0
SAM23877_RS02290	NZ_CP012382.1	509152	509526	+	375	NA	NA	NA	NA	NA	WP_053126372.1	WP_053126372.1	A3KID1	antibiotic biosynthesis monooxygenase	Uncharacterized protein	122	230	250	163	214	174	179	143	456	138	322	200	195	True_Repressed in HT (vs MM)	8.35755	9.26679	9.38658	8.77259	9.16323	10.2511	9.75043	9.06609	9.02975	8.53398	8.90689	8.86625	8.58496	2	2	2	2	2	3	3
SAM23877_RS02295	NZ_CP012382.1	509634	511832	-	2199	NA	NA	NA	NA	NA	WP_053126374.1	WP_053126374.1	A3KID2	VCBS repeat-containing protein	Putative secreted protein	867	778	288	254	54	918	800	164	616	515	746	252	643	False	8.6247	8.46863	7.03808	6.85751	4.64451	8.13228	8.40812	6.84615	8.19407	7.87438	8.50881	8.70707	6.22947	2	2	1	1	0	2	2
SAM23877_RS02300	NZ_CP012382.1	511997	512554	-	558	NA	NA	NA	NA	NA	WP_053142079.1	WP_053142079.1	A3KID3	hypothetical protein	Putative terminal protein Tpg	144	185	132	98	710	253	249	169	320	259	378	345	253	False	8.02157	8.38082	7.89695	7.47102	10.3154	9.16809	9.40772	9.27629	8.83035	8.86403	8.80745	8.83035	8.25105	2	2	2	1	3	2	2
SAM23877_RS02305	NZ_CP012382.1	512565	514817	-	2253	NA	NA	NA	NA	NA	WP_053126376.1	WP_053126376.1	A3KID4	helix-turn-helix domain-containing protein	Putative telomere associated protein	803	967	580	550	1130	1314	1341	901	477	512	726	588	459	False	8.4792	8.74702	8.01055	7.93406	8.97154	7.72902	8.33396	8.03028	7.67364	7.83097	9.21832	9.189	8.64514	2	2	2	2	2	2	2
SAM23877_RS02310	NZ_CP012382.1	515029	516363	-	1335	NA	NA	NA	NA	NA	WP_053126378.1	WP_053126378.1	A3KID5	glucarate dehydratase	D-glucarate dehydratase (EC 4.2.1.40) (Putative glucarate dehydratase)	30	27	12	89	48	24	30	57	79	100	41	64	90	False	4.53736	4.39052	3.2836	6.07501	5.19787	5.90509	4.97548	5.60553	6.09095	6.24137	4.53736	4.22702	5.44114	0	0	0	1	0	1	0
SAM23877_RS02315	NZ_CP012382.1	516408	517745	-	1338	NA	NA	NA	NA	NA	WP_053126380.1	WP_053126380.1	A3KID6	gluconate:H+ symporter	High-affinity gluconate transporter (Putative high-affinity gluconate transporter)	11	11	8	20	12	10	11	58	44	33	24	28	51	False	3.16488	3.16488	2.74985	3.97224	3.28036	5.07177	4.22378	4.4379	5.28036	4.66738	3.16488	3.03935	5.46256	0	0	0	0	0	0	0
SAM23877_RS02320	NZ_CP012382.1	518315	519190	-	876	NA	NA	NA	NA	NA	WP_053126382.1	WP_053126382.1	A3KID7	LysR substrate-binding domain-containing protein	Putative transcriptional regulator	24	18	9	33	29	19	25	45	27	16	20	30	38	False	4.83485	4.43892	3.51293	5.27846	5.09789	4.99835	4.58331	5.14519	5.4764	4.27846	4.89144	4.51293	5.71456	1	0	0	0	0	0	0
SAM23877_RS02325	NZ_CP012382.1	519610	520536	+	927	NA	NA	NA	NA	NA	WP_053126384.1	WP_053126384.1	A3KID8	5-dehydro-4-deoxyglucarate dehydratase	Probable 5-dehydro-4-deoxyglucarate dehydratase (EC 4.2.1.41) (5-keto-4-deoxy-glucarate dehydratase) (KDGDH)	6	3	2	14	11	5	4	21	18	3	18	10	19	False	2.91671	2.10936	1.69432	4.01625	3.69432	4.35729	4.35729	3.56879	4.43129	2.10936	2.43129	2.69432	4.56879	0	0	0	0	0	0	0
SAM23877_RS02330	NZ_CP012382.1	520647	521642	+	996	NA	NA	NA	NA	NA	WP_053126386.1	WP_053126386.1	A0A0K2AL71	BtrH N-terminal domain-containing protein	Uncharacterized protein	149	107	57	69	45	133	169	139	78	40	36	47	66	False	7.2346	6.76067	5.86376	6.13507	5.52934	6.30956	5.21524	5.59074	6.07187	5.36333	7.41517	7.07187	7.13507	1	1	1	1	1	1	0
SAM23877_RS02335	NZ_CP012382.1	521787	522461	-	675	NA	NA	NA	NA	NA	WP_053126388.1	WP_053126388.1	A3KIE0	DUF4232 domain-containing protein	Putative glycine-rich secreted protein	82	88	126	272	59	110	133	19783	4	15	74	13	21	True_Induced in HT (vs MM)	6.94208	7.04277	7.55573	8.6598	6.47393	2.88897	6.79586	4.3744	5.02647	4.56704	7.63313	7.36146	14.8391	1	1	1	2	1	0	1
SAM23877_RS02340	NZ_CP012382.1	522884	523291	-	408	NA	NA	NA	NA	NA	WP_053126390.1	WP_053126390.1	A3KIE1	VOC family protein	Putative lactoylglutathione lyase	23	31	52	109	92	24	34	169	134	67	68	84	79	False	5.87832	6.29336	7.02128	8.07472	7.83252	8.37017	7.40188	7.70275	7.61529	7.38082	6.42264	5.93722	8.70275	1	1	1	2	2	2	1
SAM23877_RS02345	NZ_CP012382.1	523435	524484	+	1050	NA	NA	NA	NA	NA	WP_053126392.1	WP_053126392.1	A3KIE2	helix-turn-helix domain-containing protein	Putative transcriptional regulator	21	22	44	90	25	39	46	1589	40	29	100	20	46	False	4.38904	4.45317	5.42146	6.43741	4.63005	5.28716	6.58782	4.32193	5.4842	4.8365	5.4842	5.25154	10.5644	0	0	1	1	0	1	1
SAM23877_RS02350	NZ_CP012382.1	524526	526310	-	1785	NA	NA	NA	NA	NA	WP_053126394.1	WP_053126394.1	A3KIE3	FAD-binding dehydrogenase	KsdD-like steroid dehydrogenase (EC 1.3.99.-)	20	20	24	37	140	29	38	148	70	99	62	111	104	False	3.55639	3.55639	3.80793	4.412	6.30363	5.31382	5.14136	5.97143	5.87832	5.80793	4.44948	4.07097	6.38324	0	0	0	0	1	1	0
SAM23877_RS02355	NZ_CP012382.1	526678	528144	+	1467	NA	NA	NA	NA	NA	WP_053126396.1	WP_053126396.1	A3KIE4	aldehyde dehydrogenase family protein	Betaine aldehyde dehydrogenase, NAD-dependent (EC 1.2.1.8) (Putative glycine betaine aldehyde dehydrogenase)	12	13	17	30	64	26	26	102	12	31	18	59	475	True_Induced in HT (vs MM)	3.14757	3.25449	3.61706	4.40133	5.4695	3.14757	3.69506	5.35402	8.34195	4.44713	4.20202	4.20202	6.13363	0	0	0	0	1	0	0
SAM23877_RS02360	NZ_CP012382.1	528210	529781	+	1572	NA	NA	NA	NA	NA	WP_053126398.1	WP_053126398.1	A0A0K2AKS0	GMC family oxidoreductase N-terminal domain-containing protein	Choline oxidase (EC 1.1.3.17)	3	4	6	16	44	4	5	35	16	26	10	44	504	True_Induced in HT (vs MM)	1.3474	1.66933	2.15475	3.43486	4.83925	3.43486	2.80683	4.83925	8.32754	4.10229	1.93236	1.66933	4.51732	0	0	0	0	0	0	0
SAM23877_RS02365	NZ_CP012382.1	529778	531868	+	2091	NA	NA	NA	NA	NA	WP_053126400.1	WP_053126400.1	A3KIE6	choline BCCT transporter BetT	Choline transporter of high affinity (Putative high-affinity choline transport protein)	12	13	20	43	59	20	24	96	36	33	14	42	523	True_Induced in HT (vs MM)	2.63625	2.74316	3.32812	4.39524	4.8427	4.14526	2.8427	4.36207	7.96923	4.02327	3.57966	3.32812	5.53572	0	0	0	0	0	0	0
SAM23877_RS02370	NZ_CP012382.1	532125	534509	+	2385	NA	NA	NA	NA	NA	WP_053126403.1	WP_053126403.1	A3KIE7	SpoIIE family protein phosphatase	Putative magnesium or manganese-dependent protein phosphatase	40	78	102	115	209	60	59	988	77	97	62	53	167	True_Induced in HT (vs MM)	4.10356	5.04979	5.43251	5.60399	6.46026	5.03141	4.72329	4.5009	6.13833	5.36072	4.6529	4.67675	8.69584	0	0	1	1	1	0	0
SAM23877_RS02375	NZ_CP012382.1	534692	535300	-	609	NA	NA	NA	NA	NA	WP_174532183.1	WP_174532183.1	A0A0K2AL17	sigma-70 family RNA polymerase sigma factor	RNA polymerase sigma factor	137	170	170	363	66	124	172	85	611	404	178	190	434	False	7.82401	8.13334	8.13334	9.22328	6.78158	9.97287	8.1993	8.29291	9.48036	9.37726	8.15011	7.68127	7.14175	2	2	2	2	1	3	2
SAM23877_RS02380	NZ_CP012382.1	535523	536242	-	720	NA	NA	NA	NA	NA	WP_053126408.1	WP_053126408.1	A3KIE9	hypothetical protein	Putative integral-membrane protein	642	1066	1405	1555	200	784	883	768	874	286	362	275	422	True_Repressed in HT (vs MM)	9.80261	10.5333	10.9313	11.0776	8.12498	10.2471	8.97776	8.58246	9.19845	8.63884	10.2618	10.0905	10.0608	3	3	3	3	2	3	2
SAM23877_RS02385	NZ_CP012382.1	536418	537449	-	1032	NA	NA	NA	NA	NA	WP_053126410.1	WP_053126410.1	A3KIF0	ABC transporter substrate-binding protein	Putative iron transport lipoprotein	1176	882	630	682	113	767	960	151	502	606	646	802	703	False	10.1555	9.74083	9.25605	9.3703	6.78745	8.92897	9.29218	9.60381	9.41399	9.20011	9.86295	9.53952	7.20248	3	3	2	2	1	2	2
SAM23877_RS02390	NZ_CP012382.1	537490	538263	-	774	NA	NA	NA	NA	NA	WP_053126412.1	WP_053126412.1	A3KIF1	ABC transporter ATP-binding protein	Hemin import ATP-binding protein HmuV (EC 3.6.3.-) (Putative iron transport protein, ATP-binding component)	286	234	142	160	82	236	255	47	368	407	348	450	410	False	8.5345	8.24611	7.52947	7.70051	6.74463	8.89707	8.81668	9.18658	9.05259	9.04202	8.36959	8.25834	5.95456	2	2	1	2	1	2	2
SAM23877_RS02395	NZ_CP012382.1	538263	539369	-	1107	NA	NA	NA	NA	NA	WP_053126414.1	WP_053126414.1	A0A0K2AKJ8	iron ABC transporter permease	Cobalamin import system permease protein BtuC	931	745	476	537	106	935	991	183	236	230	280	354	262	False	9.71753	9.39638	8.75119	8.92481	6.59481	7.74209	7.98777	8.32502	7.89226	7.70509	9.80754	9.72371	7.37691	3	2	2	2	1	2	2
SAM23877_RS02400	NZ_CP012382.1	539666	540655	-	990	NA	NA	NA	NA	NA	WP_053126416.1	WP_053126416.1	A0A0K2AL85	hypothetical protein	Putative factor C protein	186	214	168	118	18	180	216	9	74	64	47	130	126	False	7.56139	7.76269	7.41538	6.90932	4.26243	6.24332	5.59946	7.04792	7.00318	6.03687	7.77605	7.51435	3.33643	2	2	1	1	0	1	1
SAM23877_RS39590	NZ_CP012382.1	540841	541041	-	201	NA	NA	NA	NA	NA	WP_053126418.1	WP_053126418.1	A0A0K2AKU1	hypothetical protein	Uncharacterized protein	8	8	12	16	22	10	12	17	40	20	24	17	20	False	5.48466	5.48466	6.01517	6.4022	6.83829	7.67228	6.95859	6.48466	6.70705	6.70705	6.01517	5.77416	6.48466	1	1	1	1	1	2	1
SAM23877_RS02410	NZ_CP012382.1	541237	541632	-	396	NA	NA	NA	NA	NA	WP_053126420.1	WP_053126420.1	A3KIF4	RidA family protein	Putative endoribonuclease	70	118	116	122	116	89	84	48	158	107	84	101	113	False	7.48617	8.23125	8.20679	8.27894	8.20679	8.64931	7.74582	8.00885	8.16932	8.09132	7.74582	7.82828	6.95114	2	2	2	2	2	2	2
SAM23877_RS02415	NZ_CP012382.1	541904	543304	-	1401	NA	NA	NA	NA	NA	WP_244902902.1	WP_053142081.1	A0A0K2AL90	MFS transporter	Putative transmembrane efflux protein	40	37	26	49	51	43	48	30	46	83	52	62	82	False	4.8711	4.76147	4.26843	5.1574	5.21398	5.06813	5.24146	5.49082	5.88858	5.90586	5.12825	4.97297	4.46774	1	0	0	0	0	0	0
SAM23877_RS02420	NZ_CP012382.1	543419	544417	+	999	NA	NA	NA	NA	NA	WP_218922750.1	WP_053126423.1	A0A0K2AKT4	WYL domain-containing protein	Putative DeoR-family transcriptional regulator	265	261	249	201	260	519	481	184	164	186	169	235	173	False	8.05673	8.03487	7.96723	7.65965	8.02935	7.36777	7.41083	7.88409	7.44439	7.54834	8.91433	9.02381	7.53282	2	2	2	1	2	1	1
SAM23877_RS02425	NZ_CP012382.1	544668	545174	-	507	NA	NA	NA	NA	NA	WP_244902903.1	WP_053126425.1	A3KIF7	SRPBCC family protein	Putative cyclase/dehydrase	698	1131	480	190	148	569	747	57	1682	1330	2048	1261	776	False	10.4291	11.1246	9.88984	8.55737	8.19911	11.6968	11.9806	11.2814	10.5817	11.3582	10.5268	10.1348	6.83792	3	3	3	2	2	3	3
SAM23877_RS02430	NZ_CP012382.1	545379	546661	-	1283	NA	NA	NA	PSEUDOGENE	NA	NA	NA	NA	NA	NA	185	208	150	140	118	216	258	64	310	216	244	238	178	False	7.17964	7.34784	6.87888	6.78003	6.5353	7.92125	7.57712	7.54135	7.12429	7.40203	7.65729	7.40203	5.66285	1	1	1	1	1	2	1
SAM23877_RS37060	NZ_CP012382.1	546698	547184	+	487	NA	NA	NA	PSEUDOGENE	NA	NA	WP_079029975.1	A3KIF8	NA	Putative transposase (Transposase)	0	0	1	1	3	0	1	1	2	1	3	3	1	False	1.03801	1.03801	2.03801	2.03801	3.03801	2.62297	3.03801	3.03801	2.03801	2.03801	2.03801	1.03801	2.03801	0	0	0	0	0	0	0
SAM23877_RS02435	NZ_CP012382.1	547294	548241	+	948	NA	NA	NA	NA	NA	WP_053126427.1	WP_053126427.1	A3KIF9	helix-turn-helix domain-containing protein	Putative transcriptional regulator	75	101	60	67	46	100	124	44	66	41	74	48	51	False	6.32497	6.74947	6.00778	6.1645	5.63163	6.14313	6.30586	5.69175	5.77748	5.46936	7.04283	6.73525	5.56889	1	1	1	1	1	1	1
SAM23877_RS02440	NZ_CP012382.1	548393	549037	+	645	NA	NA	NA	NA	NA	WP_053126429.1	WP_053126429.1	A3KIG0	DJ-1/PfpI family protein	Putative thij/pfpi family protein	43	41	216	140	1	12	15	7	10	27	4	4	3	False	6.09206	6.02495	8.39418	7.77218	1.63263	4.09206	2.95456	2.95456	2.63263	5.43998	4.63263	4.33307	3.63263	1	1	2	2	0	0	0
SAM23877_RS02445	NZ_CP012382.1	549136	549744	+	609	NA	NA	NA	NA	NA	WP_053126431.1	WP_053126431.1	A0A0K2AKL2	DJ-1/PfpI family protein	Putative ThiJ/PfpI family protein	10	8	60	46	1	2	2	2	8	13	1	3	4	False	4.17492	3.88541	6.64622	6.27007	1.71549	3.88541	1.71549	2.71549	3.03741	4.52284	2.30045	2.30045	2.30045	0	0	1	1	0	0	0
SAM23877_RS02450	NZ_CP012382.1	549817	550551	+	735	NA	NA	NA	NA	NA	WP_053126433.1	WP_053126433.1	A0A0K2AL36	DJ-1/PfpI family protein	Putative transcriptional regulator AraC family	16	14	132	88	2	4	4	5	5	12	2	1	0	True_Repressed in HT (vs MM)	4.53165	4.35107	7.49947	6.91992	2.02915	3.02915	2.02915	1.44418	0.444184	4.14462	2.76611	2.76611	3.02915	0	0	1	1	0	0	0
SAM23877_RS40510	NZ_CP012382.1	550922	551638	+	717	NA	NA	NA	NA	NA	WP_159041969.1	WP_159041969.1	A0A0K2ALA0	hypothetical protein	Uncharacterized protein	277	467	648	470	1063	341	412	315	1007	666	639	793	921	False	8.5989	9.35032	9.82203	9.35954	10.5352	10.4572	9.80188	10.113	10.3286	9.8615	9.16995	8.89781	8.78374	2	2	3	2	3	3	3
SAM23877_RS39595	NZ_CP012382.1	551799	552152	+	354	NA	NA	NA	NA	NA	WP_159041970.1	WP_159041970.1	A0A0K2AKU3	hypothetical protein	Uncharacterized protein	22	22	25	21	11	16	19	21	30	40	25	35	38	False	6.02174	6.02174	6.19862	5.95761	5.08314	6.45238	6.19862	6.6681	6.78358	6.85573	5.82011	5.58564	5.95761	1	1	1	1	0	1	1
SAM23877_RS39600	NZ_CP012382.1	552146	552553	+	408	NA	NA	NA	NA	NA	WP_159041971.1	WP_159041971.1	A0A0K2AKV5	transposase	Transposase	1	3	2	1	7	0	2	2	2	15	4	4	9	False	2.29336	3.29336	2.87832	2.29336	4.29336	2.87832	3.61529	3.61529	4.61529	5.29336	2.87832	1.29336	2.87832	0	0	0	0	0	0	0
SAM23877_RS02465	NZ_CP012382.1	552941	553933	-	993	NA	NA	NA	NA	NA	WP_053126437.1	WP_053126437.1	A3KIG5	helix-turn-helix domain-containing protein	Putative AraC-family transcriptional regulator	56	42	44	56	58	59	52	42	40	62	36	54	60	False	5.84302	5.4364	5.50199	5.84302	5.89278	5.36769	5.21959	5.79149	5.94087	5.98741	5.73805	5.91702	5.4364	1	1	1	1	1	1	0
SAM23877_RS02470	NZ_CP012382.1	553986	554381	+	396	NA	NA	NA	NA	NA	WP_053126439.1	WP_053126439.1	A3KIG6	cupin domain-containing protein	Cupin_2 domain-containing protein	10	4	5	20	33	3	3	13	20	17	20	34	41	False	4.79586	3.65836	3.92139	5.72875	6.42389	5.72875	5.72875	6.46571	6.72875	5.50635	3.33643	3.33643	5.14378	1	0	0	1	1	1	1
SAM23877_RS02475	NZ_CP012382.1	554488	555912	-	1425	NA	NA	NA	NA	NA	WP_053126441.1	WP_053126441.1	A3KIG7	FAD/NAD(P)-binding protein	Putative pyridine nucleotide-disulfide oxidoreductase (Putative pyridine nucleotide-disulphide oxidoreductase)	40	41	32	54	20	43	50	24	48	23	32	48	26	False	4.84659	4.88136	4.53343	5.2704	3.88136	5.10375	4.53343	5.10375	4.24393	4.074	5.16146	4.94847	4.13289	1	0	0	0	0	0	0
SAM23877_RS02480	NZ_CP012382.1	556102	557208	+	1107	NA	NA	NA	NA	NA	WP_053142082.1	WP_079030625.1	A0A0K2AKU8	helix-turn-helix transcriptional regulator	Putative transcriptional regulator	16	22	26	80	36	19	17	58	150	51	34	36	73	True_Repressed in HT (vs MM)	3.94081	4.37691	4.60823	6.19319	5.0628	7.09175	4.98263	5.0628	6.0628	5.55378	4.02327	4.17527	5.73599	0	0	0	1	0	1	0
SAM23877_RS02485	NZ_CP012382.1	557218	558026	-	809	NA	NA	NA	NA	NA	WP_107408710.1	WP_107408710.1	NA	IS5 family transposase	NA	133	222	163	69	27	148	289	25	169	58	83	64	57	True_Repressed in HT (vs MM)	7.37188	8.10669	7.66334	6.43507	5.11314	7.71518	6.69811	6.32816	6.16377	6.18843	8.4857	7.52496	5.00623	2	2	2	1	0	2	1
SAM23877_RS02490	NZ_CP012382.1	558162	558695	+	534	NA	NA	NA	NA	NA	WP_159041972.1	WP_159041972.1	A0A0K2AL45	hypothetical protein	Uncharacterized protein	14	22	23	30	72	19	25	31	54	41	64	48	38	False	4.81198	5.42865	5.49005	5.85928	7.09491	6.68645	6.92746	6.5198	6.19049	6.29741	5.60553	5.22702	5.90509	1	1	1	1	1	1	1
SAM23877_RS02495	NZ_CP012382.1	558704	559491	-	788	NA	NA	NA	NA	NA	WP_244903052.1	WP_162492137.1	A0A0K2ALA8	IS5 family transposase	Transposase	13	45	82	55	54	13	18	75	66	48	30	57	41	False	4.15109	5.86729	6.71877	6.15109	6.12509	6.40982	5.29793	6.20171	5.73605	5.95844	4.59166	4.15109	6.59166	0	1	1	1	1	1	0
SAM23877_RS02505	NZ_CP012382.1	559972	563169	-	3198	NA	NA	NA	NA	NA	WP_244902904.1	WP_079029978.1	A3KIH2	DUF6531 domain-containing protein	Putative secreted protein	11	87	202	210	706	18	18	250	249	1117	378	1561	637	False	1.90779	4.78226	5.98817	6.04393	7.7884	6.28861	6.88888	8.93201	7.64024	8.44953	2.57076	2.57076	6.29437	0	0	1	1	2	1	1
SAM23877_RS02510	NZ_CP012382.1	563771	564085	+	315	NA	NA	NA	NA	NA	WP_053126449.1	WP_053126449.1	A3KIH3	hypothetical protein	Uncharacterized protein	1	3	8	3	12	4	2	7	2	20	8	16	14	False	2.66658	3.66658	4.8365	3.66658	5.36702	3.25154	4.8365	5.75404	5.57347	6.05889	3.25154	3.9885	4.66658	0	0	0	0	1	0	0
SAM23877_RS02515	NZ_CP012382.1	564094	564810	-	717	NA	NA	NA	NA	NA	WP_159041973.1	WP_159041973.1	A0A0K2AL50	hypothetical protein	Uncharacterized protein	52	37	44	57	78	56	66	49	82	117	70	98	95	False	6.20788	5.72788	5.97181	6.33794	6.78374	6.85499	6.6297	7.10931	7.06492	7.3626	6.54604	6.31284	6.12381	1	1	1	1	1	1	1
SAM23877_RS37065	NZ_CP012382.1	564839	565679	-	841	NA	NA	NA	PSEUDOGENE	NA	NA	NA	NA	NA	NA	48	53	32	12	2	44	50	9	11	9	10	10	6	False	5.86453	6.00471	5.29422	3.95026	1.83478	3.83478	3.70925	3.70925	3.05718	3.57175	5.92225	5.74168	3.57175	1	1	1	0	0	0	0
SAM23877_RS02520	NZ_CP012382.1	566313	567515	+	1203	NA	NA	NA	NA	NA	WP_053126455.1	WP_053126455.1	A3KIH4	IS110-like element ISSam1 family transposase	Putative IS110 transposase	1	2	0	1	1	1	0	1	2	2	4	2	0	False	0.733363	1.31833	-0.266637	0.733363	0.733363	1.31833	2.05529	1.31833	-0.266637	1.31833	-0.266637	0.733363	0.733363	0	0	0	0	0	0	0
SAM23877_RS41090	NZ_CP012382.1	568372	568842	-	471	NA	NA	NA	PSEUDOGENE	NA	NA	NA	NA	NA	NA	155	122	120	95	114	194	210	56	132	142	278	197	115	False	8.3716	8.02872	8.00506	7.67116	7.93169	8.14148	9.21032	8.71556	7.94418	8.24607	8.8073	8.69353	6.91909	2	2	2	1	2	2	2
SAM23877_RS02530	NZ_CP012382.1	569098	570099	-	1002	NA	NA	NA	NA	NA	WP_053126459.1	WP_053126459.1	A3KIH6	CU044_5270 family protein	Uncharacterized protein	24	26	35	79	191	26	34	104	134	99	78	165	126	False	4.64097	4.752	5.16704	6.31905	7.58208	7.07393	6.3009	7.37216	6.9858	6.64097	5.1264	4.752	6.71136	0	0	0	1	2	1	1
SAM23877_RS02535	NZ_CP012382.1	570096	570737	-	642	NA	NA	NA	NA	NA	WP_053126461.1	WP_053126461.1	A0A0K2AKW4	RNA polymerase sigma factor	Putative RNA polymerase ECF-subfamily sigma factor	10	24	35	34	83	19	24	70	28	16	22	15	14	False	4.09879	5.28321	5.80928	5.76864	7.03167	5.49734	5.16292	4.63935	4.54625	4.72682	5.28321	4.96128	6.7891	0	1	1	1	1	1	0
SAM23877_RS02540	NZ_CP012382.1	570934	571134	-	201	NA	NA	NA	NA	NA	WP_053126463.1	WP_053126463.1	A0A0K2AKX3	hypothetical protein	Uncharacterized protein	9	13	21	59	114	11	9	56	34	23	18	7	22	False	5.63666	6.12209	6.77416	8.22162	9.16022	7.44402	6.56266	5.31473	6.83829	6.8997	5.63666	5.8997	8.14762	1	1	1	2	2	1	1
SAM23877_RS02545	NZ_CP012382.1	571526	572374	-	849	NA	NA	NA	NA	NA	WP_053126465.1	WP_053126465.1	A3KIH9	helix-turn-helix transcriptional regulator	Putative DNA-binding protein	43	70	102	622	3496	44	35	464	190	166	89	104	139	False	5.6956	6.38591	6.92266	9.51925	12.0081	7.81359	6.72802	6.95041	7.36545	7.61987	5.40609	5.72802	9.09725	1	1	1	2	3	2	1
SAM23877_RS02550	NZ_CP012382.1	572646	573587	+	942	NA	NA	NA	NA	NA	WP_053126467.1	WP_053126467.1	A3KII0	SDR family oxidoreductase	Putative oxidoreductase	10	9	20	127	2848	8	6	59	10	30	12	17	35	True_Induced in HT (vs MM)	3.54563	3.40813	4.47852	7.0862	11.5624	3.54563	3.78664	4.25613	5.25613	5.0404	2.89356	3.25613	5.99309	0	0	0	1	3	0	0
SAM23877_RS02555	NZ_CP012382.1	573899	574465	+	567	NA	NA	NA	NA	NA	WP_053126469.1	WP_053126469.1	A3KII1	snapalysin family zinc-dependent metalloprotease	Extracellular small neutral protease (EC 3.4.24.77) (Snapalysin)	6	11	10	81	397	6	9	35	20	14	8	8	71	True_Induced in HT (vs MM)	3.62593	4.40354	4.27801	7.17613	9.4552	5.2109	3.9885	3.9885	6.9885	4.72547	4.14051	3.62593	5.9885	0	0	0	1	2	0	0
SAM23877_RS02560	NZ_CP012382.1	574658	575548	-	891	NA	NA	NA	NA	NA	WP_053126471.1	WP_053126471.1	A3KII2	helix-turn-helix transcriptional regulator	Putative DNA-binding protein	12	17	22	67	204	20	16	165	62	58	99	55	42	False	3.86694	4.33643	4.69006	6.25397	7.84598	6.14378	6.81036	5.97386	5.59277	6.04915	4.25397	4.55882	7.54154	0	0	0	1	2	1	1
SAM23877_RS02565	NZ_CP012382.1	575873	576556	+	684	NA	NA	NA	NA	NA	WP_053126474.1	WP_053126474.1	A3KII3	SDR family NAD(P)-dependent oxidoreductase	Putative dehydrogenase	1	2	0	6	10	1	2	7	6	3	9	1	5	False	1.54793	2.13289	0.547932	3.35529	4.00736	3.35529	3.86986	1.54793	3.13289	2.54793	2.13289	1.54793	3.54793	0	0	0	0	0	0	0
SAM23877_RS41095	NZ_CP012382.1	576553	577092	+	540	NA	NA	NA	NA	NA	WP_053126476.1	NA	NA	cyclophilin-like fold protein	NA	3	2	4	82	22	3	2	34	16	18	16	24	15	False	2.88897	2.47393	3.2109	7.26401	5.41253	4.97643	4.97643	5.53282	4.88897	5.1369	2.47393	2.88897	6.01825	0	0	0	1	1	0	0
SAM23877_RS02575	NZ_CP012382.1	577134	578393	+	1260	NA	NA	NA	NA	NA	WP_244902905.1	NA	NA	MFS transporter	NA	4	7	3	79	18	6	8	42	18	36	14	12	25	False	1.9885	2.66658	1.66658	5.9885	3.9145	3.9145	3.57347	3.36702	4.36702	4.87603	2.8365	2.47393	5.09284	0	0	0	1	0	0	0
SAM23877_RS02580	NZ_CP012382.1	578431	579198	+	768	NA	NA	NA	NA	NA	WP_053126478.1	WP_053126478.1	A3KII6	SDR family oxidoreductase	Levodione reductase (EC 1.1.1.-) (Putative short chain dehydrogenase)	3	4	2	105	18	4	3	36	16	16	20	21	31	False	2.38082	2.70275	1.96578	7.10874	4.62875	4.46828	4.77314	4.84025	5.38082	4.46828	2.38082	2.70275	5.59028	0	0	0	1	0	0	0
SAM23877_RS41100	NZ_CP012382.1	579478	580110	+	633	NA	NA	NA	NA	NA	WP_063796768.1	NA	NA	hypothetical protein	NA	33	27	48	156	60	36	39	505	33	381	32	134	101	True_Induced in HT (vs MM)	5.74719	5.46708	6.27443	7.95434	6.59046	5.74719	5.70412	7.73654	7.33215	9.23715	5.98165	5.86918	9.64272	1	1	1	2	1	1	1
SAM23877_RS02590	NZ_CP012382.1	580287	581216	-	930	NA	NA	NA	NA	NA	WP_053126480.1	WP_053126480.1	A0A0K2AKY0	LysR family transcriptional regulator	Putative LysR-family transcriptional regulator	109	93	61	54	48	162	102	34	38	39	26	49	27	False	6.88606	6.65929	6.05889	5.88606	5.71941	5.3901	4.85958	5.74855	4.91205	5.42663	6.7912	7.45343	5.23398	1	1	1	1	1	1	0
SAM23877_RS02595	NZ_CP012382.1	581330	581857	+	528	NA	NA	NA	NA	NA	WP_053142088.1	WP_053142088.1	A3KII9	sugar O-acetyltransferase	Putative acetyltransferase	104	73	52	48	32	80	94	23	48	27	62	42	45	False	7.63564	7.13084	6.64931	6.5361	5.96578	6.5361	6.89867	6.34765	6.44495	5.72875	7.49125	7.26124	5.50635	2	1	1	1	1	1	1
SAM23877_RS02600	NZ_CP012382.1	582051	583493	-	1443	NA	NA	NA	NA	NA	WP_053126483.1	WP_053126483.1	A3KIJ0	cytochrome P450	Putative cytochrome P450	53	75	50	120	301	49	52	128	161	588	169	242	247	False	5.22582	5.71886	5.14335	6.38979	7.70933	6.81078	6.88032	7.39574	7.42513	8.67305	5.19885	5.11478	6.48216	1	1	0	1	2	1	1
SAM23877_RS02605	NZ_CP012382.1	583664	584326	-	663	NA	NA	NA	NA	NA	WP_053126485.1	WP_053126485.1	A0A0K2ALD2	hypothetical protein	Uncharacterized protein	103	104	100	152	777	127	148	258	80	168	419	157	123	False	7.29336	7.30716	7.25113	7.85031	10.1965	6.93277	9.30716	7.8967	7.54712	7.9938	7.81209	7.59292	8.60973	1	1	1	2	3	1	2
SAM23877_RS37075	NZ_CP012382.1	584292	584954	-	663	NA	NA	NA	NA	NA	WP_079029979.1	WP_079029979.1	A3KIJ2	hypothetical protein	Putative DNA primase/helicase	10	10	7	13	31	10	15	25	12	11	28	14	7	False	4.05235	4.05235	3.59292	4.40027	5.59292	4.29336	5.4509	4.49981	3.59292	4.17788	4.59292	4.05235	5.29336	0	0	0	0	1	0	1
SAM23877_RS02610	NZ_CP012382.1	585024	585173	+	150	NA	NA	NA	NA	NA	WP_159041975.1	WP_159041975.1	A0A0K2AKY4	hypothetical protein	Uncharacterized protein	5	11	6	5	12	16	14	16	4	4	4	7	2	False	5.32193	6.32193	5.54432	5.32193	6.43741	5.05889	5.05889	5.73697	4.32193	5.05889	6.64386	6.82443	6.82443	1	1	1	0	1	0	0
SAM23877_RS02615	NZ_CP012382.1	585222	585527	-	306	NA	NA	NA	NA	NA	WP_235614673.1	WP_107291942.1	A3KIJ3	STAS domain-containing protein	Putative anti-sigma factor antagonist	14	9	12	18	16	6	6	29	26	15	36	18	13	False	5.61529	5.03032	5.40884	5.95632	5.79586	6.46328	6.91785	5.95632	5.51575	5.7084	4.51575	4.51575	6.61529	1	0	1	1	1	1	1
SAM23877_RS02620	NZ_CP012382.1	585763	586122	+	360	NA	NA	NA	NA	NA	WP_053142090.1	WP_053142090.1	A3KIJ4	winged helix-turn-helix domain-containing protein	HTH marR-type domain-containing protein	767	1023	534	451	1903	1788	1456	619	1248	1048	1138	1293	908	False	11.0589	11.4739	10.5373	10.2941	12.3687	11.7605	11.6275	11.8116	11.3021	11.5087	11.9827	12.2789	10.7501	3	3	3	3	3	3	3
SAM23877_RS02625	NZ_CP012382.1	586157	586624	-	468	NA	NA	NA	NA	NA	WP_053126491.1	WP_053126491.1	A0A0K2ALD7	VOC family protein	Putative glyoxalase/bleomycin resistance family protein	5	13	34	25	57	9	7	74	20	85	20	49	45	False	3.68038	4.90277	6.2247	5.79586	6.9534	5.48774	5.48774	6.73928	6.61898	7.52168	4.09542	4.41735	7.32424	0	0	1	1	1	1	1
SAM23877_RS02630	NZ_CP012382.1	586859	587095	+	237	NA	NA	NA	NA	NA	WP_235614503.1	WP_053142091.1	A0A0K2AKY2	hypothetical protein	Uncharacterized protein	98	200	213	95	180	208	236	141	74	47	112	92	97	False	8.7064	9.72809	9.81851	8.662	9.57689	8.30586	8.89722	8.6162	8.69175	7.662	9.96578	9.7844	9.22679	2	3	3	2	2	2	2
SAM23877_RS02635	NZ_CP012382.1	587408	588061	+	654	NA	NA	NA	NA	NA	WP_053126493.1	WP_053126493.1	A3KIJ6	YceI family protein	YceI domain-containing protein	112	50	41	115	34	131	171	158	44	41	52	40	55	False	7.43282	6.28506	6.00495	7.47062	5.74192	6.10449	6.34056	5.97019	6.41999	6.00495	8.0389	7.65703	7.92552	2	1	1	1	1	1	1
SAM23877_RS02640	NZ_CP012382.1	588274	591039	+	2766	NA	NA	NA	NA	NA	WP_079029982.1	WP_079029982.1	A0A0K2AL81	SpoIIE family protein phosphatase/ATP-binding protein	Putative magnesium or manganese-dependent protein phosphatase	110	142	323	420	620	212	221	1806	112	194	369	161	138	False	5.32661	5.69207	6.87205	7.24988	7.81065	5.35238	7.06358	5.87205	5.65114	6.13953	6.32661	6.26691	9.35158	1	1	1	1	2	1	1
SAM23877_RS02645	NZ_CP012382.1	591115	592179	-	1065	NA	NA	NA	NA	NA	WP_053126495.1	WP_053126495.1	A3KIJ8	NAD(+)/NADH kinase	NAD kinase (EC 2.7.1.23) (ATP-dependent NAD kinase)	70	91	145	202	239	83	89	2838	108	154	230	140	328	True_Induced in HT (vs MM)	6.05889	6.43271	7.09897	7.57448	7.81604	6.67733	7.7609	7.0487	8.27109	7.18527	6.401	6.30146	11.3803	1	1	1	1	2	1	2
SAM23877_RS02650	NZ_CP012382.1	592447	592923	-	477	NA	NA	NA	NA	NA	WP_053126498.1	WP_053126498.1	A3KIJ9	spore-associated protein A	Putative spore-associated protein (Spore-associated protein A)	92	205	1040	2055	2397	206	161	25453	902	1491	1808	819	2522	True_Induced in HT (vs MM)	7.6071	8.75444	11.0917	12.0736	12.2956	10.8865	11.8889	10.7474	12.3689	11.611	8.40779	8.76143	15.7035	2	2	3	3	3	3	3
SAM23877_RS02655	NZ_CP012382.1	593081	594049	-	969	NA	NA	NA	NA	NA	WP_244902906.1	WP_107408711.1	A0A0K2AKZ2	DUF3500 domain-containing protein	Uncharacterized protein	55	75	128	256	455	44	54	198	614	311	410	396	438	False	5.85279	6.29336	7.05666	8.05106	8.87832	9.30987	8.72843	8.67843	8.82351	8.33083	5.82679	5.53728	7.68206	1	1	1	2	2	2	2
SAM23877_RS39610	NZ_CP012382.1	594315	594479	+	165	NA	NA	NA	NA	NA	WP_158520023.1	WP_158520023.1	A0A0K2AKQ9	hypothetical protein	Uncharacterized protein	1	1	1	2	0	0	1	4	3	3	4	5	25	False	3.59946	3.59946	3.59946	4.18442	2.59946	4.59946	4.92139	5.18442	7.2999	4.59946	3.59946	2.59946	4.92139	0	0	0	0	0	0	0
SAM23877_RS02660	NZ_CP012382.1	594670	595245	-	576	NA	NA	NA	NA	NA	WP_053126500.1	WP_053126500.1	A0A0K2AL86	dihydrofolate reductase family protein	RibD_C domain-containing protein	8	8	12	9	3	6	12	13	4	2	6	4	27	True_Induced in HT (vs MM)	3.96578	3.96578	4.4963	4.11779	2.79586	3.11779	3.60321	3.11779	5.60321	2.38082	4.4963	3.60321	4.60321	0	0	0	0	0	0	0
SAM23877_RS02665	NZ_CP012382.1	595532	597343	+	1812	NA	NA	NA	NA	NA	WP_053126502.1	WP_053126502.1	A3KIK2	methylmalonyl-CoA mutase subunit beta	Methylmalonyl-CoA mutase small subunit (EC 5.4.99.2) (Putative methylmalonyl-CoA mutase, beta subunit)	622	288	751	240	78	86	84	11	212	63	174	218	82	True_Repressed in HT (vs MM)	8.42551	7.31734	8.69701	7.05531	5.4462	6.87713	6.59363	6.9172	5.51746	5.14242	5.55181	5.58536	2.72738	2	1	2	1	1	1	1
SAM23877_RS02670	NZ_CP012382.1	597343	599520	+	2178	NA	NA	NA	NA	NA	WP_053126504.1	WP_053126504.1	A3KIK3	methylmalonyl-CoA mutase	Methylmalonyl-CoA mutase (EC 5.4.99.2) (Putative methylmalonyl-CoA mutase, coenzyme B12-dependent alpha subunit)	1162	615	1537	625	482	244	242	207	1438	296	1028	1396	551	True_Repressed in HT (vs MM)	9.06063	8.14378	9.46384	8.16701	7.79288	9.36785	8.88402	9.32511	7.98552	7.09132	6.80181	6.81363	6.57744	2	2	2	2	2	2	2
SAM23877_RS02675	NZ_CP012382.1	599533	600546	+	1014	NA	NA	NA	NA	NA	WP_174532184.1	WP_174532184.1	A3KIK4	methylmalonyl Co-A mutase-associated GTPase MeaB	Membrane ATPase/protein kinase (Putative lysine arginine ornithine transport system kinase)	425	327	692	251	127	163	176	183	192	65	171	178	91	True_Repressed in HT (vs MM)	8.71465	8.33749	9.41665	7.95722	6.97994	7.5724	7.40621	7.46376	6.5035	6.02434	7.44755	7.33749	7.5035	2	2	2	2	1	2	1
SAM23877_RS02680	NZ_CP012382.1	600775	601278	-	504	NA	NA	NA	NA	NA	WP_053126508.1	WP_053126508.1	A0A0K2AKR4	GNAT family N-acetyltransferase	Putative acetyltransferase	164	311	202	97	66	309	387	153	48	35	62	37	34	False	8.35483	9.27391	8.65384	7.60321	7.05459	6.60321	6.96578	6.23643	6.11779	6.15843	9.58842	9.26463	8.25529	2	2	2	1	1	1	1
SAM23877_RS02685	NZ_CP012382.1	601483	602187	+	705	NA	NA	NA	NA	NA	WP_053126515.1	WP_053126515.1	A3KIK6	hypothetical protein	Uncharacterized protein	58	44	16	37	27	76	80	27	170	55	56	49	64	True_Repressed in HT (vs MM)	6.38695	5.99616	4.59177	5.75223	5.31166	7.92216	6.33719	6.14816	6.52667	6.31166	6.84415	6.77109	5.31166	1	1	0	1	1	2	1
SAM23877_RS02690	NZ_CP012382.1	602357	603220	+	864	NA	NA	NA	NA	NA	WP_053126520.1	WP_053126520.1	A3KIK7	alpha/beta fold hydrolase	Putative hydrolase or acyltransferase	351	368	320	576	91	223	236	145	341	311	380	252	404	False	8.67033	8.73837	8.53733	9.38332	6.73446	8.62875	8.78454	8.19389	8.87267	8.4963	8.09964	8.01825	7.40072	2	2	2	2	1	2	2
SAM23877_RS02695	NZ_CP012382.1	603342	604382	+	1041	NA	NA	NA	NA	NA	WP_053126522.1	WP_053126522.1	A3KIK8	substrate-binding domain-containing protein	Putative transcriptional regulator protein	374	569	378	288	107	522	585	188	64	70	124	92	69	False	8.49278	9.09685	8.50808	8.11696	6.69692	5.9644	6.90781	6.48119	6.07131	6.09178	9.13679	8.9727	7.50427	2	2	2	2	1	1	1
SAM23877_RS02700	NZ_CP012382.1	604490	605200	-	711	NA	NA	NA	NA	NA	WP_053126524.1	WP_053126524.1	A3KIK9	sulfite exporter TauE/SafE family protein	Probable membrane transporter protein	6	6	3	4	3	8	11	9	0	1	0	0	0	False	3.29943	3.29943	2.49208	2.81401	2.49208	0.492079	0.492079	0.492079	0.492079	1.49208	4.07704	3.662	3.81401	0	0	0	0	0	0	0
SAM23877_RS02705	NZ_CP012382.1	605197	606615	-	1419	NA	NA	NA	NA	NA	WP_053126526.1	WP_053126526.1	A3KIL0	amidohydrolase family protein	Putative amidohydrolase	6	15	14	9	3	13	17	21	2	2	1	2	7	False	2.30248	3.49513	3.40202	2.81705	1.49513	1.08009	0.495125	1.08009	2.49513	1.08009	3.66505	3.30248	3.95456	0	0	0	0	0	0	0
SAM23877_RS02710	NZ_CP012382.1	606612	607931	-	1320	NA	NA	NA	NA	NA	WP_053142097.1	WP_053142097.1	A3KIL1	purine/pyrimidine permease	Putative permease protein	2	1	1	3	6	3	2	9	8	1	2	3	6	False	1.18442	0.599462	0.599462	1.59946	2.40682	2.76939	1.18442	1.59946	2.40682	0.599462	1.18442	1.59946	2.92139	0	0	0	0	0	0	0
SAM23877_RS02715	NZ_CP012382.1	608388	608810	+	423	NA	NA	NA	NA	NA	WP_053142098.1	WP_174532185.1	A0A0K2ALG0	ATP-binding protein	Putative regulatory protein	48	136	370	109	197	91	89	376	52	465	110	232	88	False	6.85598	8.3393	9.77655	8.02263	8.87063	6.96919	8.03569	9.10546	7.717	10.1055	7.73312	7.76483	9.79969	1	2	3	2	2	1	2
SAM23877_RS02720	NZ_CP012382.1	608764	609267	-	504	NA	NA	NA	NA	NA	WP_053126528.1	WP_053126528.1	A0A0K2AL00	DUF2809 domain-containing protein	Putative integral membrane protein	90	149	112	97	30	175	209	109	16	17	16	22	12	False	7.4963	8.21732	7.80868	7.60321	5.9427	5.07597	5.07597	5.51207	4.68894	5.15843	8.70275	8.44794	7.76986	2	2	2	1	1	0	0
SAM23877_RS02725	NZ_CP012382.1	609446	609661	+	216	NA	NA	NA	NA	NA	WP_053126530.1	WP_053126530.1	A0A0K2AL09	hypothetical protein	Uncharacterized protein	5	14	27	8	75	8	8	37	10	331	24	103	111	True_Induced in HT (vs MM)	4.79586	6.11779	7.01825	5.38082	8.45882	5.67033	6.85475	8.91134	9.01825	10.5859	5.38082	5.38082	7.45882	1	1	1	0	2	1	1
SAM23877_RS02730	NZ_CP012382.1	609778	610977	-	1200	NA	NA	NA	NA	NA	WP_053126532.1	WP_053126532.1	A3KIL4	FAD-dependent oxidoreductase	Putative oxidoreductase	160	196	220	369	189	168	183	238	243	219	128	241	272	False	7.06788	7.35902	7.52487	8.26835	7.30682	7.6677	6.74819	7.65583	7.82972	7.51833	7.26053	7.13785	7.63783	1	1	1	2	1	2	1
SAM23877_RS02735	NZ_CP012382.1	611113	612069	-	957	NA	NA	NA	NA	NA	WP_053126535.1	WP_053126535.1	A3KIL5	RNA polymerase sigma factor SigJ	Putative RNA polymerase ECF-subfamily sigma factor	559	789	794	544	414	810	864	502	192	213	231	222	168	False	9.19269	9.68912	9.69822	9.15352	8.76038	7.65587	7.92139	7.86431	7.46429	7.80488	9.81997	9.72697	9.03782	2	3	3	2	2	2	2
SAM23877_RS02740	NZ_CP012382.1	612444	613433	-	990	NA	NA	NA	NA	NA	WP_053126536.1	WP_053126536.1	A3KIL6	MASE1 domain-containing protein	Putative integral membrane protein	5	14	10	8	13	7	6	62	0	6	5	4	18	True_Induced in HT (vs MM)	2.59946	3.92139	3.47393	3.18442	3.82185	0.0144996	2.59946	2.33643	4.26243	2.82185	2.82185	3.0145	5.99178	0	0	0	0	0	0	0
SAM23877_RS02745	NZ_CP012382.1	613484	614314	-	831	NA	NA	NA	NA	NA	WP_053126539.1	WP_053126539.1	A3KIL7	serine/threonine-protein phosphatase	PPM-type phosphatase domain-containing protein	33	72	78	71	86	126	97	477	13	25	12	14	21	False	5.35454	6.4569	6.57086	6.437	6.71002	4.07443	3.96752	4.17397	4.72651	4.96752	6.88179	7.25576	9.16795	1	1	1	1	1	0	0
SAM23877_RS02750	NZ_CP012382.1	614505	615074	-	570	NA	NA	NA	NA	NA	WP_053126541.1	WP_053126541.1	A3KIL8	pyridoxamine 5\\'-phosphate oxidase family protein	Putative_PNPOx domain-containing protein	21	38	208	157	211	42	46	50	60	96	42	60	45	False	5.2704	6.09637	8.51833	8.11475	8.53889	6.7417	6.23723	6.7417	6.33453	7.41088	6.36556	6.23723	6.48339	1	1	2	2	2	1	1
SAM23877_RS02755	NZ_CP012382.1	615218	616039	+	822	NA	NA	NA	NA	NA	WP_053126543.1	WP_053126543.1	A0A0K2ALA6	siderophore-interacting protein	Putative siderophore-interacting protein	32	115	2230	3461	13816	279	197	430	602	4718	317	791	780	False	5.32718	7.14077	11.4063	12.0402	14.0369	9.5188	8.59567	9.91215	9.89197	12.4871	7.91215	8.41207	9.03433	1	1	3	3	3	2	2
SAM23877_RS02760	NZ_CP012382.1	616224	616616	-	393	NA	NA	NA	NA	NA	WP_053126545.1	WP_053126545.1	A0A0K2ALG7	VOC family protein	VOC domain-containing protein	174	132	94	101	199	198	210	99	128	102	124	172	180	False	8.79861	8.40268	7.91725	8.01982	8.99125	8.35863	8.31318	8.78203	8.84724	8.0339	9.0685	8.98402	7.99125	2	2	2	2	2	2	2
SAM23877_RS02765	NZ_CP012382.1	616613	616909	-	297	NA	NA	NA	NA	NA	WP_053126547.1	WP_053126547.1	A3KIM1	metalloregulator ArsR/SmtB family transcription factor	Putative HTH-type transcriptional regulator YuzN (Putative transcriptional regulator)	175	122	87	91	1141	210	212	82	1090	738	876	884	750	False	9.2109	8.69398	8.2109	8.27503	11.9088	11.8429	11.5279	11.541	11.3041	11.2809	9.48617	9.47256	8.1265	2	2	2	2	3	3	3
SAM23877_RS02770	NZ_CP012382.1	617276	617794	+	519	NA	NA	NA	NA	NA	WP_053126548.1	WP_053126548.1	A3KIM2	lytic polysaccharide monooxygenase	Lytic chitin monooxygenase (EC 1.14.99.53) (Lytic polysaccharide monooxygenase) (LPMO) (SamLPMO10B)	18	21	4	19	11	20	19	3	234	32	212	25	32	True_Repressed in HT (vs MM)	5.19412	5.40563	3.26812	5.26812	4.53116	8.82271	8.6809	5.64663	5.99059	5.99059	5.26812	5.33851	2.94619	1	1	0	0	0	2	2
SAM23877_RS02775	NZ_CP012382.1	617944	618675	+	732	NA	NA	NA	NA	NA	WP_053126550.1	WP_053126550.1	A3KIM3	chitinase	Putative secreted chitinase	23	19	10	18	5	16	15	9	150	22	104	18	18	True_Repressed in HT (vs MM)	5.03505	4.77201	3.90952	4.69801	3.03505	7.68849	7.16433	4.69801	4.69801	4.97365	4.45008	4.53755	3.77201	1	0	0	0	0	2	1
SAM23877_RS02780	NZ_CP012382.1	618753	619823	-	1071	NA	NA	NA	NA	NA	WP_053126552.1	WP_053126552.1	A0A0K2ALB1	glycoside hydrolase family 43 protein	Secreted hydrolase	6	5	8	5	3	9	7	10	22	5	12	4	8	False	2.7084	2.486	3.07097	2.486	1.90104	4.4246	3.60148	2.22297	3.07097	2.486	2.90104	3.22297	3.36047	0	0	0	0	0	0	0
SAM23877_RS02785	NZ_CP012382.1	620083	622305	+	2223	NA	NA	NA	NA	NA	WP_053126554.1	WP_053126554.1	A3KIM5	alpha-N-acetylglucosaminidase	Putative alpha-N-acetylglucosaminidase	28	68	194	451	123	34	32	269	292	266	64	237	609	True_Induced in HT (vs MM)	3.70547	4.95602	6.45482	7.66767	5.80169	7.04225	4.86986	6.74231	8.10016	6.90819	3.89189	3.97678	6.92431	0	0	1	1	1	1	0
SAM23877_RS02790	NZ_CP012382.1	622435	623289	+	855	NA	NA	NA	NA	NA	WP_244902907.1	WP_053126556.1	A3KIM6	glycerophosphodiester phosphodiesterase family protein	Putative secreted hydrolase	1	1	5	31	126	0	0	16	111	77	8	104	280	True_Induced in HT (vs MM)	1.226	1.226	2.81097	5.226	7.21469	7.03336	3.39593	6.94025	8.36043	6.51141	0.226004	0.226004	4.31347	0	0	0	0	1	1	0
SAM23877_RS02795	NZ_CP012382.1	623419	624717	+	1299	NA	NA	NA	NA	NA	WP_053126558.1	WP_053126558.1	A3KIM7	ATP-grasp domain-containing protein	ATP-grasp domain-containing protein	58	215	280	138	208	33	47	226	40	394	50	771	165	False	5.50524	7.37749	7.75702	6.74154	7.32996	4.98015	5.29502	9.21506	6.99764	8.24831	5.20756	4.71006	7.44915	1	1	2	1	1	0	0
SAM23877_RS02800	NZ_CP012382.1	624737	626782	+	2046	NA	NA	NA	NA	NA	WP_053126560.1	WP_053126560.1	A3KIM8	CocE/NonD family hydrolase	Putative glutaryl 7-ACA acylase	480	602	425	825	310	712	916	793	136	369	190	541	220	False	7.87709	8.20321	7.7019	8.65719	7.24796	6.06523	6.54462	8.04934	6.7551	7.49858	8.80797	8.44495	8.60019	2	2	2	2	1	1	1
SAM23877_RS02805	NZ_CP012382.1	626894	627334	+	441	NA	NA	NA	NA	NA	WP_244903053.1	WP_053126563.1	A3KIM9	NUDIX domain-containing protein	Putative MutT-family protein	74	149	124	56	26	135	168	83	16	19	24	28	14	False	7.40997	8.40997	8.14693	7.01404	5.93604	5.26861	5.82501	6.03913	5.08804	5.50308	8.58203	8.26861	7.57347	2	2	2	1	1	0	1
SAM23877_RS02810	NZ_CP012382.1	627493	627912	+	420	NA	NA	NA	NA	NA	WP_053126565.1	WP_053126565.1	A3KIN0	YciI family protein	YCII domain-containing protein	100	109	162	200	100	96	111	212	86	71	50	82	104	False	7.90975	8.0329	8.60027	8.90259	7.90975	7.69448	6.92396	7.62658	7.96578	7.42146	8.05889	7.85145	8.98625	2	2	2	2	2	2	1
SAM23877_RS02815	NZ_CP012382.1	627909	629054	+	1146	NA	NA	NA	NA	NA	WP_053126567.1	WP_053126567.1	A3KIN1	RNA polymerase subunit sigma-24	Putative RNA polymerase ECF-subfamily sigma factor	48	62	72	93	23	63	69	99	18	23	20	9	16	False	5.4181	5.78067	5.99322	6.35798	4.38836	4.05132	4.19571	3.12532	3.89086	4.38836	5.93268	5.80339	6.44725	1	1	1	1	0	0	0
SAM23877_RS02820	NZ_CP012382.1	629254	630450	+	1197	NA	NA	NA	NA	NA	WP_053126568.1	WP_053126568.1	A3KIN2	glycoside hydrolase family 64 protein	Putative secreted sugar hydrolase	9	5	3	14	10	11	6	14	34	16	18	12	77	False	3.0625	2.32554	1.74058	3.64747	3.20001	4.86986	3.9885	3.44102	6.02598	3.82804	2.54793	3.32554	3.64747	0	0	0	0	0	0	0
SAM23877_RS02825	NZ_CP012382.1	630559	631998	-	1440	NA	NA	NA	NA	NA	WP_053126570.1	WP_053126570.1	A3KIN3	GH1 family beta-glucosidase	Beta-glucosidase (EC 3.2.1.21)	5	6	2	24	9	6	4	19	51	44	16	27	94	False	2.05889	2.28129	1.05889	4.11779	2.79586	5.17437	3.56139	4.28129	6.04379	4.96578	1.79586	2.28129	3.79586	0	0	0	0	0	0	0
SAM23877_RS02830	NZ_CP012382.1	632104	633027	-	924	NA	NA	NA	NA	NA	WP_053126572.1	WP_053126572.1	A3KIN4	carbohydrate ABC transporter permease	Putative sugar transport integral membrane protein	3	3	0	6	3	5	4	12	32	8	8	9	49	False	2.11404	2.11404	0.114035	2.92139	2.11404	5.15843	3.28396	3.43596	5.75789	3.28396	2.43596	2.699	3.81447	0	0	0	0	0	0	0
SAM23877_RS02835	NZ_CP012382.1	633040	634035	-	996	NA	NA	NA	NA	NA	WP_053126574.1	WP_053126574.1	A3KIN5	sugar ABC transporter permease	Putative sugar transport permease	6	4	2	4	6	3	8	4	15	5	4	6	55	False	2.81314	2.32771	1.59074	2.32771	2.81314	4.00578	2.32771	2.81314	5.81314	2.59074	3.17571	2.00578	2.32771	0	0	0	0	0	0	0
SAM23877_RS02840	NZ_CP012382.1	634129	635439	-	1311	NA	NA	NA	NA	NA	WP_053126576.1	WP_053126576.1	A3KIN6	ABC transporter substrate-binding protein	Putative solute binding lipoprotein	5	9	6	9	31	4	9	34	130	22	32	29	310	False	2.19429	2.93126	2.41669	2.93126	4.60933	6.64276	4.65373	4.51622	7.8901	4.13289	2.93126	1.93126	4.73862	0	0	0	0	0	1	0
SAM23877_RS02845	NZ_CP012382.1	635751	636764	+	1014	NA	NA	NA	NA	NA	WP_053126578.1	WP_053126578.1	A3KIN7	LacI family transcriptional regulator	HTH-type transcriptional regulator CelR (Putative lacI-family transcriptional regulator)	587	555	443	387	273	713	857	527	131	197	224	141	114	False	9.17961	9.09888	8.77436	8.57986	8.07797	7.02434	7.79372	7.12969	6.82543	7.6093	9.72478	9.45972	9.02434	2	2	2	2	2	1	2
SAM23877_RS02850	NZ_CP012382.1	637177	637803	-	627	NA	NA	NA	NA	NA	WP_053126580.1	WP_053126580.1	A3KIN8	GNAT family N-acetyltransferase	Putative acetyltransferase	1014	1186	1013	527	240	1321	1650	380	254	399	436	409	243	False	10.6607	10.8866	10.6593	9.71786	8.58635	8.66782	9.44495	9.35294	8.6042	9.31732	11.3626	11.042	9.24711	3	3	3	3	2	2	2
SAM23877_RS02855	NZ_CP012382.1	637950	638510	+	561	NA	NA	NA	NA	NA	WP_053126582.1	WP_167355223.1	A0A0K2AL33	GNAT family N-acetyltransferase	Putative acetyltransferase	368	985	926	307	315	780	913	381	215	154	148	190	111	False	9.3614	10.7794	10.6904	9.10071	9.13771	8.58881	8.0531	8.41136	7.64128	8.11005	10.67	10.4431	9.41136	2	3	3	2	2	2	2
SAM23877_RS02860	NZ_CP012382.1	638536	639306	-	771	NA	NA	NA	NA	NA	WP_053126584.1	WP_053126584.1	A3KIP0	class I SAM-dependent methyltransferase	Putative methyltransferase	9	19	26	57	55	12	21	42	1100	586	756	412	780	False	3.69713	4.69713	5.13008	6.23318	6.18255	10.4798	9.93935	9.0652	9.98438	9.57241	4.83463	4.07564	5.80146	0	0	0	1	1	3	3
SAM23877_RS02865	NZ_CP012382.1	639400	640695	-	1296	NA	NA	NA	NA	NA	WP_079029984.1	WP_079029984.1	A3KIP1	aminotransferase class V-fold PLP-dependent enzyme	Putative cysteine desulfurase, SufS (Putative cysteine desulphurases, SufS)	34	72	96	173	85	25	36	305	20	65	16	29	82	True_Induced in HT (vs MM)	4.75522	5.81576	6.22585	7.06888	6.0522	4.01825	3.7134	4.53282	6.00097	5.67033	4.83539	4.32637	7.88332	1	1	1	1	1	0	0
SAM23877_RS02870	NZ_CP012382.1	640692	642029	-	1338	NA	NA	NA	NA	NA	WP_053126586.1	WP_053126586.1	A3KIP2	pyridoxal-phosphate dependent enzyme	Putative pyridoxal-phosphate dependent enzyme	49	135	188	382	581	48	51	600	177	482	57	223	449	True_Induced in HT (vs MM)	5.22378	6.66738	7.14216	8.16112	8.7648	7.05566	5.4379	7.38728	8.3937	8.4958	5.28036	5.19463	8.81114	1	1	1	2	2	1	1
SAM23877_RS02875	NZ_CP012382.1	642026	643522	-	1497	NA	NA	NA	NA	NA	WP_244902908.1	WP_053126588.1	A3KIP3	Y4yA family PLP-dependent enzyme	Putative decarboxylase	55	149	220	417	630	51	59	806	122	437	51	146	405	True_Induced in HT (vs MM)	5.22528	6.64674	7.20583	8.12528	8.71942	6.36044	5.11837	6.6176	8.08326	8.19271	5.32482	5.11837	9.07435	1	1	1	2	2	1	0
SAM23877_RS02880	NZ_CP012382.1	643892	644095	+	204	NA	NA	NA	NA	NA	WP_053126590.1	WP_053126590.1	A3KIP4	hypothetical protein	Putative secreted protein	0	1	4	6	0	1	1	1	8	5	6	15	41	False	2.29336	3.29336	4.61529	5.10071	2.29336	5.46328	5.10071	6.29336	7.68568	4.87832	3.29336	3.29336	3.29336	0	0	0	0	0	1	0
SAM23877_RS02885	NZ_CP012382.1	644323	645186	+	864	NA	NA	NA	NA	NA	WP_053126592.1	WP_053126592.1	A3KIP5	glycerophosphodiester phosphodiesterase family protein	Putative secreted hydrolase	2	38	383	158	646	1	2	23	23	213	8	33	54	False	1.79586	5.4963	8.79586	7.52378	9.54852	4.79586	3.38082	5.29836	5.99226	7.95236	1.79586	1.2109	4.79586	0	1	2	1	2	0	0
SAM23877_RS02890	NZ_CP012382.1	645244	645459	+	216	NA	NA	NA	NA	NA	WP_053126594.1	WP_053126594.1	A3KIP6	hypothetical protein	SLV.8-like protein	3	47	230	116	28	1	3	79	2	6	2	2	12	False	4.2109	7.79586	10.0626	9.08126	7.06888	3.79586	3.79586	3.79586	5.91134	5.01825	4.2109	3.2109	8.53282	0	2	3	2	1	0	0
SAM23877_RS02895	NZ_CP012382.1	645613	647676	+	2064	NA	NA	NA	NA	NA	WP_053142102.1	WP_053142102.1	A0A0K2ALD5	SpoIIE family protein phosphatase	Putative magnesium or manganese-dependent protein phosphatase	112	327	505	241	953	304	300	885	288	327	366	241	319	False	5.77474	7.31211	7.93755	6.87342	8.8524	7.12948	7.47419	6.87342	7.27649	7.31211	7.18818	7.20722	8.74572	1	1	2	1	2	1	1
SAM23877_RS02900	NZ_CP012382.1	647771	648442	+	672	NA	NA	NA	NA	NA	WP_053126597.1	WP_053126597.1	A3KIP8	CBS domain-containing protein	Putative transport protein	250	396	577	971	466	402	505	3363	448	210	368	285	174	True_Repressed in HT (vs MM)	8.54501	9.20646	9.74839	10.4983	9.44075	9.38404	9.10094	8.73334	8.02468	8.29457	9.55646	9.2281	12.2894	2	2	3	3	2	2	2
SAM23877_RS39615	NZ_CP012382.1	648475	648627	+	153	NA	NA	NA	NA	NA	WP_159041976.1	WP_159041976.1	NA	hypothetical protein	NA	14	15	22	79	147	19	21	403	116	145	116	101	59	False	6.61529	6.7084	7.23196	9.03032	9.91785	9.57876	9.57876	9.38082	8.61529	9.89822	7.16783	7.03032	11.3666	1	1	1	2	3	2	2
SAM23877_RS02905	NZ_CP012382.1	648867	650105	+	1239	NA	NA	NA	NA	NA	WP_079029985.1	WP_079029985.1	A3KIP9	histidine kinase	Putative two component system sensor kinase	138	186	244	413	462	169	199	1535	316	264	392	273	248	False	6.80976	7.23772	7.62746	8.38431	8.54569	7.99916	8.30921	7.78886	7.65083	7.74067	7.33468	7.10021	10.2758	1	1	1	2	2	2	2
SAM23877_RS02910	NZ_CP012382.1	650102	650776	+	675	NA	NA	NA	NA	NA	WP_053126599.1	WP_053126599.1	A3KIQ0	response regulator transcription factor	Putative transcriptional regulatory protein YxjL (Putative two component system response regulator)	66	99	121	207	190	78	90	618	144	124	153	112	97	False	6.63313	7.2109	7.49778	8.26748	8.14447	7.74695	7.83383	7.38722	7.18175	7.53282	7.07484	6.87082	9.84084	1	1	1	2	2	2	2
SAM23877_RS02915	NZ_CP012382.1	650916	651761	+	846	NA	NA	NA	NA	NA	WP_053126601.1	WP_053126601.1	A3KIQ1	ABC transporter ATP-binding protein	Putative ABC transport system ATP binding protein	9	17	18	16	8	12	16	64	12	7	9	6	4	False	3.5632	4.4112	4.4892	4.32873	3.4112	3.94171	3.5632	3.04863	2.5632	3.24127	4.32873	3.94171	6.26364	0	0	0	0	0	0	0
SAM23877_RS02920	NZ_CP012382.1	651758	654271	+	2514	NA	NA	NA	NA	NA	WP_053126603.1	WP_053126603.1	A3KIQ2	ABC transporter permease	Putative ABC transporter integral membrane subunit	3	14	11	16	8	8	11	60	23	6	10	7	9	False	0.670015	2.57691	2.25498	2.75748	1.83994	3.25498	2.12945	1.67002	1.99194	1.47737	2.25498	1.83994	4.60075	0	0	0	0	0	0	0
SAM23877_RS02925	NZ_CP012382.1	654484	655881	+	1398	NA	NA	NA	NA	NA	WP_053126606.1	WP_053126606.1	A3KIQ3	MFS transporter	Putative integral membrane protein	2	5	2	4	3	1	2	12	11	2	9	2	9	False	1.1016	2.1016	1.1016	1.83856	1.51664	3.1016	2.83856	1.1016	2.83856	1.1016	1.1016	0.516636	3.21708	0	0	0	0	0	0	0
SAM23877_RS02930	NZ_CP012382.1	655878	657101	+	1224	NA	NA	NA	NA	NA	WP_053126608.1	WP_053126608.1	A3KIQ4	FAD-dependent monooxygenase	Putative oxidoreductase	2	2	2	5	3	1	1	12	20	10	10	5	15	False	1.29336	1.29336	1.29336	2.29336	1.7084	4.10071	3.16783	2.29336	3.7084	3.16783	0.708396	0.708396	3.40884	0	0	0	0	0	0	0
SAM23877_RS02935	NZ_CP012382.1	657136	657984	-	849	NA	NA	NA	NA	NA	WP_053126610.1	WP_053126610.1	A0A0K2AL54	LysR family transcriptional regulator	Putative transcriptional regulator	33	43	31	71	15	44	60	41	20	24	21	23	16	False	5.32363	5.6956	5.23616	6.40609	4.23616	4.62848	4.6956	4.82113	4.32363	4.88002	6.1669	5.72802	5.62848	1	1	1	1	0	0	0
SAM23877_RS02940	NZ_CP012382.1	658133	658870	+	738	NA	NA	NA	NA	NA	WP_244902909.1	WP_053126612.1	A0A0K2AKW2	NAD(P)-binding domain-containing protein	Putative dinucleotide-binding enzyme	6	4	4	13	4	3	3	14	7	1	4	10	1	False	3.24566	2.76024	2.76024	4.24566	2.76024	3.43831	2.76024	3.89774	1.43831	1.43831	2.43831	2.43831	4.3452	0	0	0	0	0	0	0
SAM23877_RS02945	NZ_CP012382.1	659012	659875	-	864	NA	NA	NA	NA	NA	WP_053126614.1	WP_053126614.1	A3KIQ7	NAD(P)H-binding protein	Putative hydroxylase	8	18	8	37	5	5	8	22	32	63	82	31	36	False	3.38082	4.45882	3.38082	5.45882	2.79586	5.25529	6.58594	5.2109	5.42035	6.2109	3.38082	2.79586	4.73446	0	0	0	0	0	0	1
SAM23877_RS02950	NZ_CP012382.1	660035	662254	-	2220	NA	NA	NA	NA	NA	WP_053126616.1	WP_053126616.1	A3KIQ8	MMPL family transporter	Membrane protein YdfJ (Putative integral membrane protein)	121	431	338	4284	339	56	46	1458	2502	9421	7266	3856	5595	False	5.78018	7.60433	7.25458	10.9145	7.25883	10.1389	11.6766	10.7627	11.2996	12.0513	4.40403	4.68233	9.3602	1	2	1	3	1	3	3
SAM23877_RS02955	NZ_CP012382.1	662515	663615	-	1101	NA	NA	NA	NA	NA	WP_053126617.1	WP_053126617.1	A3KIQ9	winged helix DNA-binding domain-containing protein	Uncharacterized protein	5	7	4	11	9	5	7	17	10	10	7	6	16	False	2.44615	2.86119	2.18311	3.44615	3.18311	3.32062	2.86119	2.66854	3.94865	3.32062	2.86119	2.44615	4.03111	0	0	0	0	0	0	0
SAM23877_RS02960	NZ_CP012382.1	663768	664193	-	426	NA	NA	NA	NA	NA	WP_053126619.1	WP_053126619.1	A3KIR0	VOC family protein	Putative glyoxalase/bleomycin resistance family protein	9	8	11	23	7	10	15	11	13	3	10	4	10	False	4.553	4.401	4.81604	5.81604	4.23107	5.03843	4.69051	3.553	4.69051	3.23107	5.23107	4.69051	4.81604	0	0	0	1	0	0	0
SAM23877_RS02965	NZ_CP012382.1	664333	665367	+	1035	NA	NA	NA	NA	NA	WP_053126621.1	WP_053126621.1	A0A0K2AKW7	WYL domain-containing protein	Putative DeoR-family transcriptional regulator	18	14	13	41	6	31	25	22	4	5	4	5	2	False	4.1983	3.85726	3.75772	5.34269	2.75772	2.2723	2.2723	2.53533	1.53533	2.53533	4.65081	4.95037	4.47393	0	0	0	0	0	0	0
SAM23877_RS02970	NZ_CP012382.1	665522	666730	-	1209	NA	NA	NA	NA	NA	WP_053142106.1	WP_053142106.1	A3KIR2	MFS transporter	Chloramphenicol resistance protein (Putative chloramphenicol resistance protein)	86	86	72	82	62	144	143	173	112	35	172	12	32	True_Repressed in HT (vs MM)	6.16913	6.16913	5.91601	6.10123	5.70347	6.54636	7.16081	3.42663	4.77058	4.89611	6.89611	6.90609	7.16913	1	1	1	1	1	1	1
SAM23877_RS02975	NZ_CP012382.1	666883	668982	+	2100	NA	NA	NA	NA	NA	WP_053126624.1	WP_053126624.1	A0A0K2ALL1	NAD-dependent DNA ligase LigA	DNA ligase (EC 6.5.1.2) (Polydeoxyribonucleotide synthase [NAD(+)])	128	47	48	95	25	81	79	64	246	115	326	102	152	False	5.94084	4.51457	4.54432	5.51457	3.63005	6.87798	7.28276	5.61611	6.187	5.78759	5.25154	5.28716	4.95198	1	0	0	0	0	1	1
SAM23877_RS02980	NZ_CP012382.1	669072	669653	+	582	NA	NA	NA	NA	NA	WP_053126625.1	WP_053126625.1	A3KIR4	sugar O-acetyltransferase	Nodulation protein L (EC 2.3.1.-) (Putative sugar acetyltransferase)	229	109	91	135	357	180	175	81	238	174	368	220	219	False	8.6264	7.56227	7.30447	7.86837	9.26472	8.68178	9.30839	8.56881	8.56227	8.23212	8.24034	8.28075	7.13846	2	1	1	2	2	2	2
SAM23877_RS02985	NZ_CP012382.1	669664	670257	+	594	NA	NA	NA	NA	NA	WP_053126628.1	WP_053126628.1	A3KIR5	TetR family transcriptional regulator	Putative HTH-type transcriptional regulator YbjK (Putative tetR-family transcriptional regulatory protein)	158	65	58	100	121	126	104	74	125	125	162	127	105	False	8.06435	6.79586	6.63411	7.40968	7.6822	7.72875	8.10019	7.75147	7.47939	7.72875	7.46571	7.74015	6.98028	2	1	1	1	2	2	2
SAM23877_RS02990	NZ_CP012382.1	670329	671627	-	1299	NA	NA	NA	NA	NA	WP_053126630.1	WP_053126630.1	A3KIR6	YeeE/YedE family protein	Putative integral membrane protein	509	328	692	147	95	578	914	109	86	100	480	42	56	False	8.61695	7.98454	9.05931	6.83205	6.20756	6.06554	8.53249	5.04886	5.45549	6.28081	9.46023	8.80002	6.40396	2	2	2	1	1	1	2
SAM23877_RS02995	NZ_CP012382.1	672069	673970	-	1902	NA	NA	NA	NA	NA	WP_053126631.1	WP_053126631.1	A3KIR7	molecular chaperone HtpG	Chaperone protein HtpG (Heat shock protein HtpG) (High temperature protein G)	6461	5555	5082	6161	3218	3980	4827	2870	8568	6210	5929	7888	8218	False	11.7302	11.5123	11.3839	11.6617	10.7249	12.1374	11.6063	12.0181	12.0772	11.6731	11.3097	11.0314	10.5598	3	3	3	3	3	3	3
SAM23877_RS03000	NZ_CP012382.1	674192	675070	+	879	NA	NA	NA	NA	NA	WP_053126633.1	WP_053126633.1	A3KIR8	SGNH/GDSL hydrolase family protein	Lipase 2 (EC 3.1.1.3) (Putative secreted hydrolase)	0	0	0	1	4	1	0	6	5	1	8	10	13	False	0.186065	0.186065	0.186065	1.18606	2.50799	2.77103	3.35599	3.6455	3.99342	1.18606	0.186065	1.18606	2.99342	0	0	0	0	0	0	0
SAM23877_RS03005	NZ_CP012382.1	675098	676054	+	957	NA	NA	NA	NA	NA	WP_053126635.1	WP_053126635.1	A3KIR9	helix-turn-helix domain-containing protein	Putative AraC-family transcriptional regulator	86	118	64	55	26	150	139	122	30	24	38	23	16	False	6.50635	6.95823	6.08578	5.87076	4.8183	5.01761	5.34881	4.64837	4.15087	4.70727	7.19269	7.30181	7.00592	1	1	1	1	0	0	1
SAM23877_RS03010	NZ_CP012382.1	676175	677173	+	999	NA	NA	NA	NA	NA	WP_053126637.1	WP_053126637.1	A3KIS0	type I glyceraldehyde-3-phosphate dehydrogenase	Glyceraldehyde-3-phosphate dehydrogenase (EC 1.2.1.-)	57	193	96	597	174	241	193	81819	816	8380	2956	145	3979	True_Induced in HT (vs MM)	5.85942	7.60136	6.60136	9.22545	7.45265	9.67564	11.5314	7.19127	11.96	13.0344	7.60136	7.92031	16.3216	1	2	1	2	1	2	3
SAM23877_RS03015	NZ_CP012382.1	677223	677720	+	498	NA	NA	NA	NA	NA	WP_053126639.1	WP_053126639.1	A3KIS1	peptidylprolyl isomerase	Peptidyl-prolyl cis-trans isomerase (PPIase) (EC 5.2.1.8)	17207	17189	10706	17420	12028	19568	18288	52802	4398	11728	9535	6388	9056	True_Induced in HT (vs MM)	15.0766	15.0751	14.392	15.0943	14.56	13.1087	14.225	13.6472	14.1506	14.5236	15.1645	15.2621	16.6941	3	3	3	3	3	3	3
SAM23877_RS03020	NZ_CP012382.1	677867	679345	+	1479	NA	NA	NA	NA	NA	WP_053126642.1	WP_053126642.1	A3KIS2	glutamate-cysteine ligase family protein	Putative glutamate-cysteine ligase	167	221	194	231	713	192	200	3933	338	757	536	229	639	True_Induced in HT (vs MM)	6.8277	7.22979	7.04271	7.29336	8.91516	7.84052	8.50416	7.28087	8.75731	9.00143	7.08643	7.02783	11.3772	1	1	1	1	2	2	2
SAM23877_RS03025	NZ_CP012382.1	679394	680227	+	834	NA	NA	NA	NA	NA	WP_053126644.1	WP_053126644.1	A3KIS3	class II glutamine amidotransferase	Putative glutamine amidotransferase	25	52	74	88	162	33	38	759	53	128	68	56	123	True_Induced in HT (vs MM)	4.96232	5.9898	6.4907	6.73761	7.61061	6.01677	6.37041	6.09477	7.21608	7.27311	5.54728	5.34934	9.83174	1	1	1	1	2	1	1
SAM23877_RS03030	NZ_CP012382.1	680517	681455	+	939	NA	NA	NA	NA	NA	WP_063481168.1	WP_063481168.1	A3KIS4	TauD/TfdA family dioxygenase	Alpha-ketoglutarate-dependent taurine dioxygenase (EC 1.14.11.17) (Putative dioxygenase)	82	103	1936	267	167	220	317	539	535	319	1409	92	131	False	6.46584	6.79124	11.0104	8.15689	7.48312	9.15689	10.5523	6.62996	7.1352	8.41273	8.40369	7.87871	9.16762	1	1	3	2	1	2	3
SAM23877_RS03035	NZ_CP012382.1	681520	683343	-	1824	NA	NA	NA	NA	NA	WP_053126648.1	WP_053126648.1	A3KIS5	beta-galactosidase	Putative hydrolase	28	13	4	20	12	6	10	14	26	19	18	15	23	False	3.99088	2.94025	1.45482	3.52521	2.83333	3.88778	3.38082	3.13289	3.71786	3.45482	2.59233	1.94025	3.03978	0	0	0	0	0	0	0
SAM23877_RS03040	NZ_CP012382.1	683414	684313	-	900	NA	NA	NA	NA	NA	WP_053126650.1	WP_053126650.1	A3KIS6	carbohydrate ABC transporter permease	Putative integral membrane binding-protein-dependent transport protein	3	1	0	2	2	1	3	9	4	5	3	2	6	False	2.152	1.152	0.152003	1.73697	1.73697	2.47393	2.152	1.73697	2.95936	2.73697	2.152	1.152	3.47393	0	0	0	0	0	0	0
SAM23877_RS03045	NZ_CP012382.1	684316	685269	-	954	NA	NA	NA	NA	NA	WP_053142108.1	WP_053142108.1	A3KIS7	sugar ABC transporter permease	Putative integral membrane binding-protein-dependent transport protein	4	1	2	3	0	2	1	5	8	2	0	0	11	False	2.38987	1.06794	1.6529	2.06794	0.0679388	3.23786	0.0679388	0.0679388	3.6529	1.6529	1.06794	1.6529	2.6529	0	0	0	0	0	0	0
SAM23877_RS03050	NZ_CP012382.1	685292	686656	-	1365	NA	NA	NA	NA	NA	WP_053126652.1	WP_053126652.1	A0A0K2ALM6	extracellular solute-binding protein	Putative extracellular solute-binding protein	12	5	1	4	2	1	5	5	12	4	2	5	16	False	3.25154	2.13606	0.551099	1.87303	1.13606	3.25154	1.13606	2.13606	3.63856	1.87303	2.13606	0.551099	2.13606	0	0	0	0	0	0	0
SAM23877_RS03055	NZ_CP012382.1	686845	687900	+	1056	NA	NA	NA	NA	NA	WP_053126654.1	WP_053126654.1	A3KIS9	LacI family transcriptional regulator	Putative LacI-family transcriptional regulator	274	347	210	199	148	373	450	137	102	93	122	97	82	False	8.02468	8.36433	7.64249	7.56525	7.14056	6.60789	6.8639	6.5361	6.29643	6.47598	8.73837	8.46828	7.02991	2	2	2	1	1	1	1
SAM23877_RS41105	NZ_CP012382.1	687954	688235	-	282	NA	NA	NA	PSEUDOGENE	NA	NA	NA	NA	NA	NA	5	4	1	4	0	10	5	7	0	0	2	3	5	False	4.4112	4.14816	2.82623	4.14816	1.82623	1.82623	3.4112	3.82623	4.4112	1.82623	4.4112	5.28566	4.82623	0	0	0	0	0	0	0
SAM23877_RS03060	NZ_CP012382.1	688413	689900	+	1488	NA	NA	NA	NA	NA	WP_053126656.1	WP_053126656.1	A3KIT0	NCS1 family nucleobase:cation symporter-1	Putative allantoin permease	28	27	10	29	14	18	22	15	39	33	18	25	39	False	4.28461	4.23398	2.88606	4.33352	3.33352	4.74855	3.67455	4.12707	4.74855	4.51409	3.95019	3.67455	3.42663	0	0	0	0	0	0	0
SAM23877_RS03065	NZ_CP012382.1	689945	690670	+	726	NA	NA	NA	NA	NA	WP_053142110.1	WP_053142110.1	A0A0K2ALH1	aspartate/glutamate racemase family protein	Putative racemase	13	12	4	14	4	7	9	7	10	6	14	5	8	False	4.26931	4.1624	2.78389	4.36885	2.78389	3.92139	4.36885	3.04692	3.63188	3.26931	3.78389	3.46196	3.46196	0	0	0	0	0	0	0
SAM23877_RS03070	NZ_CP012382.1	690831	691541	+	711	NA	NA	NA	NA	NA	WP_053126658.1	WP_053126658.1	A3KIT2	GntR family transcriptional regulator	Putative transcriptional regulator	582	1721	1556	297	122	1165	2081	133	60	58	96	114	61	False	9.67943	11.2419	11.0966	8.71125	7.43459	6.42282	7.09199	7.33757	6.44627	6.37472	11.5158	10.6794	7.55817	3	3	3	2	1	1	1
SAM23877_RS03075	NZ_CP012382.1	691651	692091	+	441	NA	NA	NA	NA	NA	WP_053126660.1	WP_053126660.1	A3KIT3	hypothetical protein	Putative membrane protein	32	72	100	23	48	54	59	62	10	218	16	81	60	False	6.22554	7.37097	7.83936	5.76611	6.79586	4.64058	5.26861	7.5387	7.11189	8.95594	7.08804	6.96251	7.15843	1	1	2	1	1	0	0
SAM23877_RS03080	NZ_CP012382.1	692113	693888	-	1776	NA	NA	NA	NA	NA	WP_053142113.1	WP_079029989.1	A3KIT4	beta-galactosidase	Beta-galactosidase (EC 3.2.1.23)	84	47	15	21	13	38	44	14	13	14	22	32	30	False	5.58076	4.75633	3.17137	3.6308	2.97872	2.97872	3.69493	4.21576	4.12556	3.07826	4.66322	4.45677	3.07826	1	0	0	0	0	0	0
SAM23877_RS03085	NZ_CP012382.1	694069	696063	-	1995	NA	NA	NA	NA	NA	WP_053126663.1	WP_053126663.1	A3KIT5	aminotransferase	Uncharacterized protein	34	19	2	4	4	20	18	6	120	29	106	82	40	True_Repressed in HT (vs MM)	4.13289	3.32554	0.588574	1.32554	1.32554	5.92247	5.74508	5.37865	4.36116	3.9105	3.25154	3.39593	1.81097	0	0	0	0	0	1	1
SAM23877_RS03090	NZ_CP012382.1	696060	697424	-	1365	NA	NA	NA	NA	NA	WP_053126664.1	WP_174532186.1	A3KIT6	trehalase family glycosidase	Uncharacterized protein	19	11	4	2	0	9	11	3	68	35	91	67	60	False	3.87303	3.13606	1.87303	1.13606	-0.448901	5.65962	6.07466	5.63856	5.48184	4.72102	3.13606	2.87303	1.5511	0	0	0	0	0	1	1
SAM23877_RS03095	NZ_CP012382.1	697421	698248	-	828	NA	NA	NA	NA	NA	WP_244902910.1	WP_053126667.1	A3KIT7	sugar phosphate isomerase/epimerase	Putative AP endonuclease	30	16	4	8	10	13	12	11	142	34	160	119	92	False	5.22649	4.35976	2.59423	3.44222	3.73173	7.43217	7.60321	7.17919	6.81146	5.40158	3.97274	4.07965	3.85726	1	0	0	0	0	1	2
SAM23877_RS03100	NZ_CP012382.1	698297	699370	-	1074	NA	NA	NA	NA	NA	WP_053126669.1	WP_107408643.1	A0A0K2AL82	zinc-binding alcohol dehydrogenase	Putative oxidoreductase	90	42	2	5	4	40	51	7	96	24	126	97	54	False	6.4048	5.32327	1.48197	2.48197	2.21893	6.49692	6.88569	6.51172	5.67837	4.54086	5.59745	5.25456	2.89701	1	1	0	0	0	1	1
SAM23877_RS03105	NZ_CP012382.1	699497	700900	+	1404	NA	NA	NA	NA	NA	WP_053126671.1	WP_053126671.1	A3KIT9	extracellular solute-binding protein	Putative binding protein dependent transport lipoprotein	96	48	5	6	51	35	39	19	366	76	250	234	243	False	6.11037	5.12517	2.09542	2.31781	5.2109	8.03009	7.482	7.38697	7.44119	5.77724	4.83239	4.68038	3.83239	1	0	0	0	0	2	1
SAM23877_RS03110	NZ_CP012382.1	700931	701950	+	1020	NA	NA	NA	NA	NA	WP_053126673.1	WP_053126673.1	A0A0K2AKZ1	sugar ABC transporter permease	Putative integral membrane binding protein dependent transport protein	18	10	2	5	2	6	10	13	35	13	36	41	41	False	4.21936	3.43086	1.55639	2.55639	1.55639	5.14136	5.18088	5.36375	5.36375	3.77879	3.43086	2.77879	3.77879	0	0	0	0	0	0	0
SAM23877_RS03115	NZ_CP012382.1	701947	702831	+	885	NA	NA	NA	NA	NA	WP_053126674.1	WP_053126674.1	A3KIU1	carbohydrate ABC transporter permease	Putative integral membrane binding protein dependent transport protein	25	13	4	11	13	16	18	19	48	19	32	43	68	False	4.87669	3.98361	2.49818	3.76121	3.98361	5.79096	5.22064	5.63568	6.28478	4.49818	4.42418	4.26371	4.49818	1	0	0	0	0	1	0
SAM23877_RS03120	NZ_CP012382.1	702850	704049	+	1200	NA	NA	NA	NA	NA	WP_167355254.1	WP_167355254.1	A3KIU2	ROK family protein	Putative ROK-family transcriptional regulator	94	90	50	44	32	89	100	30	130	75	102	127	109	False	6.30682	6.24476	5.40939	5.22882	4.78136	6.77039	6.42347	6.73697	6.51833	5.98489	6.39518	6.22882	4.69116	1	1	1	0	0	1	1
SAM23877_RS03125	NZ_CP012382.1	704111	705004	+	894	NA	NA	NA	NA	NA	WP_053126678.1	WP_053126678.1	A3KIU3	Gfo/Idh/MocA family oxidoreductase	Putative oxidoreductase	39	41	22	24	14	33	33	9	72	39	34	45	55	False	5.48358	5.55397	4.68522	4.80551	4.06854	6.35148	5.29094	5.68522	5.96901	5.48358	5.24912	5.24912	3.48358	1	1	0	0	0	1	0
SAM23877_RS03130	NZ_CP012382.1	705101	705568	-	468	NA	NA	NA	NA	NA	WP_244902911.1	WP_053142115.1	A0A0K2AL94	GtrA family protein	Putative integral membrane protein	323	501	280	120	204	549	798	137	85	54	183	91	33	True_Repressed in HT (vs MM)	9.43527	10.067	9.22985	8.01428	8.7749	7.52168	8.61898	7.61898	6.18288	6.87678	10.7375	10.1987	8.20394	2	3	2	2	2	2	2
SAM23877_RS03135	NZ_CP012382.1	705770	706363	+	594	NA	NA	NA	NA	CL4_Indole	WP_053126680.1	WP_053126680.1	A3KIU5	TerB family tellurite resistance protein	Putative tellurium resistance protein	1587	2624	5970	6582	4708	1672	2047	6317	4822	4495	4523	8329	4532	False	11.3845	12.1096	13.2952	13.436	12.9527	12.9872	12.8948	13.7756	12.8977	12.8859	11.7515	11.4597	13.3767	3	3	3	3	3	3	3
SAM23877_RS03140	NZ_CP012382.1	706438	707340	+	903	NA	NA	NA	NA	CL4_Indole	WP_053126682.1	WP_053126682.1	A3KIU6	aminoglycoside phosphotransferase family protein	Putative phosphotransferase	440	520	627	787	108	421	496	999	168	139	278	193	113	False	8.93184	9.17234	9.44182	9.76925	6.91539	7.54808	8.27132	7.74711	6.98009	7.27649	9.1043	8.8683	10.113	2	2	2	3	1	2	2
SAM23877_RS03145	NZ_CP012382.1	707643	708860	+	1218	NA	NA	NA	NA	CL4_Indole	WP_053126684.1	WP_053126684.1	A3KIU7	alginate lyase family protein	Putative secreted protein	21	20	12	31	64	13	14	49	200	139	220	142	289	False	4.17492	4.1078	3.41593	4.71549	5.73785	7.36654	7.50339	6.87536	7.89539	6.84477	3.62238	3.52284	5.35934	0	0	0	0	1	1	1
SAM23877_RS03150	NZ_CP012382.1	708880	709986	-	1107	NA	NA	NA	NA	CL4_Indole	WP_053126686.1	WP_053126686.1	A3KIU8	phenylacetate-CoA oxygenase/reductase subunit PaaK	Putative phenylacetic acid degradation NADH oxidoreductase PaaE (Subunit of the phenylacetly-CoA oxygenase/reductase)	37	442	76	37	33	13	12	2030	30	728	16	996	604	True_Induced in HT (vs MM)	5.10127	8.64451	6.12013	5.10127	4.94081	4.80754	3.94081	9.81479	9.09414	9.36312	3.55378	3.6607	10.8413	1	2	1	0	0	0	0
SAM23877_RS03155	NZ_CP012382.1	709986	710492	-	507	NA	NA	NA	NA	CL4_Indole	WP_053126688.1	WP_053126688.1	A3KIU9	phenylacetate-CoA oxygenase subunit PaaJ	Putative multicomponent oxygenase/reductase subunit for phenylacetic acid degradation (Putative phenylacetic acid degradation protein PaaD)	8	105	22	9	56	2	2	613	22	1220	11	1668	1097	True_Induced in HT (vs MM)	4.14987	7.70786	5.5035	4.30187	6.81283	5.5035	4.5649	11.6847	11.0806	11.2338	2.5649	2.5649	10.242	0	2	1	0	1	1	0
SAM23877_RS03160	NZ_CP012382.1	710486	711313	-	828	NA	NA	NA	NA	CL4_Indole	WP_053126690.1	WP_053126690.1	A3KIV0	phenylacetate-CoA oxygenase subunit PaaC	Putative multicomponent oxygenase/reductase subunit for phenylacetic acid degradation (Putative phenylacetic acid degradation protein PaaC)	16	232	40	19	77	11	12	1375	33	1955	18	2079	1329	True_Induced in HT (vs MM)	4.35976	8.13648	5.62985	4.59423	6.5577	5.35976	4.52022	11.2947	10.6495	11.206	3.97274	3.85726	10.6986	0	2	1	0	1	1	0
SAM23877_RS03165	NZ_CP012382.1	711323	711616	-	294	NA	NA	NA	NA	CL4_Indole	WP_053126692.1	WP_053126692.1	A3KIV1	1	Putative phenylacetic acid degradation protein	5	46	12	6	86	2	1	377	26	2373	22	2463	1820	True_Induced in HT (vs MM)	4.35107	7.3207	5.46655	4.57347	8.20906	6.521	6.28967	13.0329	12.5966	12.9792	2.76611	3.35107	10.3284	0	1	1	0	2	1	1
SAM23877_RS03170	NZ_CP012382.1	711613	712590	-	978	NA	NA	NA	NA	CL4_Indole	WP_053126694.1	WP_053126694.1	A3KIV2	1	Putative multicomponent oxygenase/reductase subunit for phenylacetic acid degradation (Putative phenylacetic acid degradation protein PaaA)	59	816	220	73	718	22	19	5742	198	11341	90	11904	7455	True_Induced in HT (vs MM)	5.93898	9.70629	7.82	6.24155	9.52194	7.66872	6.53989	13.5714	12.8963	13.5015	4.35402	4.55566	12.5197	1	3	2	1	2	2	1
SAM23877_RS03175	NZ_CP012382.1	712806	713219	+	414	NA	NA	NA	NA	CL4_Indole	WP_053142117.1	WP_053142117.1	A3KIV3	hydroxyphenylacetyl-CoA thioesterase PaaI	Putative phenylacetic acid degradation protein PaaI	15	469	48	14	6	12	19	274	4	212	6	352	227	True_Induced in HT (vs MM)	5.2723	10.1488	6.88701	5.17919	4.07965	3.59423	4.07965	9.73582	9.10519	9.00701	5.59423	4.97274	9.37559	1	3	1	0	0	0	0
SAM23877_RS03180	NZ_CP012382.1	713216	714562	+	1347	NA	NA	NA	NA	CL4_Indole	WP_053126696.1	WP_053126696.1	A3KIV4	phenylacetate--CoA ligase	Phenylacetate-coenzyme A ligase (EC 6.2.1.30) (Phenylacetyl-CoA ligase)	28	406	56	30	91	19	15	350	99	2590	60	4366	3343	True_Induced in HT (vs MM)	4.42823	8.23914	5.40314	4.52445	6.09381	6.21411	5.50099	11.6627	11.2776	10.9095	3.57025	3.89218	8.02558	0	2	1	0	1	1	1
SAM23877_RS03185	NZ_CP012382.1	714690	715988	+	1299	NA	NA	NA	NA	CL4_Indole	WP_053126698.1	WP_053126698.1	A3KIV5	NAD(P)-binding domain-containing protein	Putative flavin-binding monooxygenase	464	1018	1206	1699	2004	551	615	1759	496	1697	389	1001	955	False	8.48369	9.61554	9.85981	10.3539	10.592	8.5797	8.22993	9.59127	9.52347	10.3522	8.88939	8.73112	10.404	2	2	3	3	3	2	2
SAM23877_RS03190	NZ_CP012382.1	716084	717211	-	1128	NA	NA	NA	NA	CL4_Indole	WP_053126701.1	WP_053126701.1	A3KIV6	DMATS family aromatic prenyltransferase	Uncharacterized protein	323	433	232	356	351	542	596	178	140	560	104	317	255	False	8.16608	8.58778	7.69042	8.30601	8.28566	6.96578	6.54048	8.13912	7.82623	8.95809	9.04782	8.91104	7.31005	2	2	2	2	2	1	1
SAM23877_RS03195	NZ_CP012382.1	717419	718768	-	1350	NA	NA	NA	NA	CL4_Indole	WP_053126703.1	WP_053126703.1	A3KIV7	cytochrome P450	Putative cytochrome P450	708	1112	784	1158	359	1164	1360	151	416	1068	764	1054	1169	False	9.03668	9.68728	9.18359	9.74571	8.05889	8.27094	9.14636	9.61007	9.75933	9.62909	9.97749	9.75315	6.81497	2	3	2	3	2	2	2
SAM23877_RS03200	NZ_CP012382.1	718784	719377	-	594	NA	NA	NA	NA	CL4_Indole	WP_053126705.1	WP_053126705.1	A3KIV8	ATP/GTP-binding protein	Putative ATP/GTP-binding protein	360	480	265	499	240	460	506	46	364	1015	674	842	1086	False	9.24732	9.66136	8.80675	9.71725	8.66435	9.26322	10.1502	10.4709	10.8376	10.7401	9.73731	9.60009	6.30605	2	3	2	3	2	2	3
SAM23877_RS03205	NZ_CP012382.1	719352	719729	-	378	NA	NA	NA	NA	CL4_Indole	WP_053126706.1	WP_053126706.1	A3KIV9	DUF742 domain-containing protein	Uncharacterized protein	168	222	156	236	214	243	310	22	323	858	594	752	1020	False	8.80442	9.20444	8.69816	9.29229	9.15173	9.74339	10.6203	10.96	11.3993	11.1501	9.68431	9.33428	5.9271	2	2	2	2	2	3	3
SAM23877_RS03210	NZ_CP012382.1	719726	720127	-	402	NA	NA	NA	NA	CL4_Indole	WP_053126708.1	WP_053126708.1	A3KIW0	MULTISPECIES: roadblock/LC7 domain-containing protein	Robl_LC7 domain-containing protein	227	309	228	303	99	340	402	38	76	275	194	200	281	True_Induced in HT (vs MM)	9.14762	9.59086	9.15394	9.56266	7.95859	7.58152	8.92206	8.96578	9.45428	9.42326	9.96937	9.72836	6.60013	2	2	2	2	2	2	2
SAM23877_RS03215	NZ_CP012382.1	720124	721296	-	1173	NA	NA	NA	NA	CL4_Indole	WP_053126709.1	WP_053126709.1	A3KIW1	sensor histidine kinase	Putative sensor histidine kinase	1566	2521	1478	1575	1548	3013	3026	248	1308	3591	2464	3335	3920	True_Induced in HT (vs MM)	10.3836	11.0701	10.3002	10.3918	10.3669	10.124	11.0372	11.4737	11.7068	11.5804	11.3335	11.3273	7.7298	3	3	3	3	3	3	3
SAM23877_RS03220	NZ_CP012382.1	721628	722380	+	753	NA	NA	NA	NA	CL4_Indole	WP_174532278.1	WP_174532278.1	A3KIW2	sulfite exporter TauE/SafE family protein	Probable membrane transporter protein	349	784	378	308	178	921	821	154	93	187	126	173	138	False	8.86049	10.0258	8.97533	8.68074	7.89309	6.96387	7.39796	7.85222	7.52822	7.96387	10.0923	10.2579	7.6854	2	3	2	2	2	1	1
SAM23877_RS03225	NZ_CP012382.1	722725	723453	+	729	NA	NA	NA	NA	CL4_Indole	WP_053126713.1	WP_053126713.1	A0A0K2ALQ6	trypsin-like serine protease	Putative hydrolase	37	27	16	22	34	38	40	5	34	37	34	47	34	False	5.70394	5.26336	4.54347	4.97957	5.58529	5.58529	5.58529	6.04097	5.58529	5.70394	5.81356	5.74141	3.04097	1	1	0	0	1	1	1
SAM23877_RS03230	NZ_CP012382.1	723651	724490	+	840	NA	NA	NA	NA	CL4_Indole	WP_053126715.1	WP_053126715.1	A3KIW4	ATP-binding cassette domain-containing protein	Putative ABC transport protein, ATP-binding component (Putative ABC transporter ATP-binding protein YlmA) (EC 3.6.3.-)	95	89	448	452	918	249	265	117	46	58	189	17	16	True_Repressed in HT (vs MM)	6.8365	6.74339	9.06211	9.07491	10.0955	5.80613	7.82139	4.42146	4.339	6.13418	8.30682	8.21732	7.13418	1	1	2	2	3	1	2
SAM23877_RS03235	NZ_CP012382.1	725204	726196	+	993	NA	NA	NA	NA	CL4_Indole	WP_244902912.1	WP_053126716.1	A3KIW5	ABC transporter substrate-binding protein	NMT1 domain-containing protein	22	12	441	69	37	14	25	56	111	48	4378	13	18	True_Repressed in HT (vs MM)	4.5337	3.71057	8.79804	6.13942	5.25806	6.81749	12.1065	3.81749	4.25806	5.62484	4.71057	3.91702	5.84302	0	0	2	1	0	1	3
SAM23877_RS03240	NZ_CP012382.1	726193	727050	+	858	NA	NA	NA	NA	CL4_Indole	WP_053126718.1	WP_053126718.1	A3KIW6	ABC transporter permease	Alkanesulfonate transporter subunit, membrane component of ABC superfamily (Putative transporter)	8	8	136	34	8	8	8	25	28	8	959	1	5	True_Repressed in HT (vs MM)	3.39088	3.39088	7.31898	5.35023	3.39088	5.07893	10.1278	1.22095	2.80591	3.39088	3.39088	3.39088	4.92139	0	0	1	0	0	0	3
SAM23877_RS03245	NZ_CP012382.1	727026	727847	+	822	NA	NA	NA	NA	CL4_Indole	WP_079029991.1	WP_079029991.1	A3KIW7	ABC transporter ATP-binding protein	Aliphatic sulfonates import ATP-binding protein SsuB (EC 7.6.2.14)	15	23	121	39	4	18	31	29	10	9	280	0	2	False	4.28279	4.86775	7.21353	5.60472	2.60472	3.74222	8.41722	0.28279	1.86775	3.60472	5.28279	4.53072	5.18968	0	0	1	1	0	0	2
SAM23877_RS03250	NZ_CP012382.1	727844	729238	+	1395	NA	NA	NA	NA	NA	WP_053126720.1	NA	NA	LLM class flavin-dependent oxidoreductase	NA	16	17	183	84	35	11	13	37	124	79	3187	33	34	True_Repressed in HT (vs MM)	3.6072	3.68966	7.0433	5.92913	4.68966	6.48552	11.1582	4.6072	4.64902	5.84166	3.32709	3.1047	4.76766	0	0	1	1	0	1	3
SAM23877_RS03255	NZ_CP012382.1	729216	729611	+	396	NA	NA	NA	NA	NA	WP_244902913.1	WP_053126722.1	A0A0K2ALB3	hypothetical protein	Uncharacterized protein	190	279	229	73	10	349	421	42	37	17	632	13	14	False	8.91386	9.46571	9.18192	7.54588	4.79586	6.58436	10.6425	5.14378	5.24332	5.50635	10.0575	9.78764	6.76269	2	2	2	1	0	1	3
SAM23877_RS03260	NZ_CP012382.1	729951	730916	+	966	NA	NA	NA	NA	NA	WP_053126724.1	WP_053126724.1	A3KIW9	YihY/virulence factor BrkB family protein	Putative ribonuclease BN	54	68	117	27	58	71	73	167	15	183	174	63	33	False	5.83126	6.15843	6.93255	4.85726	5.93255	4.0499	7.50112	6.0499	5.13737	7.57347	6.25936	6.21983	7.44222	1	1	1	0	1	0	1
SAM23877_RS03265	NZ_CP012382.1	731014	731889	-	876	NA	NA	NA	NA	NA	WP_053126726.1	WP_053126726.1	A3KIX0	DUF2236 domain-containing protein	DUF2236 domain-containing protein	12	53	70	51	72	28	32	292	18	103	18	48	65	False	3.89144	5.94588	6.34074	5.89144	6.38082	4.43892	4.43892	5.80571	6.23539	6.89144	5.23539	5.04898	8.38575	0	1	1	1	1	0	0
SAM23877_RS03270	NZ_CP012382.1	731969	732334	-	366	NA	NA	NA	NA	NA	WP_053126728.1	WP_053126728.1	A3KIX1	transglycosylase family protein	Putative membrane protein	23	73	74	46	37	60	47	46	18	25	12	14	39	False	6.03505	7.65954	7.6789	7.00467	6.69801	5.69801	5.15052	5.35698	6.77201	6.15052	7.03505	7.38082	7.00467	1	2	2	1	1	1	0
SAM23877_RS03275	NZ_CP012382.1	732582	733070	+	489	NA	NA	NA	NA	NA	WP_053126730.1	WP_053126730.1	A3KIX2	DUF5949 family protein	Uncharacterized protein	20	26	16	16	9	35	37	13	2	7	2	6	25	True_Induced in HT (vs MM)	5.42441	5.78698	5.11956	5.11956	4.35402	2.61706	2.61706	3.83945	5.73253	4.03209	6.28002	6.20202	4.83945	1	1	0	0	0	0	0
SAM23877_RS03280	NZ_CP012382.1	733099	733440	-	342	NA	NA	NA	NA	NA	WP_053126732.1	WP_053126732.1	A3KIX3	VOC family protein	Putative glyoxalase/bleomycin resistance family protein	99	161	389	408	530	164	135	576	460	370	192	343	279	False	8.19179	8.88778	10.1553	10.2239	10.6005	10.3966	9.14039	9.9742	9.67721	10.0832	8.63539	8.91425	10.7204	2	2	3	3	3	3	2
SAM23877_RS03285	NZ_CP012382.1	733495	734031	-	537	NA	NA	NA	NA	NA	WP_053126734.1	WP_053126734.1	A3KIX4	cysteine hydrolase	Putative isochorismatase	130	138	170	179	962	146	127	499	208	1019	352	750	447	False	7.93043	8.01595	8.31486	8.38886	10.8084	8.60437	9.36053	10.4497	9.70436	10.8914	7.89701	8.09668	9.86279	2	2	2	2	3	2	2
SAM23877_RS03290	NZ_CP012382.1	734129	734932	-	804	NA	NA	NA	NA	NA	WP_079029992.1	WP_079029992.1	A3KIX5	restriction endonuclease	Putative membrane protein	39	45	17	8	11	72	73	14	8	191	28	145	39	False	5.63666	5.83829	4.48466	3.48466	3.8997	3.48466	5.17271	7.50456	5.63666	7.8997	6.52419	6.50456	4.22162	1	1	0	0	0	0	0
SAM23877_RS03295	NZ_CP012382.1	735074	736144	+	1071	NA	NA	NA	NA	NA	WP_053126736.1	WP_053126736.1	A0A0K2ALL3	right-handed parallel beta-helix repeat-containing protein	Putative secreted protein	8	6	2	13	60	10	10	26	22	140	62	183	6023	True_Induced in HT (vs MM)	3.07097	2.7084	1.486	3.7084	5.83178	4.4246	5.87832	7.4246	12.4575	7.04059	3.36047	3.36047	4.65593	0	0	0	0	1	0	1
SAM23877_RS03300	NZ_CP012382.1	736193	737221	+	1029	NA	NA	NA	NA	NA	WP_053126738.1	WP_053126738.1	A3KIX7	methyltransferase	Putative O-methyltransferase	11	9	10	28	31	11	11	43	20	76	30	90	2847	True_Induced in HT (vs MM)	3.54372	3.28069	3.41819	4.81674	4.95876	4.35107	4.91295	6.46655	11.4345	6.22554	3.54372	3.54372	5.41819	0	0	0	0	0	0	0
SAM23877_RS03305	NZ_CP012382.1	737312	738481	-	1170	NA	NA	NA	NA	NA	WP_053126740.1	WP_053126740.1	A3KIX8	antibiotic biosynthesis monooxygenase	Polyketide synthase CurD (Putative WhiE protein I homolog)	8	14	10	25	13	10	11	30	12	15	4	11	577	True_Induced in HT (vs MM)	2.94342	3.68038	3.23292	4.47393	3.58085	3.47393	2.09542	3.35845	8.94842	3.77349	3.35845	3.23292	4.72769	0	0	0	0	0	0	0
SAM23877_RS03310	NZ_CP012382.1	738632	739324	-	693	NA	NA	NA	NA	NA	WP_053126743.1	WP_053126743.1	A3KIX9	class F sortase	Putative secreted protein	1	1	2	2	4	0	0	7	1	5	1	5	345	True_Induced in HT (vs MM)	1.52907	1.52907	2.11404	2.11404	2.851	1.52907	1.52907	3.11404	8.9637	3.11404	0.529073	0.529073	3.52907	0	0	0	0	0	0	0
SAM23877_RS03315	NZ_CP012382.1	739441	740193	-	753	NA	NA	NA	NA	NA	WP_053126745.1	WP_053126745.1	A3KIY0	hypothetical protein	Putative membrane protein	1	4	7	5	26	2	2	18	18	44	8	27	1446	True_Induced in HT (vs MM)	1.40928	2.73121	3.40928	2.99424	5.16417	4.65721	3.5792	5.21663	10.9081	5.90113	1.99424	1.99424	4.65721	0	0	0	0	0	0	0
SAM23877_RS03320	NZ_CP012382.1	740596	742479	-	1884	NA	NA	NA	NA	NA	WP_053142122.1	WP_053142122.1	A3KIY1	SpoIIE family protein phosphatase	PAS domain-containing protein	14	44	44	17	125	21	18	170	16	165	21	63	34	False	2.99309	4.57805	4.57805	3.25613	6.06348	3.17366	3.54563	5.0862	4.21548	6.46124	3.33413	3.54563	6.50405	0	0	0	0	1	0	0
SAM23877_RS03325	NZ_CP012382.1	742605	743285	+	681	NA	NA	NA	NA	NA	WP_053126747.1	WP_053126747.1	A3KIY2	hypothetical protein	Putative lipoprotein	634	905	592	220	489	1188	1243	131	565	670	544	858	473	False	9.86489	10.3776	9.76616	8.34218	9.49091	9.69893	9.64439	10.3008	9.44302	9.94444	10.835	10.7698	7.59867	3	3	3	2	2	3	2
SAM23877_RS03330	NZ_CP012382.1	743350	743820	-	471	NA	NA	NA	NA	NA	WP_053126749.1	WP_053126749.1	A3KIY3	ATP-binding protein	Putative regulator	80	337	944	87	4210	246	360	991	580	2420	1097	1588	842	False	7.42605	9.48708	10.9704	7.54563	13.1261	10.2686	11.1869	11.7201	10.8056	12.3276	9.58206	9.03457	11.0404	2	2	3	1	3	3	3
SAM23877_RS03335	NZ_CP012382.1	743939	744676	-	738	NA	NA	NA	NA	NA	WP_053126751.1	WP_053126751.1	A3KIY4	class I SAM-dependent methyltransferase	Methyltransf_25 domain-containing protein	20	16	16	15	2	10	11	12	20	9	53	12	14	False	4.83062	4.52577	4.52577	4.43831	2.02327	4.83062	6.19319	4.13875	4.3452	3.76024	4.02327	3.89774	4.13875	1	0	0	0	0	0	1
SAM23877_RS03340	NZ_CP012382.1	744964	745932	+	969	NA	NA	NA	NA	NA	WP_053142124.1	WP_079029994.1	A3KIY5	LysR family transcriptional regulator	Putative LysR-family transcriptional regulator	145	128	87	65	102	256	261	42	63	82	107	89	73	False	7.23526	7.05666	6.50486	6.08983	6.73193	6.04543	6.80032	6.53728	6.25488	6.42047	8.07885	8.05106	5.4717	1	1	1	1	1	1	1
SAM23877_RS03345	NZ_CP012382.1	746211	747851	-	1641	NA	NA	NA	NA	NA	WP_053126753.1	WP_053126753.1	A3KIY7	phosphoglucomutase (alpha-D-glucose-1	Phosphoglucomutase (EC 5.4.2.2) (Putative phosphoglucomutase)	628	786	1016	1958	1798	566	559	1043	1053	3631	1090	2985	2114	False	8.58234	8.90564	9.27553	10.2213	10.0984	9.32708	9.37686	10.8294	10.3319	11.112	8.41471	8.43263	9.31333	2	2	2	3	3	2	2
SAM23877_RS03350	NZ_CP012382.1	748115	748543	-	429	NA	NA	NA	NA	NA	WP_174532187.1	WP_174532187.1	A3KIY8	hypothetical protein	Uncharacterized protein	374	597	354	158	790	510	622	797	60	908	282	1903	419	False	9.7717	10.445	9.69263	8.53383	10.8485	7.15169	9.36561	12.1158	9.9352	11.0491	10.504	10.2181	10.8612	3	3	3	2	3	1	2
SAM23877_RS03355	NZ_CP012382.1	748614	749137	-	524	NA	NA	NA	PSEUDOGENE	NA	NA	NA	NA	NA	NA	14	6	6	3	4	12	14	3	8	3	13	8	8	False	4.83925	3.73972	3.73972	2.93236	3.25429	4.10229	4.73972	4.10229	4.10229	2.93236	4.83925	4.6328	2.93236	1	0	0	0	0	0	0
SAM23877_RS03360	NZ_CP012382.1	749179	750117	-	939	NA	NA	NA	NA	NA	WP_053126757.1	WP_053126757.1	A3KIZ0	LysR family transcriptional regulator	Putative LysR-family transcriptional regulatory protein	142	81	64	53	52	138	121	25	115	69	93	59	41	True_Repressed in HT (vs MM)	7.25067	6.44835	6.11317	5.84569	5.81872	6.94878	6.64539	5.99769	5.48312	6.22009	7.02154	7.20974	4.79124	1	1	1	1	1	1	1
SAM23877_RS03365	NZ_CP012382.1	750212	751792	+	1581	NA	NA	NA	NA	NA	WP_053126758.1	WP_053126758.1	A3KIZ1	benzoylformate decarboxylase	Benzoylformate decarboxylase (EC 4.1.1.7) (Putative decarboxylase)	108	13	12	17	11	13	14	35	13	11	4	28	7	False	6.10735	3.14652	3.0396	3.50909	2.92413	3.14652	1.66109	4.19714	2.33916	2.92413	3.24605	3.14652	4.50909	1	0	0	0	0	0	0
SAM23877_RS03370	NZ_CP012382.1	751872	753326	+	1455	NA	NA	NA	NA	NA	WP_053126760.1	WP_053126760.1	A3KIZ2	benzaldehyde dehydrogenase	Benzaldehyde dehydrogenase [NAD(+)] (EC 1.2.1.28) (Putative aldehyde dehydrogenase)	210	22	12	16	32	16	23	41	26	9	18	140	52	False	7.18008	3.98254	3.15942	3.54644	4.50337	4.21387	3.70691	6.59853	5.1869	2.78091	4.04394	3.54644	4.8513	1	0	0	0	0	0	0
SAM23877_RS03375	NZ_CP012382.1	753424	754677	+	1254	NA	NA	NA	NA	NA	WP_053126762.1	WP_053126762.1	A3KIZ3	aromatic acid/H+ symport family MFS transporter	Putative transmembrane transport protein	164	17	9	14	18	16	15	31	30	15	15	113	56	False	7.03978	3.84339	2.99539	3.58035	3.92139	4.62766	3.67346	6.50635	5.50635	3.67346	3.67346	3.76093	4.67346	1	0	0	0	0	0	0
SAM23877_RS03380	NZ_CP012382.1	754797	755540	-	744	NA	NA	NA	NA	NA	WP_053126764.1	WP_053126764.1	A3KIZ4	PepSY domain-containing protein	Putative lipoprotein	12	25	32	85	190	10	12	63	36	280	28	95	5851	True_Induced in HT (vs MM)	4.12707	5.12707	5.47102	6.85289	8.00405	5.63608	5.28461	7.01159	12.9413	8.56105	4.12707	3.88606	6.42663	0	0	1	1	2	1	0
SAM23877_RS03385	NZ_CP012382.1	755614	756603	-	990	NA	NA	NA	NA	NA	WP_053126766.1	NA	NA	LysR family transcriptional regulator	NA	41	79	55	91	39	40	40	103	54	50	34	21	33	False	5.40682	6.33643	5.82185	6.53806	5.33643	5.79586	5.14378	4.47393	5.10196	5.68692	5.37205	5.37205	6.71494	1	1	1	1	1	1	0
SAM23877_RS03390	NZ_CP012382.1	756859	757542	+	684	NA	NA	NA	NA	NA	WP_053126768.1	WP_053126768.1	A3KIZ6	snapalysin	Extracellular small neutral protease (EC 3.4.24.77)	4	8	80	468	249	3	2	65	30	31	4	8	60	False	2.86986	3.71786	6.88778	9.42138	8.51372	5.50213	2.86986	3.71786	6.47867	5.54793	2.13289	2.54793	6.59233	0	0	1	2	2	1	0
SAM23877_RS03395	NZ_CP012382.1	757673	757933	+	261	NA	NA	NA	NA	NA	WP_053126770.1	WP_053126770.1	A3KIZ7	hypothetical protein	Putative integral membrane protein	18	190	399	87	92	69	105	91	20	157	41	100	30	False	6.18581	9.51531	10.5817	8.39731	8.47704	6.3302	7.3302	8.59609	6.89207	9.24166	8.6658	8.06716	8.46144	1	2	3	2	2	1	1
SAM23877_RS03400	NZ_CP012382.1	757943	758626	-	684	NA	NA	NA	NA	NA	WP_053142126.1	WP_053142126.1	A3KIZ8	adenosylcobinamide amidohydrolase	Uncharacterized protein	79	98	33	22	18	130	143	14	19	18	16	10	17	False	6.86986	7.17729	5.63539	5.07149	4.79586	4.86986	4.63539	4.00736	4.71786	4.79586	7.71786	7.58135	4.45482	1	1	1	0	0	0	0
SAM23877_RS03405	NZ_CP012382.1	758783	759133	+	351	NA	NA	NA	NA	NA	WP_053126772.1	WP_053126772.1	A3KIZ9	hypothetical protein	Uncharacterized protein	16	33	60	83	56	15	16	163	33	210	12	77	162	True_Induced in HT (vs MM)	5.59792	6.59792	7.44119	7.90277	7.34335	6.59792	5.2109	7.79586	8.85919	9.23156	5.59792	5.51046	8.86801	1	1	1	2	1	1	0
SAM23877_RS03410	NZ_CP012382.1	759164	760360	-	1197	NA	NA	NA	NA	NA	WP_053126774.1	WP_053126774.1	A3KJ00	globin domain-containing protein	Flavohemoglobin (EC 1.14.12.17) (Flavohemoprotein) (Hemoglobin-like protein) (Nitric oxide dioxygenase)	39	25	17	24	66	36	26	16	12	34	32	24	37	False	5.0625	4.44102	3.9105	4.38443	5.80667	3.44102	4.78497	4.38443	4.9885	4.86986	4.49546	4.95003	3.82804	1	0	0	0	1	0	0
SAM23877_RS03415	NZ_CP012382.1	760462	760908	-	447	NA	NA	NA	NA	NA	WP_053126775.1	WP_053126775.1	A0A0K2ALU4	nitric oxide-sensing transcriptional repressor NsrR	HTH-type transcriptional repressor NsrR	116	286	218	72	57	340	416	44	15	13	28	23	18	False	8.03202	9.32656	8.93644	7.35148	7.01963	5.16165	6.01963	5.74662	5.40958	4.96901	9.86556	9.57528	6.65351	2	2	2	1	1	0	1
SAM23877_RS03420	NZ_CP012382.1	761067	761498	+	432	NA	NA	NA	NA	NA	WP_053126777.1	WP_053126777.1	A3KJ02	hypothetical protein	Uncharacterized protein	56	30	20	28	5	59	68	20	2	4	14	10	10	False	7.04379	6.16509	5.60321	6.06888	3.79586	2.79586	5.11779	4.67033	4.67033	3.53282	7.31942	7.11779	5.60321	1	1	1	1	0	0	0
SAM23877_RS03425	NZ_CP012382.1	761686	762378	+	693	NA	NA	NA	NA	NA	WP_053126779.1	WP_053126779.1	A3KJ03	GAF and ANTAR domain-containing protein	ANTAR domain-containing protein	52	51	48	27	69	65	73	76	47	76	27	74	50	False	6.25699	6.22951	6.14378	5.33643	6.65836	6.11404	5.33643	6.75789	6.2015	6.79586	6.73853	6.57347	6.79586	1	1	1	0	1	1	0
SAM23877_RS03430	NZ_CP012382.1	762452	763765	+	1314	NA	NA	NA	NA	NA	WP_053126781.1	WP_053126781.1	A3KJ04	cation:proton antiporter	Putative NhaP-type Na+/H+ and K+/H+ antiporter	33	64	91	39	139	55	51	106	79	1548	169	708	312	False	4.6935	5.6284	6.1296	4.92796	6.73532	5.92796	7.01543	9.07568	7.89605	10.2032	5.30647	5.41339	6.3475	0	1	1	0	1	1	1
SAM23877_RS03435	NZ_CP012382.1	763941	765629	+	1689	NA	NA	NA	NA	NA	WP_053126783.1	WP_053126783.1	A3KJ05	ATP-binding protein	Putative sensor histidine-kinase	1352	2132	833	829	176	1822	2156	618	52	261	215	279	185	True_Induced in HT (vs MM)	9.64578	10.3025	8.94773	8.9408	6.71144	4.97175	6.99872	7.37311	6.78299	7.27725	10.3186	10.0759	8.51763	3	3	2	2	1	0	1
SAM23877_RS03440	NZ_CP012382.1	765626	766033	+	408	NA	NA	NA	NA	NA	WP_053126785.1	WP_053126785.1	A3KJ06	roadblock/LC7 domain-containing protein	Robl_LC7 domain-containing protein	274	362	180	223	32	355	406	77	16	97	72	72	74	True_Induced in HT (vs MM)	9.39665	9.79718	8.7932	9.10071	6.33775	5.38082	7.48318	7.48318	7.52218	7.90807	9.96224	9.76909	7.57876	2	3	2	2	1	1	1
SAM23877_RS03445	NZ_CP012382.1	766030	766377	+	348	NA	NA	NA	NA	NA	WP_053126787.1	WP_053126787.1	A3KJ07	DUF742 domain-containing protein	Uncharacterized protein	251	297	160	180	31	258	258	56	12	95	70	94	77	True_Induced in HT (vs MM)	9.50012	9.74201	8.85376	9.02269	6.52284	5.22328	7.67259	8.0927	7.80824	8.1078	9.53965	9.53965	7.35573	2	3	2	2	1	0	2
SAM23877_RS03450	NZ_CP012382.1	766358	766978	+	621	NA	NA	NA	NA	NA	WP_174532188.1	WP_174532188.1	A0A0K2ALF7	ATP/GTP-binding protein	Putative ATP/GTP-binding protein	386	477	206	242	109	394	378	66	70	215	192	208	182	False	9.28352	9.5882	8.38082	8.61215	7.46869	6.83708	8.27979	8.39469	8.20303	8.44222	9.25339	9.31304	6.75342	2	2	2	2	1	1	2
SAM23877_RS03455	NZ_CP012382.1	766975	768207	+	1233	NA	NA	NA	NA	NA	WP_053126789.1	WP_053126789.1	A3KJ09	cytochrome P450	Putative cytochrome P450-family protein	637	869	428	547	183	675	722	137	167	406	318	417	361	False	9.01524	9.4627	8.44266	8.79586	7.22139	7.09014	8.01524	8.40519	8.19767	8.36671	9.19568	9.09871	6.80635	2	2	2	2	1	1	2
SAM23877_RS03460	NZ_CP012382.1	768204	769427	+	1224	NA	NA	NA	NA	NA	WP_053126792.1	WP_053126792.1	A3KJ10	cytochrome P450	Putative cytochrome P450-family protein	739	1091	634	1023	190	715	834	189	116	439	334	431	375	True_Induced in HT (vs MM)	9.23978	9.80115	9.01901	9.7084	7.28583	6.57876	8.09641	8.46328	8.26299	8.48976	9.41403	9.19221	7.27825	2	3	2	3	1	1	2
SAM23877_RS03465	NZ_CP012382.1	769573	769974	+	402	NA	NA	NA	NA	NA	WP_053126794.1	WP_053126794.1	A3KJ11	hypothetical protein	Uncharacterized protein	115	194	69	84	47	146	155	123	16	64	48	59	113	True_Induced in HT (vs MM)	8.17271	8.92206	7.44402	7.72412	6.8997	5.4022	6.92944	7.22162	8.14762	7.3371	8.60013	8.5144	8.26893	2	2	1	2	1	1	1
SAM23877_RS03470	NZ_CP012382.1	770627	771433	+	807	NA	NA	NA	NA	NA	WP_053126796.1	WP_053126796.1	A3KJ12	ribonuclease BN	Putative integral membrane protein	4	7	2	3	16	3	6	40	5	3	4	4	22	False	2.63129	3.30936	1.89432	2.30936	4.39682	2.89432	2.63129	2.63129	4.83292	2.30936	3.11671	2.30936	5.66691	0	0	0	0	0	0	0
SAM23877_RS03475	NZ_CP012382.1	771462	772454	-	993	NA	NA	NA	NA	NA	WP_053126798.1	WP_053126798.1	A0A0K2AL73	LacI family DNA-binding transcriptional regulator	Putative LacI-family transcriptional regulator	138	130	110	95	135	158	199	138	86	85	119	95	69	False	7.12908	7.04356	6.80455	6.5951	7.0976	6.45308	6.91702	6.5951	6.13942	6.4364	7.65399	7.32302	7.12908	1	1	1	1	1	1	1
SAM23877_RS03480	NZ_CP012382.1	772774	773700	+	927	NA	NA	NA	NA	NA	WP_053126800.1	WP_053126800.1	A3KJ14	sugar ABC transporter permease	Putative binding-protein dependent transport protein	22	19	22	43	49	5	9	93	38	9	18	37	36	False	4.63292	4.43129	4.63292	5.56879	5.75321	5.39476	4.35729	5.35729	5.31881	3.43129	3.43129	2.69432	6.66395	0	0	0	1	1	1	0
SAM23877_RS03485	NZ_CP012382.1	773708	774658	+	951	NA	NA	NA	NA	NA	WP_053126802.1	WP_053126802.1	A3KJ15	carbohydrate ABC transporter permease	Putative binding-protein dependent transport protein	6	10	7	25	63	4	7	40	69	29	34	57	92	False	2.87984	3.53191	3.07248	4.77292	6.07248	6.20177	5.20177	5.93046	6.61164	4.97937	3.07248	2.39441	5.43003	0	0	0	0	1	1	0
SAM23877_RS03490	NZ_CP012382.1	774724	776067	+	1344	NA	NA	NA	NA	NA	WP_053126804.1	WP_053126804.1	A3KJ16	sugar ABC transporter substrate-binding protein	Putative solute-binding lipoprotein	22	13	14	24	60	6	6	40	124	61	34	103	146	False	4.09703	3.38082	3.48036	4.21732	5.5042	6.53925	4.70275	6.27391	6.77314	5.52766	2.38082	2.38082	4.93102	0	0	0	0	1	1	0
SAM23877_RS03495	NZ_CP012382.1	776158	778203	+	2046	NA	NA	NA	NA	NA	WP_053126806.1	WP_053126806.1	A3KJ17	beta-galactosidase	Beta-galactosidase (Beta-gal) (EC 3.2.1.23)	19	23	22	52	19	13	13	42	23	20	24	37	36	False	3.28912	3.55216	3.49076	4.69511	3.28912	3.55216	3.61105	4.21512	4.17665	3.35951	2.77455	2.77455	4.39346	0	0	0	0	0	0	0
SAM23877_RS03500	NZ_CP012382.1	778328	780376	+	2049	NA	NA	NA	NA	NA	WP_053126808.1	WP_053126808.1	A3KJ18	RICIN domain-containing protein	Putative secreted protein	20	29	25	74	35	9	15	31	68	53	32	99	138	True_Induced in HT (vs MM)	3.3574	3.87197	3.66552	5.1939	4.13501	5.0736	4.00947	5.60894	6.08402	4.71997	2.96508	2.28701	3.96508	0	0	0	0	0	0	0
SAM23877_RS03505	NZ_CP012382.1	780477	781118	+	642	NA	NA	NA	NA	NA	WP_053126810.1	WP_053126810.1	A3KJ19	sugar O-acetyltransferase	Galactoside O-acetyltransferase (EC 2.3.1.18) (Putative Galactoside O-acetyltransferase)	5	5	6	8	1	5	5	5	4	6	1	6	11	False	3.22432	3.22432	3.44671	3.80928	1.63935	2.96128	1.63935	3.44671	4.22432	3.44671	3.22432	3.22432	3.22432	0	0	0	0	0	0	0
SAM23877_RS03510	NZ_CP012382.1	781233	782024	+	792	NA	NA	NA	NA	NA	WP_053126812.1	WP_053126812.1	A3KJ20	SAM-dependent methyltransferase	Uncharacterized protein	1864	2248	2394	3017	1102	1471	2190	766	2364	1866	1367	1626	1544	False	11.2014	11.4715	11.5622	11.8958	10.4436	11.5441	10.7543	11.0044	10.9298	11.2029	11.4338	10.86	9.91951	3	3	3	3	3	3	3
SAM23877_RS03515	NZ_CP012382.1	782044	782220	-	177	NA	NA	NA	NA	NA	WP_174532189.1	WP_174532189.1	A3KJ21	MULTISPECIES: hypothetical protein	Putative membrane protein	54	265	865	145	60	111	133	308	5	76	18	71	52	False	8.27954	10.5535	12.2564	9.688	8.42892	5.08314	6.74611	8.6681	8.2261	8.76497	9.56427	9.30553	10.7696	2	3	3	3	2	0	1
SAM23877_RS03520	NZ_CP012382.1	782387	783565	+	1179	NA	NA	NA	NA	NA	WP_053126816.1	WP_053126816.1	A3KJ22	spore photoproduct lyase family protein	Putative lyase	249	245	222	290	155	226	253	292	124	148	129	126	103	False	7.72822	7.70495	7.56334	7.94731	7.04784	6.72822	6.7848	6.75112	6.46288	6.9816	7.75112	7.58898	7.95719	2	2	1	2	1	1	1
SAM23877_RS03525	NZ_CP012382.1	783727	784290	+	564	NA	NA	NA	NA	NA	WP_053126818.1	WP_053126818.1	A3KJ23	pyridoxamine 5\\'-phosphate oxidase family protein	Putative_PNPOx domain-containing protein	54	29	14	16	45	76	48	18	24	34	16	46	29	False	6.60759	5.73312	4.73312	4.9137	6.34979	5.47009	4.9137	6.38082	5.73312	5.95552	6.44094	7.09302	5.07416	1	1	0	0	1	1	0
SAM23877_RS03530	NZ_CP012382.1	784393	785253	+	861	NA	NA	NA	NA	NA	WP_053126820.1	WP_053126820.1	A0A0K2ALW9	ABC transporter ATP-binding protein	Ferric enterobactin transport ATP-binding protein FepC	111	221	3206	1895	2071	506	331	515	364	2854	364	697	426	False	7.02327	8.01033	11.8629	11.1047	11.2327	8.72767	8.72767	9.663	8.95401	11.6952	8.59095	9.20176	9.22714	1	2	3	3	3	2	2
SAM23877_RS03535	NZ_CP012382.1	785250	786233	+	984	NA	NA	NA	NA	NA	WP_053126825.1	WP_053126825.1	A3KJ25	iron-siderophore ABC transporter substrate-binding protein	Putative binding-protein-dependent transport lipoprotein	174	232	2717	3253	1300	402	253	340	380	2871	472	699	490	False	7.47448	7.88746	11.4316	11.6913	10.3687	8.59692	8.90897	9.47448	8.96285	11.5111	8.01195	8.67791	8.4369	2	2	3	3	3	2	2
SAM23877_RS03540	NZ_CP012382.1	786241	788313	+	2073	NA	NA	NA	NA	NA	WP_053126826.1	WP_053126826.1	A3KJ26	iron ABC transporter permease	Putative membrane transport protein	119	216	2260	1834	300	364	237	241	62	465	86	122	92	False	5.85517	6.70983	10.091	9.78984	7.1819	4.92556	5.39122	5.89079	5.48744	7.81247	6.8431	7.46003	6.86714	1	1	3	3	1	0	1
SAM23877_RS03545	NZ_CP012382.1	788704	790038	+	1335	NA	NA	NA	NA	NA	WP_053126828.1	WP_053126828.1	A0A0K2AL88	alpha/beta fold hydrolase	Putative secreted protein	19	19	88	90	31	34	30	45	14	79	20	24	14	False	3.90509	3.90509	6.05889	6.09095	4.58316	3.49005	3.97548	4.22702	3.49005	5.90509	4.53736	4.71244	5.10672	0	0	1	1	0	0	0
SAM23877_RS37095	NZ_CP012382.1	790271	790468	+	198	NA	NA	NA	NA	NA	WP_162492081.1	WP_162492081.1	A0A0K2ALR6	hypothetical protein	Putative membrane transport protein	13	18	28	7	24	24	33	11	26	45	20	26	14	False	6.14378	6.58436	7.19441	5.33643	6.98028	7.09132	6.72875	7.09132	6.24332	7.85999	7.42389	6.98028	5.92139	1	1	1	0	1	1	1
SAM23877_RS03550	NZ_CP012382.1	790432	791370	-	939	NA	NA	NA	NA	NA	WP_053126830.1	WP_053126830.1	A3KJ29	DMT family transporter	Putative integral membrane protein	4	4	6	11	9	7	5	8	4	5	0	1	1	False	2.41273	2.41273	2.89816	3.67577	3.41273	2.41273	0.0908029	1.0908	1.0908	2.67577	2.67577	3.0908	3.26073	0	0	0	0	0	0	0
SAM23877_RS03555	NZ_CP012382.1	791558	792334	+	777	NA	NA	NA	NA	NA	WP_235614511.1	WP_053126832.1	A0A0K2ALI1	hypothetical protein	Putative lipoprotein	67	429	1413	424	1010	85	92	219	262	5869	287	4085	1360	False	6.45148	9.11221	10.8296	9.09533	10.3456	8.40293	8.53394	12.3605	10.7745	12.8832	6.90317	6.79028	8.14537	1	2	3	2	3	2	2
SAM23877_RS03560	NZ_CP012382.1	792340	792828	-	489	NA	NA	NA	NA	NA	WP_053126834.1	WP_053126834.1	A3KJ31	MSMEG_6728 family protein	Uncharacterized protein	55	52	124	144	710	48	50	199	30	107	84	85	118	False	6.83945	6.76001	7.99788	8.212	10.5058	5.98629	7.44148	7.45836	7.92691	7.78698	6.70452	6.6468	8.67595	1	1	2	2	3	1	1
SAM23877_RS03565	NZ_CP012382.1	792844	793857	-	1014	NA	NA	NA	NA	CL5_Carotenoides1	WP_053126837.1	WP_053126837.1	A3KJ32	Rieske (2Fe-2S) protein	Putative methylesterase	96	53	182	348	462	60	77	442	23	74	44	104	127	False	6.57986	5.73483	7.49564	8.42703	8.83481	4.5649	5.4718	6.69419	6.97994	6.20876	6.26534	5.91068	8.77111	1	1	1	2	2	0	1
SAM23877_RS03570	NZ_CP012382.1	793854	794885	-	1032	NA	NA	NA	NA	CL5_Carotenoides1	WP_053126839.1	WP_053126839.1	A3KJ33	phytoene/squalene synthase family protein	Phytoene synthase	48	24	83	192	894	30	33	254	91	178	74	165	341	False	5.56927	4.59841	6.34687	7.54701	9.7603	6.47812	6.18338	7.3296	8.37241	7.43837	5.04202	4.90875	7.94891	1	0	1	1	2	1	1
SAM23877_RS03575	NZ_CP012382.1	794882	796399	-	1518	NA	NA	NA	NA	CL5_Carotenoides1	WP_053126841.1	WP_053126841.1	A3KJ34	phytoene desaturase family protein	Phytoene dehydrogenase (EC 1.3.99.-) (Putative phytoene dehydrogenase)	188	99	312	383	4835	132	111	580	855	946	414	805	1518	False	6.96007	6.04168	7.68785	7.98279	11.6374	9.1393	8.0948	9.05246	9.96673	9.28505	6.20518	6.45311	8.58022	1	1	2	2	3	2	2
SAM23877_RS03580	NZ_CP012382.1	796775	797653	-	879	NA	NA	NA	NA	NA	WP_053126843.1	WP_053126843.1	A3KJ35	SDR family oxidoreductase	Putative oxidoreductase	3	17	13	4	33	3	3	87	0	6	2	12	24	True_Induced in HT (vs MM)	2.18606	4.35599	3.99342	2.50799	5.27353	0.186065	1.77103	3.8865	4.82992	2.99342	2.18606	2.18606	6.6455	0	0	0	0	0	0	0
SAM23877_RS03585	NZ_CP012382.1	797703	799322	-	1620	NA	NA	NA	NA	NA	WP_053126845.1	WP_053126845.1	A3KJ36	NAD(P)/FAD-dependent oxidoreductase	Putative dehydrogenase	10	45	76	36	150	11	17	311	4	96	18	134	79	True_Induced in HT (vs MM)	2.76344	4.82757	5.57079	4.51346	6.54241	1.62593	3.55193	6.38082	5.62593	5.90392	3.47393	2.88897	7.58941	0	0	1	0	1	0	0
SAM23877_RS03590	NZ_CP012382.1	799315	799821	-	507	NA	NA	NA	NA	NA	WP_053126847.1	WP_053126847.1	A3KJ37	SRPBCC family protein	Uncharacterized protein	6	43	60	25	335	7	12	220	16	122	25	246	188	True_Induced in HT (vs MM)	3.7873	6.43937	6.91068	5.68038	9.37226	5.06741	5.68038	8.92831	8.54218	7.92246	4.68038	3.97994	8.76784	0	1	1	1	2	0	1
SAM23877_RS03595	NZ_CP012382.1	800103	801266	+	1164	NA	NA	NA	NA	NA	WP_053126849.1	WP_053126849.1	A3KJ38	S1 family peptidase	Putative secreted serine protease (Streptogrisin-C) (EC 3.4.21.-)	10	10	10	10	17	15	7	24	44	5	17	2	45	False	3.24034	3.24034	3.24034	3.24034	3.95083	5.27276	3.95083	1.36587	5.30447	2.36587	2.78091	3.78091	4.42477	0	0	0	0	0	0	0
SAM23877_RS03600	NZ_CP012382.1	801357	801800	-	444	NA	NA	NA	NA	NA	WP_053126851.1	WP_053126851.1	A3KJ39	hypothetical protein	Putative integral membrane protein	486	762	704	531	161	820	777	990	20	56	30	51	32	False	10.0991	10.7469	10.6328	10.2267	8.51122	5.56369	6.12556	6.87181	6.21576	7.00426	10.775	10.8526	11.1241	3	3	3	3	2	1	1
SAM23877_RS41110	NZ_CP012382.1	802034	802189	-	156	NA	NA	NA	PSEUDOGENE	NA	NA	NA	NA	NA	NA	48	145	84	3	0	1	1	1	0	0	0	9	0	False	8.29509	9.87021	9.08977	4.68038	2.68038	2.68038	2.68038	6.00231	2.68038	2.68038	3.68038	3.68038	3.68038	2	3	2	0	0	0	0
SAM23877_RS03605	NZ_CP012382.1	802222	803535	-	1314	NA	NA	NA	NA	NA	WP_053126855.1	WP_053126855.1	A3KJ40	cation:proton antiporter	K(+)/H(+) antiporter YhaU (Putative transmembrane transport protein)	1122	1386	1650	111	39	9	9	40	30	48	29	1670	851	True_Induced in HT (vs MM)	9.73918	10.0438	10.2952	6.41339	4.92796	4.56023	4.51293	10.3125	9.34074	5.22074	2.92796	2.92796	4.96359	3	3	3	1	0	0	0
SAM23877_RS03610	NZ_CP012382.1	804335	805417	+	1083	NA	NA	NA	NA	NA	WP_079029998.1	WP_053142131.1	A3KJ41	hypothetical protein	Terpene synthase (EC 4.2.3.-)	6	8	4	4	2	6	8	6	5	4	2	5	70	True_Induced in HT (vs MM)	2.69232	3.05489	2.20689	2.20689	1.46993	2.46993	1.46993	2.46993	6.03471	2.20689	3.05489	2.69232	2.69232	0	0	0	0	0	0	0
SAM23877_RS03615	NZ_CP012382.1	805440	806060	-	621	NA	NA	NA	NA	NA	WP_053126857.1	WP_053126857.1	A3KJ42	CAP domain-containing protein	Putative membrane protein	2	4	8	6	15	3	1	4	12	7	0	13	29	False	2.2723	3.00926	3.85726	3.49469	4.68733	4.38777	0.687335	4.49469	5.59423	3.68733	1.68733	2.68733	3.00926	0	0	0	0	0	0	0
SAM23877_RS03620	NZ_CP012382.1	806244	806483	+	240	NA	NA	NA	NA	NA	WP_053126859.1	WP_053126859.1	A3KJ43	hypothetical protein	Uncharacterized protein	29	52	247	55	8	60	45	38	0	1	0	3	19	True_Induced in HT (vs MM)	6.96578	7.78681	10.0131	7.86625	5.22882	2.05889	2.05889	4.05889	6.38082	3.05889	7.58246	7.98963	7.3443	1	2	3	2	0	0	0
SAM23877_RS03625	NZ_CP012382.1	806529	807293	-	765	NA	NA	NA	NA	NA	WP_053126861.1	WP_053126861.1	A3KJ44	ABC transporter permease	Transport permease protein	3	11	2	3	4	2	3	2	2	3	0	10	25	True_Induced in HT (vs MM)	2.38647	3.97143	1.97143	2.38647	2.7084	1.97143	0.386468	3.8459	5.08691	2.38647	2.38647	1.97143	1.97143	0	0	0	0	0	0	0
SAM23877_RS03630	NZ_CP012382.1	807290	808165	-	876	NA	NA	NA	NA	NA	WP_244902914.1	WP_053142133.1	A3KJ45	ABC transporter ATP-binding protein	Putative ABC transporter ATP-binding subunit	2	3	2	2	0	3	1	3	8	6	2	8	33	False	1.77596	2.191	1.77596	1.77596	0.190997	3.36092	1.77596	3.36092	5.27846	2.99835	1.191	2.191	2.191	0	0	0	0	0	0	0
SAM23877_RS03635	NZ_CP012382.1	808341	809384	-	1044	NA	NA	NA	NA	NA	WP_053126862.1	WP_053126862.1	A3KJ46	polyprenyl synthetase family protein	(2E,6E)-farnesyl diphosphate synthase (EC 2.5.1.10) (Putative farnesyl diphosphate synthase)	9	17	7	11	10	10	9	33	4	8	8	9	71	True_Induced in HT (vs MM)	3.25981	4.1078	2.93788	3.52284	3.39731	2.25981	3.1078	3.25981	6.1078	3.1078	3.25981	3.39731	5.02534	0	0	0	0	0	0	0
SAM23877_RS03640	NZ_CP012382.1	810346	810759	-	414	NA	NA	NA	NA	NA	WP_053126863.1	WP_053126863.1	A3KJ48	SRPBCC family protein	Uncharacterized protein	21	43	58	42	83	24	30	238	4	119	14	59	54	True_Induced in HT (vs MM)	5.73173	6.73173	7.15494	6.69856	7.66461	3.59423	5.17919	7.17919	7.05366	8.17919	6.22649	5.91615	9.17316	1	1	1	1	2	0	0
SAM23877_RS03645	NZ_CP012382.1	810942	812126	+	1185	NA	NA	NA	NA	NA	WP_053126864.1	WP_053126864.1	A0A0K2ALK4	serine/threonine-protein phosphatase	PPM-type phosphatase domain-containing protein	24	39	46	44	25	30	33	71	38	36	15	45	125	True_Induced in HT (vs MM)	4.39897	5.07704	5.3097	5.24697	4.45555	5.04052	3.75511	5.27867	6.73239	4.96457	4.84258	4.70931	5.92504	0	0	1	0	0	0	0
SAM23877_RS03650	NZ_CP012382.1	812152	812460	-	309	NA	NA	NA	NA	NA	WP_053126866.1	WP_053126866.1	A3KJ50	hypothetical protein	Uncharacterized protein	4	14	22	3	28	5	8	51	10	51	10	30	15	False	4.01625	5.60121	6.21788	3.69432	6.5523	5.15375	5.15375	6.64852	5.69432	7.39476	4.86425	4.27928	7.39476	0	1	1	0	1	0	0
SAM23877_RS03655	NZ_CP012382.1	812604	813347	+	744	NA	NA	NA	NA	NA	WP_053126868.1	WP_053126868.1	A3KJ51	nucleotidyltransferase family protein	Uncharacterized protein	24	84	172	64	300	39	34	411	58	964	86	519	314	False	5.07048	6.83602	7.86125	6.44899	8.66025	6.30927	6.86957	9.44899	8.72583	10.341	5.55591	5.74855	9.11313	1	1	2	1	2	1	1
SAM23877_RS03660	NZ_CP012382.1	813344	813640	+	297	NA	NA	NA	NA	NA	WP_053126869.1	WP_053126869.1	A3KJ52	hypothetical protein	Uncharacterized protein	3	6	12	5	32	2	5	40	2	110	17	68	37	True_Induced in HT (vs MM)	3.75147	4.55882	5.4519	4.33643	6.79586	3.33643	5.92139	7.85999	6.99939	8.54588	4.33643	3.33643	7.10902	0	0	1	0	1	0	1
SAM23877_RS03665	NZ_CP012382.1	813640	814365	+	726	NA	NA	NA	NA	NA	WP_053126871.1	WP_053126871.1	A3KJ53	metallophosphoesterase	Putative calcineurin-like phosphoesterase	21	57	122	37	109	25	34	278	5	289	28	184	93	True_Induced in HT (vs MM)	4.92139	6.31994	7.40447	5.70989	7.24332	3.04692	5.31994	7.99334	7.01655	8.64187	5.59124	5.1624	8.58608	1	1	1	1	1	0	0
SAM23877_RS03670	NZ_CP012382.1	814420	815058	-	639	NA	NA	NA	NA	NA	WP_053126873.1	WP_053126873.1	A0A0K2ALK9	GNAT family N-acetyltransferase	Putative acetyltransferase	11	8	6	4	12	12	5	9	206	39	86	19	226	False	4.23107	3.81604	3.45347	2.96804	4.34655	8.3396	7.08906	4.96804	8.47266	5.96804	3.23107	4.34655	3.96804	0	0	0	0	0	2	1
SAM23877_RS03675	NZ_CP012382.1	815421	815954	+	534	NA	NA	NA	NA	NA	WP_053126875.1	WP_053126875.1	A3KJ55	DoxX family protein	Uncharacterized protein	40	101	214	126	92	41	41	298	18	192	34	164	140	True_Induced in HT (vs MM)	6.26264	7.57751	8.65328	7.89377	7.44425	5.15302	6.03437	8.27141	8.04464	8.49755	6.29741	6.29741	9.12909	1	1	2	2	1	0	1
SAM23877_RS03680	NZ_CP012382.1	816144	817181	-	1038	NA	NA	NA	NA	NA	WP_053126877.1	WP_053126877.1	A3KJ56	NAD-dependent epimerase/dehydratase family protein	Putative NAD-dependent dehydratase	14	73	64	12	33	21	31	217	2	28	6	25	23	True_Induced in HT (vs MM)	3.85308	6.15565	5.96856	3.64663	5.03366	1.53116	2.75355	4.64663	4.53116	4.80417	4.94619	4.40563	7.71438	0	1	1	0	0	0	0
SAM23877_RS03685	NZ_CP012382.1	817655	818899	+	1245	NA	NA	NA	NA	NA	WP_053126879.1	WP_079030001.1	A0A0K2ALZ7	MFS transporter	Putative transmembrane transport protein	32	46	26	29	24	149	189	22	4	11	10	5	0	False	4.72825	5.23844	4.43874	4.59074	4.32771	2.00578	3.14329	2.26882	-0.316146	3.26882	7.25371	6.91267	4.20742	1	1	0	0	0	0	0
SAM23877_RS03690	NZ_CP012382.1	819197	820483	+	1287	NA	NA	NA	NA	NA	WP_079030002.1	WP_079030002.1	A3KJ58	SLC13 family permease	Arsenical pump membrane protein (Putative membrane efflux protein)	44	65	52	55	48	235	274	192	1	12	6	5	2	False	5.12784	5.68038	5.36391	5.44334	5.2507	0.635988	2.44334	2.22095	1.22095	3.33643	7.73928	7.51863	7.22844	1	1	1	0	0	0	0
SAM23877_RS03695	NZ_CP012382.1	820666	821427	-	762	NA	NA	NA	NA	NA	WP_053126881.1	WP_053126881.1	A3KJ59	maleylpyruvate isomerase family mycothiol-dependent enzyme	Uncharacterized protein	26	26	26	35	6	15	14	17	42	18	67	11	51	False	5.14702	5.14702	5.14702	5.56206	3.19949	5.8184	6.4796	3.9771	6.09258	4.64006	4.29903	4.39214	4.56206	1	1	0	1	0	1	1
SAM23877_RS03700	NZ_CP012382.1	821496	821819	-	324	NA	NA	NA	NA	NA	WP_053126883.1	WP_053126883.1	A3KJ60	hypothetical protein	Uncharacterized protein	1	1	2	4	2	2	3	7	1	7	1	6	14	False	2.62593	2.62593	3.2109	3.94786	3.2109	2.62593	2.62593	4.43329	5.53282	4.62593	3.62593	3.2109	4.62593	0	0	0	0	0	0	0
SAM23877_RS03705	NZ_CP012382.1	821924	822781	+	858	NA	NA	NA	NA	NA	WP_053126885.1	WP_053126885.1	A0A0K2AM03	fructosamine kinase family protein	Putative fructosamine-3-kinase	68	192	106	64	38	124	175	216	4	11	28	9	7	False	6.32947	7.81341	6.96242	6.24332	5.50635	2.54288	5.07893	3.54288	3.22095	3.80591	7.68038	7.18673	7.9825	1	2	1	1	1	0	0
SAM23877_RS03710	NZ_CP012382.1	822785	824443	-	1659	NA	NA	NA	NA	NA	WP_053126887.1	WP_053126887.1	A3KJ62	catalase	Catalase X (EC 1.11.1.6) (Putative catalase)	37	163	405	343	8230	30	34	2552	238	3254	610	3764	4415	True_Induced in HT (vs MM)	4.51761	6.62724	7.93502	7.69595	12.2765	7.17055	8.52471	11.1481	11.3782	10.9381	4.39897	4.22388	10.5877	0	1	2	1	3	1	2
SAM23877_RS03715	NZ_CP012382.1	824837	825514	+	678	NA	NA	NA	NA	NA	WP_053126889.1	WP_053126889.1	A3KJ63	TetR/AcrR family transcriptional regulator	Putative TetR-family transcriptional regulator	23	23	10	8	90	54	39	58	28	41	42	38	34	False	5.14561	5.14561	4.02007	3.73057	7.06844	5.41862	5.98691	5.84605	5.68993	5.95296	5.88257	6.342	6.44329	1	1	0	0	1	1	1
SAM23877_RS03720	NZ_CP012382.1	825511	826299	+	789	NA	NA	NA	NA	NA	WP_053126891.1	WP_053126891.1	A3KJ64	SDR family oxidoreductase	2,5-dichloro-2,5-cyclohexadiene-1,4-diol dehydrogenase (EC 1.1.1.-) (Putative oxidoreductase)	26	17	8	14	96	27	29	75	30	55	48	47	41	False	5.09679	4.51183	3.51183	4.24879	6.94182	5.2961	5.95661	5.92687	5.73422	6.14926	5.24879	5.14926	6.58983	1	0	0	0	1	1	1
SAM23877_RS03725	NZ_CP012382.1	826355	827395	+	1041	NA	NA	NA	NA	NA	WP_053126893.1	WP_053126893.1	A3KJ65	NAD(P)-dependent alcohol dehydrogenase	Putative oxidoreductase	239	194	104	71	48	225	207	252	12	24	18	37	30	True_Induced in HT (vs MM)	7.84892	7.54936	6.65628	6.11195	5.55674	3.64247	4.18996	5.18996	4.89623	4.58589	7.64247	7.76221	7.92502	2	1	1	1	1	0	0
SAM23877_RS03730	NZ_CP012382.1	827519	828745	+	1227	NA	NA	NA	NA	NA	WP_053126895.1	WP_053126895.1	A0A0K2AM08	cytochrome P450	Putative cytochrome P450 monooxygenase	62	130	238	625	113	61	77	71	699	362	134	299	472	False	5.68214	6.73829	7.60573	8.99488	6.53775	9.15608	6.78168	7.93368	8.59056	8.20869	5.99027	5.65906	5.87479	1	1	1	2	1	2	1
SAM23877_RS03735	NZ_CP012382.1	828889	830421	-	1533	NA	NA	NA	NA	NA	WP_053126897.1	WP_053126897.1	A3KJ67	helix-turn-helix domain-containing protein	Putative DNA-binding protein	238	525	224	75	54	409	567	47	45	33	90	47	34	False	7.28451	8.42256	7.19742	5.63157	5.165	4.9072	5.89144	4.9686	4.51293	4.47111	8.53339	8.06312	4.9686	1	2	1	1	0	0	1
SAM23877_RS03740	NZ_CP012382.1	830579	831199	+	621	NA	NA	NA	NA	NA	WP_053126899.1	WP_053126899.1	A0A0K2ALM4	L-threonylcarbamoyladenylate synthase	YrdC-like domain-containing protein	469	523	157	190	565	455	430	361	422	302	519	359	429	False	9.56385	9.72076	7.99112	8.26476	9.83199	9.41185	9.7097	9.17919	9.43553	8.93051	9.43888	9.52022	9.18718	2	3	2	2	3	2	3
SAM23877_RS03745	NZ_CP012382.1	831404	832906	+	1503	NA	NA	NA	NA	NA	WP_053126902.1	WP_053126902.1	A0A0K2ALD6	metallophosphoesterase	Putative calcineurin-like phosphoesterase	220	303	230	259	99	185	263	134	94	132	124	133	106	False	7.20006	7.66008	7.2639	7.43452	6.05601	5.98201	6.37794	6.47824	6.15362	6.46744	7.45655	6.95131	6.48897	1	2	1	1	1	1	1
SAM23877_RS03750	NZ_CP012382.1	832937	833926	-	990	NA	NA	NA	NA	NA	WP_053126904.1	WP_053126904.1	A3KJ70	TauD/TfdA family dioxygenase	Putative dioxygenase (Putative enzyme) (EC 1.-.-.-)	93	83	60	113	50	68	87	52	76	51	56	88	68	False	6.56909	6.40682	5.94524	6.84739	5.68692	6.28129	5.84739	6.49023	6.12302	5.71494	6.47393	6.12302	5.74242	1	1	1	1	1	1	1
SAM23877_RS03755	NZ_CP012382.1	834107	834937	+	831	NA	NA	NA	NA	NA	WP_053126906.1	WP_053126906.1	A3KJ71	aldo/keto reductase	2,5-diketo-D-gluconic acid reductase B (EC 1.1.1.274) (Putative oxidoreductase)	260	308	509	649	344	165	160	588	236	351	413	349	324	False	8.29499	8.53854	9.26143	9.61138	8.69753	8.15582	8.96057	8.71829	8.61138	8.72651	7.598	7.64212	9.4692	2	2	2	2	2	2	2
SAM23877_RS03760	NZ_CP012382.1	835021	837363	-	2343	NA	NA	NA	NA	NA	WP_053126908.1	WP_053126908.1	A3KJ72	SpoIIE family protein phosphatase	Putative magnesium or manganese-dependent protein phosphatase	23	29	13	19	89	48	62	352	5	13	18	14	34	True_Induced in HT (vs MM)	3.35661	3.67853	2.579	3.09357	5.2635	1.35661	3.01957	2.67853	3.90093	2.579	4.74892	4.38635	7.23517	0	0	0	0	0	0	0
SAM23877_RS03765	NZ_CP012382.1	837418	837885	-	468	NA	NA	NA	NA	NA	WP_053126910.1	WP_053126910.1	A3KJ73	peroxiredoxin	Putative Peroxiredoxin (EC 1.11.1.15)	32	24	14	27	8	61	52	24	4	4	2	10	4	False	6.13981	5.73928	5.00231	5.90277	4.26534	3.41735	2.68038	4.55485	3.41735	3.41735	6.82334	7.04962	5.73928	1	1	0	1	0	0	0
SAM23877_RS03770	NZ_CP012382.1	837882	838262	-	381	NA	NA	NA	NA	NA	WP_053126912.1	WP_053126912.1	A3KJ74	DoxX family protein	Putative membrane protein	21	19	6	17	6	49	47	19	0	5	2	4	2	False	5.85157	5.71407	4.19949	5.56206	4.19949	1.39214	2.9771	3.71407	2.9771	3.9771	6.9771	7.03599	5.71407	1	1	0	1	0	0	0
SAM23877_RS03775	NZ_CP012382.1	838294	839070	-	777	NA	NA	NA	NA	NA	WP_053142137.1	WP_053142137.1	A3KJ75	helix-turn-helix transcriptional regulator	Putative AraC-family transcriptional regulator	6	6	7	4	6	12	9	2	8	10	8	7	2	False	3.17137	3.17137	3.36401	2.68594	3.17137	3.53394	3.53394	3.36401	1.94898	3.82345	3.68594	4.06445	1.94898	0	0	0	0	0	0	0
SAM23877_RS03785	NZ_CP012382.1	839530	840726	+	1197	NA	NA	NA	NA	NA	WP_053126917.1	WP_053126917.1	A3KJ76	MFS transporter	Putative membrane efflux protein	13	28	50	48	6	24	32	24	2	0	0	1	2	False	3.54793	4.59856	5.413	5.35529	2.54793	1.32554	-0.259423	0.740577	1.32554	-0.259423	4.78497	4.38443	4.38443	0	0	1	0	0	0	0
SAM23877_RS03790	NZ_CP012382.1	840810	841328	-	519	NA	NA	NA	NA	NA	WP_053126919.1	WP_053126919.1	A3KJ77	MarR family transcriptional regulator	Putative MarR-family transcriptional regulator	221	213	119	104	86	364	378	208	32	35	48	64	29	False	8.74061	8.68766	7.85308	7.66044	7.38914	5.99059	6.5609	6.96856	5.85308	6.11612	9.51225	9.45795	8.65355	2	2	2	1	1	1	1
SAM23877_RS03795	NZ_CP012382.1	841571	842227	-	657	NA	NA	NA	NA	NA	WP_053126921.1	WP_053126921.1	A0A0K2ALN4	TetR family transcriptional regulator	Putative TetR regulatory protein	480	912	606	311	337	970	1272	483	80	110	122	159	92	False	9.51593	10.4405	9.85159	8.89144	9.00691	6.94588	7.54855	7.92796	7.14519	7.40045	10.9201	10.5294	9.5249	2	3	3	2	2	1	1
SAM23877_RS03800	NZ_CP012382.1	842466	843950	+	1485	NA	NA	NA	NA	NA	WP_053142139.1	WP_053142139.1	A3KJ79	MFS transporter	Putative membrane transport protein	40	19	9	10	12	855	352	13	6	4	7	6	5	False	4.78709	3.75147	2.75147	2.88897	3.12998	2.23689	2.42954	2.23689	2.0145	1.75147	7.89306	9.171	3.23689	1	0	0	0	0	0	0
SAM23877_RS03805	NZ_CP012382.1	844047	845027	+	981	NA	NA	NA	NA	NA	WP_053126924.1	WP_053126924.1	A3KJ80	ATP-dependent DNA ligase	DNA ligase (ATP) (EC 6.5.1.1)	2	0	0	1	4	73	31	2	4	0	0	1	12	False	1.61264	0.027675	0.027675	1.02767	2.3496	2.3496	0.027675	1.02767	3.72811	0.027675	5.02767	6.23713	1.61264	0	0	0	0	0	0	0
SAM23877_RS03810	NZ_CP012382.1	845162	845941	+	780	NA	NA	NA	NA	NA	WP_053126926.1	WP_053126926.1	A3KJ81	NPP1 family protein	Putative secreted protein	7	64	1700	3248	3671	7	6	513	196	312	26	182	274	False	3.35845	6.38082	11.0906	12.0242	12.2008	7.98051	5.11334	7.87415	8.46174	8.64847	3.16581	3.35845	9.36408	0	1	3	3	3	2	0
SAM23877_RS03815	NZ_CP012382.1	846009	846944	+	936	NA	NA	NA	NA	NA	WP_053126928.1	WP_053126928.1	A3KJ82	hydroxymethylbilane synthase	Porphobilinogen deaminase (PBG) (EC 2.5.1.61) (Hydroxymethylbilane synthase) (HMBS) (Pre-uroporphyrinogen synthase)	451	791	1328	1172	371	570	715	595	314	222	334	264	328	False	8.9156	9.72478	10.4715	10.2914	8.63458	8.39463	8.48344	8.14527	8.45736	7.89632	9.57924	9.25277	9.31459	2	3	3	3	2	2	2
SAM23877_RS03820	NZ_CP012382.1	846957	847481	-	525	NA	NA	NA	NA	NA	WP_053126930.1	WP_053126930.1	A3KJ83	hypothetical protein	Uncharacterized protein	524	1325	709	288	516	962	1256	83	426	208	447	226	123	True_Repressed in HT (vs MM)	9.96578	11.3025	10.4013	9.10454	9.94363	9.6677	9.73697	8.75616	7.88381	8.63697	11.2254	10.841	7.32193	3	3	3	2	3	2	3
SAM23877_RS03825	NZ_CP012382.1	847780	848574	+	795	NA	NA	NA	NA	NA	WP_053126932.1	WP_053126932.1	A3KJ84	SigB/SigF/SigG family RNA polymerase sigma factor	Putative RNA polymerase secondary sigma factor (RNA polymerase sigma factor SigF)	5	3	1	8	119	3	5	515	16	6	17	10	361	True_Induced in HT (vs MM)	2.91594	2.33097	1.33097	3.5009	7.23786	4.41844	4.5009	3.7904	8.83082	3.13833	2.91594	2.33097	9.3422	0	0	0	0	1	0	0
SAM23877_RS03830	NZ_CP012382.1	848594	848920	-	327	NA	NA	NA	NA	NA	WP_174532190.1	WP_174532190.1	A3KJ85	ANTAR domain-containing protein	ANTAR domain-containing protein	11	22	46	44	64	22	18	195	16	9	11	13	50	False	5.1976	6.1362	7.16723	7.10449	7.63501	5.7001	5.1976	5.41999	7.28506	4.93457	5.86056	6.1362	9.22735	1	1	1	1	2	1	0
SAM23877_RS03835	NZ_CP012382.1	849148	849954	+	807	NA	NA	NA	NA	NA	WP_053126936.1	WP_053126936.1	A0A0K2ALP3	VOC family protein	Putative hydroxylase	25	54	74	88	181	48	63	376	56	63	42	68	154	True_Induced in HT (vs MM)	5.0098	6.09072	6.53818	6.78509	7.81715	6.14225	5.73562	6.41788	7.58548	6.30936	6.30936	5.92407	8.86778	1	1	1	1	2	1	1
SAM23877_RS03840	NZ_CP012382.1	849968	852115	-	2148	NA	NA	NA	NA	NA	WP_053126939.1	WP_053126939.1	A3KJ87	glycogen debranching protein GlgX	Glycogen operon protein GlgX-like protein (EC 3.2.1.-) (Putative glycogen debranching enzyme)	16	36	108	393	674	22	24	862	196	253	114	267	2257	True_Induced in HT (vs MM)	2.98447	4.10646	5.66519	7.51906	8.29575	6.51906	5.7425	6.9631	10.0378	6.88569	3.54086	3.42057	8.65022	0	0	1	1	2	1	1
SAM23877_RS03845	NZ_CP012382.1	852112	852636	-	525	NA	NA	NA	NA	NA	WP_053126941.1	WP_053126941.1	A3KJ88	hypothetical protein	Putative regulatory protein	4	19	98	241	436	4	5	604	138	112	92	138	2118	True_Induced in HT (vs MM)	3.25154	5.25154	7.55897	8.84847	9.7011	8.04855	7.46877	8.04855	11.9788	7.74979	3.51457	3.25154	10.1704	0	1	1	2	2	2	1
SAM23877_RS03850	NZ_CP012382.1	852870	853190	+	321	NA	NA	NA	NA	NA	WP_053126943.1	WP_053126943.1	A3KJ89	DUF5133 domain-containing protein	Uncharacterized protein	1	6	10	19	140	3	2	100	22	32	31	28	681	True_Induced in HT (vs MM)	2.63935	4.44671	5.09879	5.96128	8.77891	6.16292	6.63935	6.49734	11.053	6.68375	3.22432	3.63935	8.29757	0	0	0	1	2	1	1
SAM23877_RS03855	NZ_CP012382.1	853243	855243	+	2001	NA	NA	NA	NA	NA	WP_053126944.1	WP_053126944.1	A3KJ90	alpha-1	Alpha-1,4-glucan:maltose-1-phosphate maltosyltransferase (GMPMT) (EC 2.4.99.16) ((1->4)-alpha-D-glucan:maltose-1-phosphate alpha-D-maltosyltransferase)	3	15	31	23	161	7	11	151	206	61	46	67	1252	True_Induced in HT (vs MM)	0.999279	2.99928	3.99928	3.58424	6.33913	6.69277	4.55387	5.08674	9.29045	4.95348	2.58424	1.99928	6.24721	0	0	0	0	1	1	0
SAM23877_RS03860	NZ_CP012382.1	855240	856958	+	1719	NA	NA	NA	NA	NA	WP_053126946.1	WP_053126946.1	A3KJ91	maltose alpha-D-glucosyltransferase	Maltose alpha-D-glucosyltransferase (EC 5.4.99.16)	3	3	17	44	171	6	6	142	128	104	49	100	1511	True_Induced in HT (vs MM)	1.21843	1.21843	3.38836	4.71028	6.6447	6.22966	4.86229	5.87664	9.78067	5.93268	2.02579	2.02579	6.3783	0	0	0	0	1	1	0
SAM23877_RS03865	NZ_CP012382.1	856987	858348	+	1362	NA	NA	NA	NA	NA	WP_053126948.1	WP_053126948.1	A3KJ92	maltokinase	Maltokinase (EC 2.7.1.175) (Maltose-1-phosphate synthase)	3	4	8	26	16	4	5	163	4	4	5	6	125	True_Induced in HT (vs MM)	1.55427	1.8762	2.7242	4.30916	3.64174	1.8762	2.13924	2.36163	6.53155	1.8762	2.13924	1.8762	6.91183	0	0	0	0	0	0	0
SAM23877_RS03870	NZ_CP012382.1	858352	860574	+	2223	NA	NA	NA	NA	NA	WP_053126950.1	WP_053126950.1	A3KJ93	1	1,4-alpha-glucan branching enzyme GlgB (EC 2.4.1.18) (1,4-alpha-D-glucan:1,4-alpha-D-glucan 6-glucosyl-transferase) (Alpha-(1->4)-glucan branching enzyme) (Glycogen branching enzyme) (BE)	35	32	57	156	118	38	34	346	99	68	42	106	940	True_Induced in HT (vs MM)	4.01742	3.89189	4.70547	6.14211	5.74231	5.49135	4.27376	5.58896	8.72554	4.95602	3.97678	4.13289	7.28628	0	0	0	1	1	1	0
SAM23877_RS03875	NZ_CP012382.1	860686	861777	+	1092	NA	NA	NA	NA	NA	WP_053126952.1	WP_053126952.1	A3KJ94	glutamate--cysteine ligase	Putative glutamate--cysteine ligase 2 (EC 6.3.2.2) (Gamma-glutamylcysteine synthetase 2) (GCS 2) (Gamma-GCS 2)	81	242	659	123	221	195	232	311	140	1272	201	589	416	False	6.23058	7.79784	9.23935	6.82722	7.66744	7.01258	7.53124	9.0776	8.57693	10.187	7.73721	7.48774	8.15843	1	2	2	1	2	1	1
SAM23877_RS03880	NZ_CP012382.1	861812	862045	-	234	NA	NA	NA	NA	NA	WP_053142141.1	WP_053142141.1	A3KJ95	DUF6480 family protein	Putative membrane protein	7	53	64	11	119	13	12	113	4	47	12	31	15	False	5.09542	7.85031	8.11779	5.68038	9.00231	4.41735	5.79586	7.09542	6.09542	7.68038	5.79586	5.90277	8.92831	1	2	2	1	2	0	1
SAM23877_RS03885	NZ_CP012382.1	862217	864124	+	1908	NA	NA	NA	NA	NA	WP_053126954.1	WP_053126954.1	A3KJ96	AMP-dependent synthetase/ligase	Putative long-chain-fatty-acid-CoA ligase	74	179	288	515	88	63	77	149	1354	456	183	752	720	True_Repressed in HT (vs MM)	5.29676	6.55979	7.24286	8.07917	5.54367	9.47202	6.5915	8.62444	8.56179	7.90399	5.35334	5.06794	6.29676	1	1	1	2	1	2	1
SAM23877_RS03890	NZ_CP012382.1	864315	864749	+	435	NA	NA	NA	NA	NA	WP_053126956.1	WP_053126956.1	A3KJ97	ATP-binding protein	Putative regulatory protein	85	197	180	148	521	103	129	496	468	429	156	408	410	False	7.62718	8.83027	8.70076	8.42008	10.2288	10.0744	8.49553	9.87687	9.88391	9.94911	8.22328	7.90135	10.158	2	2	2	2	3	3	2
SAM23877_RS03895	NZ_CP012382.1	864787	865245	-	459	NA	NA	NA	NA	NA	WP_079030632.1	WP_079030632.1	A3KJ98	ATP-binding protein	Putative regulatory protein	150	239	340	104	252	205	217	385	56	287	68	194	106	False	8.36184	9.03032	9.53706	7.83768	9.10643	6.95632	7.23196	8.73076	7.8649	9.29336	8.89162	8.80993	9.71589	2	2	2	2	2	1	1
SAM23877_RS03900	NZ_CP012382.1	865292	865657	-	366	NA	NA	NA	NA	NA	WP_079030005.1	WP_079030005.1	A0A0K2ALY6	PRC-barrel domain-containing protein	Uncharacterized protein	151	309	776	156	895	304	289	687	265	1723	464	1112	562	False	8.69801	9.72621	11.0519	8.74471	11.2574	9.50537	10.3112	11.5703	10.5871	12.2016	9.62999	9.70275	10.8763	2	3	3	2	3	2	3
SAM23877_RS03905	NZ_CP012382.1	866046	870041	+	3996	NA	NA	NA	NA	NA	WP_079030006.1	WP_079030006.1	A3KJA0	HAMP domain-containing protein	Histidine kinase (EC 2.7.13.3)	3983	3768	1179	916	524	4095	5667	764	2262	2026	2608	1565	1406	True_Repressed in HT (vs MM)	9.96145	9.88141	8.20601	7.84222	7.03762	9.14546	9.35072	8.61431	8.45985	8.98657	10.4701	10.0014	7.58076	3	3	2	2	1	2	2
SAM23877_RS03910	NZ_CP012382.1	870244	872646	+	2403	NA	NA	NA	NA	NA	WP_053142145.1	NA	NA	SpoIIE family protein phosphatase	NA	1593	1888	528	321	136	1843	2841	309	386	341	502	296	258	False	9.3736	9.61857	7.78229	7.06608	5.8332	7.33135	7.70958	6.94948	6.75197	7.15302	10.2079	9.58379	7.01129	2	2	2	1	1	1	2
SAM23877_RS03915	NZ_CP012382.1	872772	873164	+	393	NA	NA	NA	NA	NA	WP_053126964.1	WP_053126964.1	A3KJA2	STAS domain-containing protein	Anti-sigma factor antagonist	1316	1597	2242	1032	2208	1656	1693	1806	913	3184	1091	3480	1446	False	11.7104	11.9895	12.4786	11.36	12.4566	11.1834	11.4402	13.1127	11.8462	12.9845	12.0736	12.0418	12.1668	3	3	3	3	3	3	3
SAM23877_RS03920	NZ_CP012382.1	873326	874222	+	897	NA	NA	NA	NA	NA	WP_053142147.1	WP_053142147.1	A0A0K2ALH0	STAS domain-containing protein	Putative regulatory protein	4100	5079	4948	2822	3045	4583	5016	2000	2147	4138	2143	4712	2743	False	12.1586	12.4674	12.4297	11.6198	11.7295	11.2256	11.2229	12.3593	11.5789	12.1719	12.4494	12.3192	11.1233	3	3	3	3	3	3	3
SAM23877_RS03925	NZ_CP012382.1	874219	874650	+	432	NA	NA	NA	NA	NA	WP_053126966.1	WP_053126966.1	A3KJA4	STAS domain-containing protein	Putative anti-sigma factor antagonist	849	899	714	580	240	762	795	260	231	520	248	446	309	False	10.9422	11.0247	10.6927	10.3933	9.12379	9.06888	9.1709	10.015	9.48702	10.236	10.8475	10.7864	9.2388	3	3	3	3	2	2	2
SAM23877_RS03930	NZ_CP012382.1	874650	875090	+	441	NA	NA	NA	NA	NA	WP_053126968.1	WP_053126968.1	A3KJA5	anti-sigma regulatory factor	Putative anti-sigma factor (Serine/threonine-protein kinase RsbT) (EC 2.7.11.1)	678	714	594	440	498	616	643	201	481	848	538	1046	688	False	10.5884	10.6629	10.3979	9.96578	10.144	10.094	10.2553	11.2132	10.6095	10.9108	10.5121	10.4503	8.83936	3	3	3	3	3	3	3
SAM23877_RS03935	NZ_CP012382.1	875090	876154	+	1065	NA	NA	NA	NA	NA	WP_053126970.1	WP_053126970.1	A3KJA6	ATP-binding protein/SpoIIE family protein phosphatase	Putative magnesium or manganese-dependent protein phosphatase	590	865	706	437	506	734	906	204	314	536	382	903	564	False	9.11616	9.66737	9.37471	8.68393	8.89499	8.20835	8.49035	9.72933	9.05125	8.97792	9.73411	9.43075	7.58863	2	3	2	2	2	2	2
SAM23877_RS03940	NZ_CP012382.1	876151	877890	+	1740	NA	NA	NA	NA	NA	WP_053126972.1	WP_053126972.1	A3KJA7	SpoIIE family protein phosphatase	Putative magnesium or manganese-dependent protein phosphatase	648	869	840	581	654	686	783	223	466	945	516	1043	851	False	8.54299	8.96578	8.91687	8.38579	8.55626	8.06819	8.21493	9.22882	8.93562	9.08661	8.81562	8.62508	7.00827	2	2	2	2	2	2	2
SAM23877_RS03945	NZ_CP012382.1	878190	879563	+	1374	NA	NA	NA	NA	NA	WP_053142149.1	WP_053142149.1	A3KJA8	NAD(P)/FAD-dependent oxidoreductase	Putative oxidoreductase	217	419	639	316	1018	268	265	866	343	4802	708	3585	2017	True_Induced in HT (vs MM)	7.3098	8.25586	8.86355	7.84996	9.53456	7.96788	9.01126	11.3498	10.5203	11.7713	7.5969	7.61308	9.30151	1	2	2	2	2	2	2
SAM23877_RS03950	NZ_CP012382.1	879664	881910	+	2247	NA	NA	NA	NA	NA	WP_053142151.1	WP_053142151.1	A3KJA9	FUSC family protein	Putative membrane protein	1445	2433	1452	500	740	3071	3034	1107	198	821	570	770	356	False	9.32985	10.0811	9.33682	7.80067	8.36533	6.46862	7.98935	8.42259	7.31178	8.51499	10.3995	10.417	8.94574	2	3	2	2	2	1	2
SAM23877_RS03955	NZ_CP012382.1	881914	882348	-	435	NA	NA	NA	NA	NA	WP_053126973.1	WP_053126973.1	A0A0K2AM57	hypothetical protein	Pterin-binding domain-containing protein	24	79	270	85	931	44	37	402	208	1749	389	899	949	False	5.84477	7.52284	9.28306	7.62718	11.0651	8.90827	9.80824	11.0147	11.0927	11.9741	6.44884	6.69277	9.85555	1	1	2	1	3	2	3
SAM23877_RS03960	NZ_CP012382.1	882377	883210	-	834	NA	NA	NA	NA	NA	WP_053126975.1	WP_053126975.1	A3KJB1	DUF1206 domain-containing protein	Putative integral membrane protein	79	334	620	111	512	159	220	785	86	1605	253	919	528	False	6.58381	8.6499	9.54033	7.06924	9.2647	6.70482	8.25057	10.1074	9.309	10.9111	8.04978	7.58381	9.88027	1	2	2	1	2	1	2
SAM23877_RS03965	NZ_CP012382.1	883336	883476	-	141	NA	NA	NA	PSEUDOGENE	NA	NA	WP_053126977.1	NA	NA	NA	3	9	7	3	68	2	11	53	10	152	34	176	73	False	4.82623	6.14816	5.82623	4.82623	8.93476	6.28566	7.95552	10.2938	9.03569	10.0836	6.4112	4.4112	8.58112	1	1	1	0	2	1	2
SAM23877_RS03970	NZ_CP012382.1	883505	884374	-	870	NA	NA	NA	NA	NA	WP_053126979.1	WP_053126979.1	A3KJB2	SigB/SigF/SigG family RNA polymerase sigma factor	Putative RNA polymerase sigma factor (RNA polymerase sigma factor SigF)	70	198	335	103	1073	114	133	1174	207	2593	590	2317	1076	False	6.35066	7.83754	8.59323	6.90135	10.2697	7.90135	9.40793	11.3796	10.2737	11.5419	7.267	7.0464	10.3994	1	2	2	1	3	2	2
SAM23877_RS03975	NZ_CP012382.1	884554	885000	-	447	NA	NA	NA	NA	NA	WP_053126981.1	WP_053126981.1	A3KJB3	ATPase	Putative ATPase	7	25	44	11	46	7	8	93	4	100	20	64	16	False	4.16165	5.86209	6.65351	4.74662	6.71624	3.48358	5.55397	7.18402	5.24912	7.81986	4.33158	4.16165	7.71624	0	1	1	0	1	0	1
SAM23877_RS03980	NZ_CP012382.1	885169	885384	+	216	NA	NA	NA	NA	NA	WP_053126983.1	WP_053126983.1	A3KJB4	hypothetical protein	Uncharacterized protein	19	86	327	51	900	59	46	293	126	981	113	675	200	False	6.53282	8.65384	10.5684	7.91134	12.0263	9.19958	9.04379	11.6118	9.86195	12.1505	7.76549	8.11779	10.4106	1	2	3	2	3	2	2
SAM23877_RS03985	NZ_CP012382.1	885435	886913	+	1479	NA	NA	NA	NA	NA	WP_053126985.1	WP_053126985.1	A3KJB5	ornithine decarboxylase	Putative amino acid decarboxylase	65	254	558	99	598	114	133	861	99	1824	248	1103	522	False	5.47977	7.42973	8.56208	6.07923	8.66179	6.07923	7.39538	9.5439	8.46605	10.2691	6.50147	6.28087	9.18692	1	1	2	1	2	1	1
SAM23877_RS03990	NZ_CP012382.1	887267	887722	+	456	NA	NA	NA	NA	NA	WP_053126987.1	WP_053126987.1	A3KJB6	cyclic nucleotide-binding domain-containing protein	Putative regulatory protein	6	16	26	42	30	8	8	97	2	29	4	26	49	True_Induced in HT (vs MM)	3.94025	5.22036	5.88778	6.55916	6.08709	2.71786	3.45482	5.88778	6.77675	6.03978	4.30282	4.30282	7.7476	0	1	1	1	1	0	0
SAM23877_RS03995	NZ_CP012382.1	887751	889061	-	1311	NA	NA	NA	NA	NA	WP_053126989.1	WP_053126989.1	A3KJB7	MFS transporter	Putative membrane transport protein	140	177	212	196	397	432	459	111	76	227	126	95	78	False	6.74888	7.08507	7.34404	7.23138	8.24596	5.87612	6.59802	6.19429	5.91311	7.44222	8.45482	8.36756	6.41669	1	1	1	1	2	1	1
SAM23877_RS04000	NZ_CP012382.1	889161	889775	-	615	NA	NA	NA	NA	NA	WP_053126991.1	WP_053126991.1	A3KJB8	LysE/ArgO family amino acid transporter	Putative membrane transport protein	13	9	6	11	14	16	16	10	12	8	7	14	1	True_Repressed in HT (vs MM)	4.5087	4.02327	3.5087	4.2863	4.60823	4.40178	3.70134	4.60823	1.70134	3.87127	4.7888	4.7888	4.16077	0	0	0	0	0	0	0
SAM23877_RS04005	NZ_CP012382.1	889845	890774	+	930	NA	NA	NA	NA	NA	WP_053126993.1	WP_053126993.1	A0A0K2AM65	LysR family transcriptional regulator ArgP	HTH lysR-type domain-containing protein	82	84	56	43	72	102	124	25	51	37	63	68	64	False	6.47974	6.51409	5.93759	5.56413	6.29452	5.80514	6.1047	6.21322	6.12707	5.35262	7.07048	6.7912	4.80514	1	1	1	1	1	1	1
SAM23877_RS04010	NZ_CP012382.1	890889	891140	+	252	NA	NA	NA	NA	NA	WP_053126994.1	WP_053126994.1	A3KJC0	WhiB family transcriptional regulator	Transcriptional regulator WhiB	25	76	164	44	294	33	39	241	24	438	80	213	66	False	6.68894	8.25529	9.35483	7.48036	10.1931	6.63236	8.32835	9.72997	8.05459	10.7666	7.31043	7.07597	9.90737	1	2	2	1	3	1	2
SAM23877_RS04015	NZ_CP012382.1	891214	891567	+	354	NA	NA	NA	NA	NA	WP_053126997.1	WP_053126997.1	A3KJC1	DUF488 family protein	Uncharacterized protein	18	109	152	23	113	42	64	200	8	87	20	52	19	False	5.74611	8.27954	8.75557	6.08314	8.33107	4.6681	5.8905	7.2261	5.82011	7.95761	7.52055	6.92444	9.14923	1	2	2	1	2	0	1
SAM23877_RS04020	NZ_CP012382.1	891622	893295	-	1674	NA	NA	NA	NA	NA	WP_053126999.1	WP_053126999.1	A3KJC2	FAD-binding dehydrogenase	Putative enzyme (EC 1.3.99.-)	113	175	142	80	77	103	112	85	287	266	272	355	391	False	6.08959	6.71613	6.41657	5.59655	5.5421	7.42663	7.34946	7.73243	7.87141	7.3174	6.07688	5.95714	5.68297	1	1	1	1	1	1	1
SAM23877_RS04025	NZ_CP012382.1	893331	893993	-	663	NA	NA	NA	NA	NA	WP_053127001.1	WP_053127001.1	A3KJC3	TetR/AcrR family transcriptional regulator	Putative TetR-family regulator	73	53	42	20	22	73	89	42	45	40	52	37	35	False	6.80237	6.34781	6.01918	4.98524	5.11648	6.11648	6.32084	5.84085	5.76284	5.95047	7.08477	6.80237	6.01918	1	1	1	0	0	1	1
SAM23877_RS04030	NZ_CP012382.1	894154	894783	+	630	NA	NA	NA	NA	NA	WP_053127003.1	WP_053127003.1	A3KJC4	alpha-ketoglutarate-dependent dioxygenase AlkB	Putative alkylated DNA repair protein	43	67	66	126	230	55	52	210	14	34	60	11	30	False	6.12601	6.75404	6.73267	7.65526	8.51833	4.57347	6.59731	4.25154	5.62077	5.79586	6.3945	6.47393	8.38768	1	1	1	1	2	0	1
SAM23877_RS04035	NZ_CP012382.1	894902	895648	+	747	NA	NA	NA	NA	NA	WP_053127005.1	WP_053127005.1	A3KJC5	MBL fold metallo-hydrolase	Putative beta-lactamase	46	72	81	90	336	55	62	168	84	81	106	87	79	False	5.97541	6.61064	6.77837	6.92861	8.81742	6.83021	7.16229	6.88025	6.74275	6.77837	6.3981	6.22817	7.8217	1	1	1	1	2	1	1
SAM23877_RS04040	NZ_CP012382.1	895658	896890	+	1233	NA	NA	NA	NA	NA	WP_053127007.1	WP_053127007.1	A3KJC6	DUF4032 domain-containing protein	DUF4032 domain-containing protein	382	483	440	631	1016	475	484	655	330	710	484	732	487	False	8.27903	8.61669	8.48246	9.00161	9.68793	8.06851	8.61967	9.2155	8.62856	9.17153	8.61967	8.59264	9.05538	2	2	2	2	2	2	2
SAM23877_RS04045	NZ_CP012382.1	896907	897782	-	876	NA	NA	NA	NA	NA	WP_053127009.1	WP_053127009.1	A3KJC7	universal stress protein	Putative stress-inducible protein	652	967	1060	706	507	869	971	437	248	329	468	434	272	False	9.54194	10.1099	10.2422	9.65656	9.17968	8.151	9.06444	8.95587	8.28375	8.55732	10.1158	9.95587	8.96578	2	3	3	3	2	2	2
SAM23877_RS04050	NZ_CP012382.1	897844	898209	+	366	NA	NA	NA	NA	NA	WP_053127011.1	WP_053127011.1	A0A0K2AM14	VOC family protein	VOC domain-containing protein	162	262	341	223	609	171	208	222	252	229	284	259	223	False	8.79881	9.489	9.86794	9.25744	10.7027	9.43308	9.6049	9.47245	9.25744	9.29557	9.15744	8.87635	9.25098	2	2	3	2	3	2	2
SAM23877_RS04055	NZ_CP012382.1	898303	899979	+	1677	NA	NA	NA	NA	NA	WP_053127013.1	WP_053127013.1	A3KJC9	FAD-dependent oxidoreductase	Putative thioredoxin reductase	553	807	620	494	1109	721	741	1229	520	508	778	521	373	True_Repressed in HT (vs MM)	8.36786	8.91233	8.53257	8.2054	9.37046	8.27926	8.8596	8.28202	7.80101	8.24564	8.78939	8.74997	9.51856	2	2	2	2	2	2	2
SAM23877_RS04060	NZ_CP012382.1	899976	901433	+	1458	NA	NA	NA	NA	NA	WP_053127016.1	WP_174532279.1	A3KJD0	ATP-binding protein	Putative two-component sensor histidine kinase	424	720	746	575	797	524	571	1077	330	385	478	344	301	False	8.18733	8.94986	9.00097	8.62593	9.09625	7.8267	8.35989	7.88646	7.69441	8.04847	8.61588	8.49218	9.53015	2	2	2	2	2	2	2
SAM23877_RS04065	NZ_CP012382.1	901430	901783	+	354	NA	NA	NA	NA	NA	WP_053127018.1	WP_053127018.1	A3KJD1	UBP-type zinc finger domain-containing protein	UBP-type domain-containing protein	98	145	204	235	181	113	137	381	38	63	74	54	61	False	8.12754	8.688	9.17766	9.38082	9.00597	6.78358	7.727	7.27954	7.45238	7.49818	8.6067	8.33107	10.0756	2	2	2	2	2	1	2
SAM23877_RS04070	NZ_CP012382.1	901882	904845	+	2964	NA	NA	NA	NA	NA	WP_053127020.1	WP_053127020.1	A3KJD2	helix-turn-helix transcriptional regulator	Putative LuxR-family regulator	463	815	582	402	266	653	817	543	188	182	318	201	121	True_Repressed in HT (vs MM)	7.29044	8.10488	7.61981	7.08709	6.49315	5.9947	6.74987	6.09067	5.36319	5.94815	8.10841	7.7856	7.51992	1	2	1	1	1	1	1
SAM23877_RS04075	NZ_CP012382.1	905262	906596	+	1335	NA	NA	NA	NA	NA	WP_053127022.1	WP_053127022.1	A3KJD3	CAP domain-containing protein	Putative stress protein	123	206	280	1036	554	198	229	1988	846	560	460	791	468	False	6.53736	7.27665	7.71759	9.60136	8.6995	9.30938	8.43178	9.21252	8.4566	8.71502	7.42865	7.21978	10.541	1	1	2	2	2	2	2
SAM23877_RS04080	NZ_CP012382.1	906654	907331	+	678	NA	NA	NA	NA	NA	WP_053127024.1	WP_053127024.1	A3KJD4	AIM24 family protein	Uncharacterized protein	657	758	884	713	532	547	648	381	716	384	554	465	361	True_Repressed in HT (vs MM)	9.92259	10.1286	10.3502	10.0404	9.61863	10.0465	9.67699	9.42483	9.06049	9.14936	9.90272	9.65867	9.13807	3	3	3	3	2	3	2
SAM23877_RS04085	NZ_CP012382.1	907508	908569	+	1062	NA	NA	NA	NA	NA	WP_053127026.1	WP_053127026.1	A3KJD5	tetratricopeptide repeat protein	Uncharacterized protein	27	39	51	1703	2457	61	77	562	5	29	8	31	8	False	4.72057	5.23514	5.61366	10.6479	11.1765	2.49818	3.08314	4.91322	3.08314	4.82011	6.19862	5.86741	9.05021	0	1	1	3	3	0	0
SAM23877_RS04090	NZ_CP012382.1	908566	909630	+	1065	NA	NA	NA	NA	NA	WP_053127028.1	WP_053127028.1	A3KJD6	polyprenyl synthetase family protein	(2E,6E)-farnesyl diphosphate synthase (EC 2.5.1.10) (Putative polyprenyl diphosphate synthase)	14	15	31	827	247	35	40	302	0	4	2	1	2	False	3.81604	3.90915	4.90915	9.60263	7.86334	-0.0908534	1.49411	0.909147	1.49411	2.23107	5.2667	5.07907	8.15232	0	0	0	2	2	0	0
SAM23877_RS04095	NZ_CP012382.1	909797	910756	+	960	NA	NA	NA	NA	NA	WP_053127030.1	WP_053127030.1	A0A0K2ALK5	threonine/serine dehydratase	Putative threonine dehydratase	501	558	432	971	912	369	394	818	470	239	342	348	343	False	9.03044	9.1856	8.81712	9.98371	9.89336	8.93848	8.48096	8.50598	8.48516	7.96578	8.6846	8.59028	9.73661	2	2	2	3	3	2	2
SAM23877_RS04100	NZ_CP012382.1	911049	912659	+	1611	NA	NA	NA	NA	NA	WP_053127031.1	WP_053127031.1	A3KJD8	protein kinase	Putative serine/threonine protein kinase	54	81	94	104	62	48	67	78	4785	249	389	228	256	True_Repressed in HT (vs MM)	5.0934	5.6696	5.8819	6.02629	5.28932	11.5366	7.91937	7.15125	7.31767	7.27783	5.39951	4.92675	5.61582	1	1	1	1	1	3	2
SAM23877_RS04105	NZ_CP012382.1	912751	913728	+	978	NA	NA	NA	NA	NA	WP_053127033.1	WP_053127033.1	A3KJD9	LLM class F420-dependent oxidoreductase	Putative dehydrogenase	22	78	174	76	780	18	22	881	408	299	100	413	225	False	4.55566	6.33587	7.4833	6.29888	9.64127	8.70805	6.69031	8.72558	7.85227	8.26091	4.55566	4.28002	9.81673	0	1	1	1	2	2	1
SAM23877_RS04110	NZ_CP012382.1	913856	914281	+	426	NA	NA	NA	NA	NA	WP_053127035.1	WP_053127035.1	A3KJE0	SsgA family sporulation/cell division regulator	Putative regulator	24	94	238	40	142	33	49	182	78	632	70	644	643	False	5.87493	7.80093	9.13194	6.58863	8.39095	7.53486	7.38082	10.5642	10.562	10.5371	6.87493	6.31854	8.74677	1	2	2	1	2	2	1
SAM23877_RS04115	NZ_CP012382.1	914289	914714	-	426	NA	NA	NA	NA	NA	WP_235614677.1	WP_079030010.1	A0A0K2ALU3	DUF6328 family protein	Membrane protein	120	173	286	100	406	157	173	294	106	864	213	486	224	False	8.14994	8.67402	9.39598	7.88929	9.89996	7.97254	8.97254	10.1589	9.04486	10.9876	8.67402	8.53486	9.43565	2	2	2	2	3	2	2
SAM23877_RS04120	NZ_CP012382.1	914944	915285	+	342	NA	NA	NA	NA	NA	WP_053127039.1	WP_053127039.1	A3KJE2	hypothetical protein	Uncharacterized protein	59	217	359	59	655	86	94	499	50	892	140	863	331	False	7.45482	9.31612	10.0398	7.45482	10.9055	7.22036	8.68748	11.3028	9.92297	11.3504	8.11779	7.99088	10.5137	2	2	3	1	3	1	2
SAM23877_RS04125	NZ_CP012382.1	915298	916281	-	984	NA	NA	NA	NA	NA	WP_053127041.1	WP_053127041.1	A3KJE3	aldo/keto reductase	Putative oxidoreductase	1728	2116	2637	2309	1355	1917	1993	1630	704	968	1068	963	911	False	10.779	11.0711	11.3885	11.1969	10.4284	9.48475	10.0853	9.93616	9.85616	9.94362	10.9847	10.9287	10.6948	3	3	3	3	3	2	3
SAM23877_RS04130	NZ_CP012382.1	916343	917560	-	1218	NA	NA	NA	NA	NA	WP_053127043.1	WP_174532191.1	A0A0K2AM90	FAD-dependent monooxygenase	Putative hydroxylase	220	181	106	105	452	222	245	121	144	221	144	306	365	True_Induced in HT (vs MM)	7.50339	7.22328	6.45695	6.44341	8.53885	6.89539	6.89539	7.97758	8.23119	7.5099	7.658	7.51639	6.64622	2	1	1	1	2	1	1
SAM23877_RS04135	NZ_CP012382.1	917731	918429	-	699	NA	NA	NA	NA	NA	WP_053127044.1	WP_053127044.1	A3KJE5	ribonuclease HI	Ribonuclease H (RNase H) (EC 3.1.26.4)	1205	1405	919	445	224	1651	1706	347	212	196	296	226	157	False	10.7526	10.974	10.3621	9.31754	8.33042	8.25135	8.73095	8.34318	7.82042	8.13869	11.2539	11.2066	8.95958	3	3	3	2	2	2	2
SAM23877_RS04140	NZ_CP012382.1	918461	919258	-	798	NA	NA	NA	NA	NA	WP_053127046.1	WP_053127046.1	A3KJE6	VOC family protein	Putative hydroxylase	67	157	188	123	138	153	146	371	44	63	65	86	141	True_Induced in HT (vs MM)	6.413	7.62932	7.88778	7.27974	7.44448	5.81739	6.36993	6.76848	7.47529	6.32554	7.52521	7.59233	8.8647	1	2	2	1	1	1	1
SAM23877_RS04145	NZ_CP012382.1	919360	919842	-	483	NA	NA	NA	NA	NA	WP_053142153.1	WP_053142153.1	A3KJE7	VOC family protein	Putative DNA-binding protein	10	16	26	19	18	19	20	30	11	8	8	6	15	False	4.50934	5.13737	5.80479	5.37183	5.29783	4.63487	4.21983	3.85726	5.0499	4.21983	5.44222	5.37183	6.0041	0	1	1	0	1	0	0
SAM23877_RS04150	NZ_CP012382.1	920066	920719	+	654	NA	NA	NA	NA	NA	WP_053127048.1	WP_053127048.1	A3KJE8	ATP-dependent Clp protease proteolytic subunit	ATP-dependent Clp protease proteolytic subunit (EC 3.4.21.92) (Endopeptidase Clp)	6	9	10	30	34	7	7	33	54	45	16	48	54	False	3.41999	3.93457	4.07207	5.56683	5.74192	6.394	4.7001	6.22735	6.394	6.1362	3.61264	3.61264	5.7001	0	0	0	1	1	1	0
SAM23877_RS04155	NZ_CP012382.1	920721	921323	+	603	NA	NA	NA	NA	NA	WP_053127050.1	WP_053127050.1	A3KJE9	ATP-dependent Clp protease proteolytic subunit	ATP-dependent Clp protease proteolytic subunit (EC 3.4.21.92) (Endopeptidase Clp)	12	33	20	26	5	26	43	36	8	8	8	9	6	False	4.43021	5.81723	5.12209	5.48466	3.31473	3.8997	3.8997	4.0517	3.53713	3.8997	6.1892	5.48466	5.93922	0	1	0	0	0	0	0
SAM23877_RS04160	NZ_CP012382.1	921366	921719	-	354	NA	NA	NA	NA	NA	WP_244903054.1	WP_053127051.1	A3KJF0	helix-turn-helix domain-containing protein	Putative DNA-binding protein	329	282	346	231	318	236	241	712	168	117	155	108	115	False	9.8645	9.64284	9.93697	9.35616	9.81559	8.89906	8.78358	8.26636	8.35616	8.38082	9.41704	9.38692	10.9759	3	3	3	2	3	2	2
SAM23877_RS04165	NZ_CP012382.1	922003	922890	+	888	NA	NA	NA	NA	NA	WP_053127053.1	WP_053127053.1	A3KJF1	RNA polymerase sigma factor SigF	Putative RNA polymerase sigma factor (RNA polymerase sigma-F factor)	2399	4728	8354	6075	24787	3453	3359	8312	9584	16229	9142	16578	10329	False	11.4002	12.3787	13.1998	12.7403	14.7687	13.3979	13.3298	14.1884	13.5059	14.1577	11.8856	11.9254	13.1925	3	3	3	3	3	3	3
SAM23877_RS04170	NZ_CP012382.1	922981	923436	-	456	NA	NA	NA	NA	NA	WP_053127055.1	WP_053127055.1	A3KJF2	ATP-binding protein	Putative regulator protein	844	1081	1479	1063	3403	1334	1204	2386	685	2252	966	1273	892	False	10.8557	11.2124	11.6643	11.1882	12.8659	10.555	11.0503	11.448	10.9354	12.2705	11.3677	11.5155	12.3539	3	3	3	3	3	3	3
SAM23877_RS04175	NZ_CP012382.1	923582	924163	+	582	NA	NA	NA	NA	NA	WP_053127057.1	WP_053127057.1	A3KJF3	PRC-barrel domain-containing protein	Uncharacterized protein	51	117	143	46	159	91	106	387	37	92	23	46	31	False	6.48135	7.66355	7.95083	6.3355	8.10284	6.02884	5.36587	6.3355	5.78091	7.32007	7.52238	7.30447	9.38082	1	2	2	1	2	1	1
SAM23877_RS04180	NZ_CP012382.1	924160	924573	+	414	NA	NA	NA	NA	NA	WP_053127059.1	WP_053127059.1	A0A0K2ALW3	PRC-barrel domain-containing protein	PRC domain-containing protein	8	21	12	6	29	17	21	93	0	15	3	6	2	False	4.44222	5.73173	4.97274	4.07965	6.17919	1.2723	3.2723	4.07965	2.85726	5.2723	5.73173	5.44222	7.82689	0	1	0	0	1	0	0
SAM23877_RS04185	NZ_CP012382.1	924646	925758	-	1113	NA	NA	NA	NA	NA	WP_053127062.1	WP_053127062.1	A3KJF5	ABC transporter substrate-binding protein	Putative amino acid binding protein	39	62	66	29	24	22	25	65	63	24	120	27	58	False	5.16747	5.82283	5.91164	4.75244	4.4894	5.84555	6.76441	4.6529	5.72819	4.4894	4.54599	4.36911	5.88994	1	1	1	0	0	1	1
SAM23877_RS04190	NZ_CP012382.1	926056	927381	+	1326	NA	NA	NA	NA	NA	WP_053127064.1	WP_053127064.1	A0A0K2ALM5	streptophobe family protein	Putative membrane protein	29	48	52	25	22	49	63	81	15	9	12	18	34	False	4.49981	5.20763	5.32084	4.29336	4.11648	3.59292	3.29336	3.84085	4.7222	2.91485	5.59292	5.23678	5.95047	0	1	1	0	0	0	0
SAM23877_RS04195	NZ_CP012382.1	927405	927815	-	411	NA	NA	NA	NA	NA	WP_053127066.1	WP_053127066.1	A3KJF7	hypothetical protein	Uncharacterized protein	59	16	6	35	230	3	3	435	74	87	35	70	92	False	7.18968	5.37025	4.09014	6.45271	9.13454	7.51161	6.45271	7.43254	7.82195	7.74222	3.28279	3.28279	10.051	1	1	0	1	2	2	1
SAM23877_RS04200	NZ_CP012382.1	928194	928574	+	381	NA	NA	NA	NA	NA	WP_053127068.1	WP_053127068.1	A3KJF8	nuclear transport factor 2 family protein	Putative isomerase	9	16	106	81	18	2	4	40	4	10	12	9	13	False	4.71407	5.4796	8.1336	7.74969	5.64006	3.71407	5.09258	4.71407	5.19949	4.85157	3.71407	2.9771	6.74969	0	1	2	2	1	0	0
SAM23877_RS04205	NZ_CP012382.1	928664	928942	+	279	NA	NA	NA	NA	NA	WP_079030633.1	WP_079030633.1	A0A0K2ALW8	DUF1905 domain-containing protein	Uncharacterized protein	4	13	44	45	48	4	7	25	50	24	62	45	32	False	4.16359	5.64902	7.33352	7.36522	7.45637	7.51409	7.81894	7.36522	6.88606	6.48552	4.84166	4.16359	6.5421	0	1	1	1	1	2	2
SAM23877_RS04210	NZ_CP012382.1	928948	929907	-	960	NA	NA	NA	NA	NA	WP_244903055.1	WP_053127072.1	A3KJG0	L-glyceraldehyde 3-phosphate reductase	Aldo-keto reductase (Putative ion channel subunit)	3366	397	238	2005	764	221	160	240	532	948	672	538	667	False	11.7761	8.69552	7.95976	11.029	9.63821	9.11689	9.45336	9.13304	9.4426	9.94916	7.38981	7.85331	7.97178	3	2	2	3	2	2	2
SAM23877_RS04215	NZ_CP012382.1	930069	930953	+	885	NA	NA	NA	NA	NA	WP_053127074.1	WP_053127074.1	A3KJG1	LysR substrate-binding domain-containing protein	Putative transcriptional regulator	178	270	213	241	219	349	435	538	127	63	92	90	77	False	7.66007	8.2584	7.91772	8.09511	7.95761	7.17625	6.71541	6.68405	6.46165	6.17625	8.94443	8.62746	9.25039	2	2	2	2	2	1	1
SAM23877_RS04220	NZ_CP012382.1	930979	931494	+	516	NA	NA	NA	NA	NA	WP_053127076.1	WP_053127076.1	A3KJG2	DinB family protein	Uncharacterized protein	142	149	452	969	385	108	114	900	269	222	188	229	285	False	8.11443	8.18338	9.77792	10.8764	9.54701	9.03137	8.5168	8.80005	9.11443	8.75546	7.80005	7.72274	10.7699	2	2	3	3	2	2	2
SAM23877_RS04225	NZ_CP012382.1	931476	932555	-	1080	NA	NA	NA	NA	NA	WP_053127078.1	WP_053127078.1	A3KJG3	adenosine deaminase	Adenosine deaminase (EC 3.5.4.4) (Adenosine aminohydrolase)	195	905	48	50	187	148	91	18	22	124	80	285	216	True_Induced in HT (vs MM)	7.50368	9.71234	5.50368	5.56139	7.44356	4.41253	6.22882	8.04884	7.65052	6.85475	6.41253	7.10814	4.1369	2	3	1	1	1	0	1
SAM23877_RS04230	NZ_CP012382.1	932600	932995	-	396	NA	NA	NA	NA	NA	WP_053127080.1	WP_053127080.1	A3KJG4	VOC family protein	Putative glyoxalase/bleomycin resistance family protein	138	290	42	153	252	142	88	20	26	138	86	223	157	True_Induced in HT (vs MM)	8.45537	9.5213	6.76269	8.60321	9.31942	6.09132	7.77937	9.14378	8.64021	8.45537	7.81216	8.4963	5.72875	2	2	1	2	2	1	2
SAM23877_RS04235	NZ_CP012382.1	933131	933589	+	459	NA	NA	NA	NA	NA	WP_053127082.1	WP_053127082.1	A3KJG5	pyridoxamine 5\\'-phosphate oxidase family protein	Putative_PNPOx domain-containing protein	71	69	72	45	60	30	38	30	38	32	44	39	47	False	7.29336	7.25272	7.31326	6.647	7.05417	6.40884	6.61529	6.44536	6.7084	6.16783	6.40884	6.07763	6.07763	1	1	1	1	1	1	1
SAM23877_RS04240	NZ_CP012382.1	934059	934901	+	843	NA	NA	NA	NA	NA	WP_053127084.1	WP_053127084.1	A3KJG6	MBL fold metallo-hydrolase	Lactamase_B domain-containing protein	11	10	20	14	48	4	4	86	5	20	13	22	17	False	3.83136	3.70583	4.63871	4.15329	5.86111	2.83136	4.05375	4.76996	4.41632	4.63871	2.56832	2.56832	6.68934	0	0	0	0	1	0	0
SAM23877_RS04245	NZ_CP012382.1	934914	936005	-	1092	NA	NA	NA	NA	NA	WP_053127086.1	WP_053127086.1	A3KJG7	sulfite oxidase	Putative oxidoreductase	16	14	23	32	84	22	18	183	12	14	6	9	17	False	3.96049	3.77992	4.45799	4.91742	6.28242	3.57347	2.68038	3.19496	4.04295	3.77992	4.12095	4.39659	7.39659	0	0	0	0	1	0	0
SAM23877_RS04250	NZ_CP012382.1	936346	938058	+	1713	NA	NA	NA	NA	NA	WP_079030014.1	WP_079030014.1	A3KJG8	cytochrome c oxidase subunit I	Cytochrome c oxidase subunit 1 (EC 7.1.1.9)	9	4	8	19	78	9	11	55	20	66	20	143	811	True_Induced in HT (vs MM)	2.5454	1.5454	2.3934	3.5454	5.52726	3.61579	3.61579	6.3934	8.88881	5.28956	2.80844	2.5454	5.03083	0	0	0	0	1	0	0
SAM23877_RS04255	NZ_CP012382.1	938055	938429	+	375	NA	NA	NA	NA	NA	WP_174532192.1	WP_174532192.1	A3KJG9	hypothetical protein	Putative membrane protein	1	0	0	1	2	2	1	6	0	1	0	3	5	False	2.41504	1.41504	1.41504	2.41504	3	1.41504	1.41504	3.41504	4	2.41504	2.41504	3	4.22239	0	0	0	0	0	0	0
SAM23877_RS04260	NZ_CP012382.1	938532	939423	-	892	NA	NA	NA	PSEUDOGENE	NA	NA	NA	NA	NA	NA	29	40	28	99	128	15	14	12	618	116	240	81	158	True_Repressed in HT (vs MM)	5.07177	5.52244	5.02287	6.80874	7.17611	9.43868	8.07777	6.52244	7.47777	7.03525	4.07177	4.16488	3.86532	1	1	0	1	1	2	2
SAM23877_RS04265	NZ_CP012382.1	939642	940964	-	1323	NA	NA	NA	NA	NA	WP_053127091.1	WP_053127091.1	A3KJH1	aldehyde dehydrogenase family protein	Aldehyde dehydrogenase	13	10	14	29	645	20	12	61	292	154	602	93	225	False	3.40354	3.05562	3.50308	4.50308	8.93158	7.79094	8.8322	6.15078	7.41637	6.87231	3.29663	3.9885	5.55038	0	0	0	0	2	2	2
SAM23877_RS04270	NZ_CP012382.1	941157	942215	+	1059	NA	NA	NA	NA	NA	WP_053127092.1	WP_053127092.1	A3KJH2	acyl-CoA/acyl-ACP dehydrogenase	Putative acyl-CoA dehydrogenase	22	24	30	61	27	18	23	53	20	10	15	13	13	False	4.44086	4.56115	4.87149	5.87149	4.72465	4.30961	3.9173	3.72465	3.72465	3.37673	4.50226	4.16522	5.67218	0	0	0	1	0	0	0
SAM23877_RS04275	NZ_CP012382.1	942212	943354	-	1143	NA	NA	NA	NA	NA	WP_053127094.1	WP_053127094.1	A3KJH3	LLM class flavin-dependent oxidoreductase	Alkanesulfonate monooxygenase, FMNH(2)-dependent (EC 1.14.14.5) (Putative alkanesulfonate monooxygenase)	40	61	378	121	85	66	71	88	102	79	1445	46	60	False	5.16473	5.76137	8.37323	6.73791	6.23344	6.49368	10.305	5.36176	5.73791	6.1291	5.9771	5.87326	6.28291	1	1	2	1	1	1	3
SAM23877_RS04280	NZ_CP012382.1	943532	944095	-	564	NA	NA	NA	NA	NA	WP_053127095.1	WP_053127095.1	A3KJH4	NADPH-dependent FMN reductase	FMN reductase (NADPH) (EC 1.5.1.38) (Putative NAD(P)H-dependent FMN reductase)	4	4	138	30	17	6	7	17	18	46	366	18	19	False	3.14816	3.14816	7.94517	5.78043	4.99616	5.07416	9.34587	5.07416	5.14816	6.38082	3.82623	3.63359	4.99616	0	0	2	1	0	0	2
SAM23877_RS40160	NZ_CP012382.1	944630	944797	-	168	NA	NA	NA	NA	NA	WP_167355224.1	WP_167355224.1	NA	hypothetical protein	NA	110	322	576	145	3507	263	305	370	908	4224	1130	3686	1500	False	9.36788	10.9089	11.7459	9.76329	14.3499	12.4016	12.7169	14.4217	13.1252	14.6182	10.8309	10.6179	11.1087	2	3	3	3	3	3	3
SAM23877_RS04290	NZ_CP012382.1	945004	945450	+	447	NA	NA	NA	NA	NA	WP_053127100.1	WP_053127100.1	A3KJH6	SPW repeat protein	Putative membrane protein	25	17	62	302	3637	25	19	1251	248	655	168	946	1753	True_Induced in HT (vs MM)	5.86209	5.33158	7.13893	9.40483	12.9906	9.12166	8.56253	11.0489	11.9381	10.5192	5.48358	5.86209	11.4517	1	1	1	2	3	2	2
SAM23877_RS04295	NZ_CP012382.1	945591	945860	+	270	NA	NA	NA	NA	NA	WP_053127102.1	WP_053127102.1	A3KJH7	hypothetical protein	Putative membrane protein	43	124	424	98	386	76	88	485	27	343	48	178	118	False	7.3484	8.85475	10.6203	8.51833	10.4852	6.69632	7.50368	9.37278	8.78379	10.3152	8.3647	8.15576	10.8138	2	2	3	2	3	1	1
SAM23877_RS04300	NZ_CP012382.1	945987	946481	+	495	NA	NA	NA	NA	NA	WP_053127104.1	WP_053127104.1	A3KJH8	nucleoside deaminase	Putative cytidine and deoxycytidylate deaminase	114	230	338	155	115	178	196	401	16	168	36	78	56	False	7.85999	8.86625	9.41964	8.2999	7.87248	5.10196	6.22395	7.31828	6.84739	8.41538	8.63655	8.49832	9.66555	2	2	2	2	2	0	1
SAM23877_RS04305	NZ_CP012382.1	946608	947315	-	708	NA	NA	NA	NA	NA	WP_053127105.1	WP_053127105.1	A3KJH9	chaplin	Putative secreted protein	6	24	145	423	40	7	8	62	50	205	27	472	751	True_Induced in HT (vs MM)	3.30553	5.14203	7.688	9.2261	5.85573	6.1706	5.30553	9.38388	10.0528	8.18468	3.6681	3.49818	6.47546	0	1	2	2	1	1	0
SAM23877_RS04310	NZ_CP012382.1	947574	949193	+	1620	NA	NA	NA	NA	NA	WP_053127107.1	WP_053127107.1	A3KJI0	alpha/beta hydrolase	Putative protease (Putative secreted protein) (Putative protease (Secreted protein))	37	47	45	50	103	42	53	408	18	21	22	36	170	True_Induced in HT (vs MM)	4.55193	4.88897	4.82757	4.97643	6.00445	3.55193	3.82757	4.51346	6.72186	3.76344	5.05889	4.73027	7.97996	0	0	0	0	1	0	0
SAM23877_RS04315	NZ_CP012382.1	949295	950389	+	1095	NA	NA	NA	NA	NA	WP_053127109.1	WP_053127109.1	A3KJI1	hypothetical protein	Uncharacterized protein	36	58	168	466	2164	53	48	2964	272	381	466	422	1793	True_Induced in HT (vs MM)	5.07852	5.75171	7.26995	8.73635	10.9492	7.96183	8.73635	8.59358	10.678	8.4465	5.48378	5.62396	11.4029	1	1	1	2	3	2	2
SAM23877_RS04320	NZ_CP012382.1	950504	951523	+	1020	NA	NA	NA	NA	NA	WP_053127111.1	WP_053127111.1	A3KJI2	Gfo/Idh/MocA family oxidoreductase	Inositol 2-dehydrogenase (EC 1.1.1.18) (Myo-inositol 2-dehydrogenase) (MI 2-dehydrogenase)	123	187	174	210	172	148	170	640	78	60	106	85	93	False	6.92563	7.52602	7.42264	7.69253	7.40606	6.27521	6.7129	6.3977	6.52602	5.90217	7.38928	7.1906	9.29561	1	1	1	1	1	1	1
SAM23877_RS04325	NZ_CP012382.1	951796	953130	+	1335	NA	NA	NA	NA	NA	WP_053127113.1	WP_053127113.1	A0A0K2AMF7	SpoIIE family protein phosphatase	PAC domain-containing protein	229	840	1504	1300	360	152	171	795	1268	573	198	576	946	False	7.42865	9.29912	10.1387	9.92857	8.07902	9.89264	7.21978	8.75559	9.47038	8.74807	7.00943	6.84055	9.21978	2	2	3	3	2	3	1
SAM23877_RS04330	NZ_CP012382.1	953165	954673	-	1509	NA	NA	NA	NA	NA	WP_053127115.1	WP_053127115.1	A3KJI4	hypothetical protein	Putative regulatory protein	56	191	381	502	624	129	157	638	794	1985	191	321	1587	True_Induced in HT (vs MM)	5.2393	6.99137	7.98384	8.38082	8.69412	9.04122	6.99137	7.73732	10.0394	10.3621	6.71019	6.42878	8.72608	1	1	2	2	2	2	1
SAM23877_RS04335	NZ_CP012382.1	954961	956097	+	1137	NA	NA	NA	NA	NA	WP_053127117.1	WP_053127117.1	A3KJI5	aminoglycoside phosphotransferase family protein	Putative phosphotransferase	10	21	125	143	148	12	19	195	524	2663	69	241	2619	True_Induced in HT (vs MM)	3.2742	4.2742	6.79205	6.98469	7.03394	8.85094	5.94405	7.73363	11.1701	11.1941	4.1367	3.51521	7.42948	0	0	1	1	1	2	1
SAM23877_RS04340	NZ_CP012382.1	956363	958300	+	1938	NA	NA	NA	NA	NA	WP_053127119.1	WP_079030015.1	A3KJI6	N-acetylmuramoyl-L-alanine amidase	Putative amidase	190	99	76	254	116	140	150	151	222	227	153	239	390	False	6.62286	5.68929	5.31222	7.03978	5.9158	6.84633	6.31222	6.95232	7.65646	6.87832	6.28384	6.18498	6.29336	1	1	1	1	1	1	1
SAM23877_RS04345	NZ_CP012382.1	958309	958806	-	498	NA	NA	NA	NA	NA	WP_053127120.1	WP_053127120.1	A3KJI7	MULTISPECIES: hypothetical protein	Uncharacterized protein	976	1021	1222	1208	984	1428	1530	1411	363	408	480	464	369	False	10.938	11.003	11.262	11.2454	10.9498	9.51358	9.91568	9.86687	9.53716	9.68174	11.586	11.4866	11.4693	3	3	3	3	3	2	3
SAM23877_RS04350	NZ_CP012382.1	958901	959806	-	906	NA	NA	NA	NA	NA	WP_053127123.1	WP_053127123.1	A3KJI8	universal stress protein	Putative stress protein	134	321	520	457	60	148	181	497	54	68	39	50	34	False	7.21923	8.47333	9.16756	8.98162	6.07315	5.92378	5.46435	5.81484	5.2717	6.25094	7.65021	7.36159	9.10242	1	2	2	2	1	1	1
SAM23877_RS04355	NZ_CP012382.1	959965	960207	-	243	NA	NA	NA	NA	NA	WP_007446660.1	WP_007446660.1	A3KJI9	MULTISPECIES: DUF397 domain-containing protein	DUF397 domain-containing protein	222	498	1020	974	1002	269	248	797	598	639	346	799	712	False	9.84187	11.0039	12.0367	11.9702	12.0111	11.2674	10.4798	11.6848	11.5187	11.3629	10.001	10.1178	11.6812	3	3	3	3	3	3	3
SAM23877_RS04360	NZ_CP012382.1	960281	961786	-	1506	NA	NA	NA	NA	NA	WP_107408646.1	WP_107408646.1	A3KJJ0	acyl-CoA synthetase	Putative long-chain-fatty-acid-CoA ligase	85	137	222	324	290	67	67	469	200	208	154	233	302	False	5.83554	6.5178	7.21018	7.75357	7.59415	7.06033	6.6854	7.27964	7.65245	7.11664	5.49674	5.49674	8.2858	1	1	1	2	2	1	1
SAM23877_RS04365	NZ_CP012382.1	961928	964345	+	2418	NA	NA	NA	NA	NA	WP_053127125.1	WP_053127125.1	A3KJJ1	penicillin acylase family protein	Aculeacin-A acylase (EC 3.5.1.-) (Putative cyclic lipopeptide acylase)	44	67	50	44	10	28	29	14	80	7	36	34	90	False	4.21804	4.81365	4.39861	4.21804	2.18562	5.06604	3.93564	3.85547	5.23398	1.72619	3.63308	3.58417	2.63308	0	0	0	0	0	0	0
SAM23877_RS04370	NZ_CP012382.1	964509	966284	+	1776	NA	NA	NA	NA	NA	WP_053127128.1	WP_053127128.1	A3KJJ2	serine hydrolase	Putative beta-lactamase	24	85	110	241	86	53	51	142	48	68	22	66	170	True_Induced in HT (vs MM)	3.81522	5.59763	5.96578	7.09023	5.61431	4.78608	3.69493	5.23746	6.58922	5.27989	4.87181	4.92626	6.33124	0	1	1	1	1	0	0
SAM23877_RS04375	NZ_CP012382.1	966315	966506	-	192	NA	NA	NA	NA	NA	WP_053127130.1	WP_053127130.1	A3KJJ3	DUF2795 domain-containing protein	Uncharacterized protein	12	16	15	17	202	8	8	156	68	52	68	58	225	True_Induced in HT (vs MM)	6.08126	6.46828	6.38082	6.55075	10.0462	8.48935	8.48935	8.26346	10.201	8.10874	5.55075	5.55075	9.67544	1	1	1	1	3	2	2
SAM23877_RS04380	NZ_CP012382.1	966615	968213	-	1599	NA	NA	NA	NA	NA	WP_079030016.1	WP_079030016.1	A0A0K2AM17	NAD(P)/FAD-dependent oxidoreductase	Amino_oxidase domain-containing protein	24	24	28	54	43	18	16	31	49	46	55	69	94	True_Induced in HT (vs MM)	3.96669	3.96669	4.18081	5.10419	4.78226	4.96669	5.13018	5.45211	5.89269	4.87742	3.41029	3.57076	4.32283	0	0	0	0	0	0	0
SAM23877_RS04385	NZ_CP012382.1	968561	970777	-	2217	NA	NA	NA	NA	NA	WP_053127134.1	WP_053127134.1	A3KJJ5	serine/threonine protein kinase	Putative serine/threonine-protein kinase	24	53	72	71	58	26	40	161	72	94	29	37	89	False	3.49525	4.60628	5.04122	5.02132	4.73403	5.04122	3.75828	4.09932	5.34324	5.42125	4.20894	3.60628	6.19124	0	0	0	0	0	0	0
SAM23877_RS04390	NZ_CP012382.1	970839	971699	-	861	NA	NA	NA	NA	NA	WP_053127136.1	WP_053127136.1	A3KJJ6	DUF2236 domain-containing protein	DUF2236 domain-containing protein	62	132	237	78	119	118	102	394	20	254	46	96	64	False	6.19319	7.2712	8.11073	6.5197	7.12281	4.60823	5.7705	6.81583	6.23828	8.21027	6.90242	7.11073	8.84162	1	1	2	1	1	0	1
SAM23877_RS04395	NZ_CP012382.1	971740	972117	-	378	NA	NA	NA	NA	NA	WP_053127138.1	WP_053127138.1	A3KJJ7	four-helix bundle copper-binding protein	Uncharacterized protein	82	191	492	82	772	134	139	617	72	923	128	457	226	False	7.77858	8.9885	10.349	7.77858	10.9979	7.59337	8.41477	10.2427	9.23009	11.2553	8.53282	8.48036	10.675	2	2	3	2	3	2	2
SAM23877_RS04400	NZ_CP012382.1	972247	972603	+	357	NA	NA	NA	NA	NA	WP_053127139.1	WP_053127139.1	A3KJJ8	DUF6479 family protein	Putative secreted protein	254	1597	2473	184	1702	512	891	1456	112	1283	318	1183	540	False	9.48036	12.1281	12.7586	9.01739	12.2199	8.30618	9.80342	11.6955	10.5655	11.8124	11.2869	10.4888	11.9948	2	3	3	2	3	2	3
SAM23877_RS04405	NZ_CP012382.1	972689	975487	-	2799	NA	NA	NA	NA	NA	WP_053127142.1	WP_053127142.1	A3KJJ9	hypothetical protein	Putative secreted protein	4367	5106	5903	19281	6514	4685	6543	20699	432	2960	1080	2638	1766	True_Induced in HT (vs MM)	10.6078	10.8333	11.0426	12.7501	11.1846	7.27331	8.59324	9.88086	9.30217	10.047	11.191	10.7092	12.8524	3	3	3	3	3	1	2
SAM23877_RS04410	NZ_CP012382.1	975632	976246	-	615	NA	NA	NA	NA	NA	WP_244902915.1	WP_107408712.1	A3KJK0	hypothetical protein	Putative secreted protein	57	68	48	220	136	87	109	813	18	23	19	23	13	False	6.55932	6.80987	6.31605	8.48924	7.79937	4.94927	5.02327	5.2863	4.5087	5.2863	7.4827	7.16077	10.3702	1	1	1	2	2	0	0
SAM23877_RS04415	NZ_CP012382.1	976243	977739	-	1497	NA	NA	NA	NA	NA	WP_053127144.1	WP_053127144.1	A3KJK1	ATP-binding protein	Histidine kinase (EC 2.7.13.3)	72	84	42	57	74	91	117	224	68	69	140	52	44	False	5.60775	5.82732	4.84419	5.27591	5.64674	5.52645	6.55748	5.14585	4.90978	5.54721	6.30057	5.94149	7.23171	1	1	0	0	1	1	1
SAM23877_RS04420	NZ_CP012382.1	977751	978440	-	690	NA	NA	NA	NA	NA	WP_053127146.1	WP_053127146.1	A3KJK2	response regulator transcription factor	Putative two-component system response regulator (Transcriptional regulatory protein AfsQ1)	122	131	70	127	246	172	171	573	114	133	238	83	77	False	7.47785	7.57973	6.68508	7.53533	8.4837	7.38082	8.4362	6.92765	6.82073	7.60142	7.9616	7.96996	9.70024	2	1	1	1	2	1	2
SAM23877_RS04425	NZ_CP012382.1	978554	979471	+	918	NA	NA	NA	NA	NA	WP_079030634.1	WP_079030634.1	A0A0K2AM25	DUF3152 domain-containing protein	Putative membrane protein	17	42	30	45	35	35	36	183	10	38	318	12	7	False	4.29336	5.5497	5.07763	5.647	5.29336	3.58287	8.44085	3.82387	3.12343	5.40884	5.33289	5.29336	7.647	0	1	0	1	1	0	2
SAM23877_RS04430	NZ_CP012382.1	979529	979723	-	195	NA	NA	NA	NA	NA	WP_053127147.1	WP_053127147.1	A0A0K2AM31	hypothetical protein	Uncharacterized protein	3	3	28	110	326	3	4	546	26	182	38	123	121	True_Induced in HT (vs MM)	4.35845	4.35845	7.21643	9.15287	10.7116	7.11334	7.64386	9.31265	9.28919	9.87415	4.68038	4.35845	11.4539	0	0	1	2	3	1	2
SAM23877_RS04435	NZ_CP012382.1	979822	980832	-	1011	NA	NA	NA	NA	NA	WP_053127148.1	WP_053127148.1	A3KJK5	TerC family protein	Putative membrane protein, TerC family	25	34	116	429	1920	41	35	3227	187	267	93	249	342	False	4.68466	5.1135	6.85458	8.73241	10.8919	7.53881	6.53881	7.95	8.40628	8.05031	5.15414	5.37653	11.6406	0	0	1	2	3	2	1
SAM23877_RS04440	NZ_CP012382.1	980898	981935	-	1038	NA	NA	NA	NA	NA	WP_053127149.1	WP_053127149.1	A3KJK6	SPFH/Band 7/PHB domain protein	Putative protease, membrane anchored (Putative secreted protein)	24	30	169	424	470	62	56	787	94	439	96	331	457	True_Induced in HT (vs MM)	4.59005	4.90039	7.35558	8.67751	8.82578	6.51605	6.54611	8.32123	8.7854	8.72755	5.77908	5.92347	9.56825	0	0	1	2	2	1	1
SAM23877_RS04445	NZ_CP012382.1	981938	982369	-	432	NA	NA	NA	NA	NA	WP_053127150.1	WP_053127150.1	A3KJK7	NfeD family protein	Putative integral membrane protein	63	81	212	344	486	212	141	688	78	307	106	233	314	True_Induced in HT (vs MM)	7.2109	7.56845	8.94561	9.64135	10.1387	7.51468	7.95236	9.08126	9.5101	9.47768	8.36064	8.94561	10.6393	1	1	2	2	3	2	2
SAM23877_RS04450	NZ_CP012382.1	982587	983591	-	1005	NA	NA	NA	NA	NA	WP_244902916.1	WP_053127151.1	A3KJK8	substrate-binding domain-containing protein	Putative transcriptional regulator	251	401	288	123	163	547	601	299	114	90	130	79	99	False	7.97008	8.64386	8.16773	6.947	7.35036	6.83829	7.02623	6.31473	6.63666	6.5006	9.22642	9.09084	8.22162	2	2	2	1	1	1	1
SAM23877_RS04455	NZ_CP012382.1	984005	984598	-	594	NA	NA	NA	NA	NA	WP_053127152.1	WP_053127152.1	A0A0K2AM36	VOC family protein	Glyoxalase_6 domain-containing protein	83	158	139	89	102	182	231	161	104	31	36	47	27	True_Repressed in HT (vs MM)	7.14378	8.06435	7.88075	7.24332	7.43797	7.46571	5.96092	6.33643	5.55882	5.75147	8.60945	8.26717	8.09132	1	2	2	1	1	1	1
SAM23877_RS04460	NZ_CP012382.1	984754	985395	-	642	NA	NA	NA	NA	NA	WP_053127153.1	WP_053127153.1	A3KJL0	LUD domain-containing protein	LUD_dom domain-containing protein	37	54	50	39	40	59	62	66	100	12	34	28	18	True_Repressed in HT (vs MM)	5.88728	6.42071	6.31178	5.96128	5.99691	7.29757	5.76864	5.49734	4.88728	4.33979	6.61663	6.54625	6.70544	1	1	1	1	1	1	1
SAM23877_RS04465	NZ_CP012382.1	985392	986816	-	1425	NA	NA	NA	NA	NA	WP_053127154.1	WP_053127154.1	A3KJL1	lactate utilization protein	Putative iron-sulfur protein (Putative oxidoreductase subunit with NAD(P)-binding domain and ferridoxin-like domain)	106	155	152	118	189	153	148	217	535	105	150	126	121	True_Repressed in HT (vs MM)	6.23051	6.77444	6.74643	6.38386	7.05889	8.55513	6.72744	6.47772	6.41978	6.21696	6.70821	6.75582	7.25722	1	1	1	1	1	2	1
SAM23877_RS04470	NZ_CP012382.1	986813	987568	-	756	NA	NA	NA	NA	NA	WP_053127155.1	WP_053127155.1	A3KJL2	(Fe-S)-binding protein	Lactate utilization protein A (Putative fumarate reductase-related protein)	66	107	126	75	105	94	112	92	339	74	109	54	86	True_Repressed in HT (vs MM)	6.46963	7.15843	7.39223	6.65147	7.13146	8.81293	7.1849	6.1849	6.84649	6.63236	7.22372	6.9734	6.9427	1	1	1	1	1	2	1
SAM23877_RS04475	NZ_CP012382.1	987559	989067	-	1509	NA	NA	NA	NA	NA	WP_053127156.1	WP_079030019.1	A3KJL3	rhamnulokinase	Putative rhamnose kinase (Rhamnulokinase) (EC 2.7.1.5)	83	85	72	82	130	128	120	178	294	60	85	52	46	True_Repressed in HT (vs MM)	5.79872	5.83267	5.59623	5.78145	6.43983	7.61098	5.83267	5.13433	4.961	5.33714	6.32527	6.41763	6.89022	1	1	1	1	1	2	1
SAM23877_RS04480	NZ_CP012382.1	989354	991399	-	2046	NA	NA	NA	NA	NA	WP_053127157.1	WP_053127157.1	A3KJL4	bifunctional rhamnulose-1-phosphate aldolase/short-chain dehydrogenase	Putative oxidoreductase (Putative oxidoreductase YuxG) (EC 1.-.-.-)	53	30	18	58	28	19	13	33	991	7	25	16	51	True_Repressed in HT (vs MM)	4.72208	3.92139	3.21512	4.84984	3.82517	8.92139	3.66763	3.05466	4.66763	1.96719	2.77455	3.28912	4.05466	0	0	0	0	0	2	0
SAM23877_RS04485	NZ_CP012382.1	991468	992634	-	1167	NA	NA	NA	NA	NA	WP_053127158.1	WP_053127158.1	A3KJL5	L-rhamnose isomerase	Putative sugar isomerase (EC 5.3.1.-)	41	23	18	66	75	8	8	45	1863	25	53	34	99	True_Repressed in HT (vs MM)	5.16951	4.36216	4.02512	5.84328	6.02512	10.6414	5.53208	4.90648	6.42105	4.47764	2.94712	2.94712	5.30076	1	0	0	1	1	3	1
SAM23877_RS04490	NZ_CP012382.1	992918	994447	+	1530	NA	NA	NA	NA	NA	WP_053127159.1	WP_053127159.1	A3KJL6	sugar ABC transporter ATP-binding protein	Ribose import ATP-binding protein RbsA (EC 7.5.2.7)	55	29	13	65	31	12	8	65	1556	32	68	28	153	True_Repressed in HT (vs MM)	5.19382	4.29336	3.19382	5.43086	4.38647	9.99102	5.49499	4.24445	6.65325	4.43086	2.55639	3.08691	5.43086	1	0	0	0	0	3	1
SAM23877_RS04495	NZ_CP012382.1	994444	995499	+	1056	NA	NA	NA	NA	NA	WP_053127160.1	WP_053127160.1	A3KJL7	ABC transporter permease	Putative ABC transporter permease	15	10	3	23	8	4	3	22	353	16	10	5	49	True_Repressed in HT (vs MM)	3.92139	3.38082	1.92139	4.50635	3.09132	8.389	3.38082	2.50635	5.56525	4.00885	1.92139	2.24332	4.44495	0	0	0	0	0	2	0
SAM23877_RS04500	NZ_CP012382.1	995492	996523	+	1032	NA	NA	NA	NA	NA	WP_053127161.1	WP_053127161.1	A0A0K2AM41	ABC transporter permease	Putative ABC transporter permease	10	4	4	19	5	4	5	16	106	3	3	4	11	True_Repressed in HT (vs MM)	3.41399	2.27649	2.27649	4.27649	2.53952	6.69602	1.95456	2.27649	3.53952	1.95456	2.53952	2.27649	4.04202	0	0	0	0	0	1	0
SAM23877_RS04505	NZ_CP012382.1	996613	997698	+	1086	NA	NA	NA	NA	NA	WP_053127162.1	WP_053127162.1	A3KJL9	rhamnose ABC transporter substrate-binding protein	Autoinducer 2-binding protein LsrB	24	12	6	39	44	18	21	104	928	37	39	21	92	True_Repressed in HT (vs MM)	4.52483	3.58142	2.68833	5.2029	5.37283	9.74051	5.2029	4.34041	6.42013	5.1289	4.34041	4.1289	6.59522	0	0	0	0	1	3	0
SAM23877_RS04510	NZ_CP012382.1	997763	998083	+	321	NA	NA	NA	NA	NA	WP_053127163.1	WP_053127163.1	A3KJM0	L-rhamnose mutarotase	L-rhamnose mutarotase	6	6	13	14	61	3	5	28	706	29	28	16	54	True_Repressed in HT (vs MM)	4.44671	4.44671	5.44671	5.54625	7.59355	11.1049	6.49734	5.72682	7.42071	6.54625	4.22432	3.63935	6.49734	0	0	1	0	2	3	1
SAM23877_RS04515	NZ_CP012382.1	998169	999197	+	1029	NA	NA	NA	NA	NA	WP_053127164.1	WP_053127164.1	A3KJM1	LacI family transcriptional regulator	Putative LacI-family transcriptional regulatory protein	16	12	14	27	22	17	17	139	166	7	12	4	12	True_Repressed in HT (vs MM)	4.04622	3.6592	3.86565	4.76611	4.48232	7.34246	3.6592	2.28069	3.6592	2.95876	4.12868	4.12868	7.08804	0	0	0	0	0	1	0
SAM23877_RS04520	NZ_CP012382.1	999223	1001901	-	2679	NA	NA	NA	NA	NA	WP_053127165.1	WP_053127165.1	A0A0K2AMJ6	SpoIIE family protein phosphatase/ATP-binding protein	Histidine kinase (EC 2.7.13.3)	20	17	8	8	23	17	16	35	2	8	6	7	37	True_Induced in HT (vs MM)	2.97062	2.74823	1.74823	1.74823	3.16327	0.163268	1.38566	1.57831	3.82623	1.74823	2.66577	2.74823	3.74823	0	0	0	0	0	0	0
SAM23877_RS40000	NZ_CP012382.1	1002092	1003144	-	1053	NA	NA	NA	NA	NA	WP_053127166.1	WP_053127166.1	A0A0K2AM46	DUF6215 domain-containing protein	Uncharacterized protein	89	61	36	40	33	70	63	31	104	150	199	121	80	False	6.41735	5.87969	5.13495	5.28305	5.01296	6.63974	7.56935	6.85623	6.26534	7.1639	5.92549	6.07524	4.92549	1	1	0	0	0	1	1
SAM23877_RS04530	NZ_CP012382.1	1003278	1003652	-	375	NA	NA	NA	NA	NA	WP_053127167.1	WP_053127167.1	A3KJM4	helix-turn-helix transcriptional regulator	Putative transcriptional regulator	82	62	74	95	68	140	110	86	63	62	50	63	59	False	7.79008	7.39232	7.64386	8	7.52356	7.41504	7.08746	7.41504	7.32193	7.39232	8.20945	8.55459	7.85798	2	1	2	2	2	1	1
SAM23877_RS04535	NZ_CP012382.1	1003731	1004141	+	411	NA	NA	NA	NA	NA	WP_053127168.1	WP_053127168.1	A3KJM5	RidA family protein	Putative translation initiation inhibitor, yjgF family	52	28	24	37	68	42	36	31	46	58	78	73	48	False	7.01071	6.14077	5.92665	6.53072	7.39131	6.83738	7.58657	7.49224	6.8975	7.16543	6.49224	6.70905	6.28279	1	1	1	1	1	1	1
SAM23877_RS04540	NZ_CP012382.1	1004436	1005677	+	1242	NA	NA	NA	NA	NA	WP_053127169.1	WP_053127169.1	A3KJM6	MFS transporter	Putative integral membrane efflux protein	29	15	10	11	7	17	15	14	38	21	46	9	48	False	4.59423	3.68733	3.14677	3.2723	2.68733	4.97274	5.24192	3.00926	5.30204	4.14677	3.68733	3.85726	3.59423	0	0	0	0	0	0	0
SAM23877_RS04545	NZ_CP012382.1	1005981	1006973	+	993	NA	NA	NA	NA	NA	WP_053127170.1	WP_053127170.1	A3KJM7	dihydroxyacetone kinase subunit DhaK	Dihydroxyacetone kinase, N-terminal domain (Putative dihydroxyacetone kinase subunit 1)	103	131	144	608	468	80	94	854	475	306	231	386	647	False	6.71057	7.05453	7.19004	9.26043	8.88358	8.90495	7.86812	8.60632	9.34998	8.27223	6.57999	6.34998	9.74991	1	1	1	2	2	2	2
SAM23877_RS04550	NZ_CP012382.1	1007050	1007649	+	600	NA	NA	NA	NA	NA	WP_053127171.1	WP_053127171.1	A3KJM8	dihydroxyacetone kinase subunit DhaL	Dihydroxyacetone kinase, C-terminal domain (Putative dihydroxyacetone kinase subunit 2)	96	148	152	431	332	63	65	528	218	222	144	212	418	False	7.33688	7.95613	7.99435	9.49185	9.11634	8.51175	7.91687	8.47168	9.44777	8.53787	6.78136	6.73697	9.78409	1	2	2	2	2	2	2
SAM23877_RS04555	NZ_CP012382.1	1007642	1008052	+	411	NA	NA	NA	NA	NA	WP_053127172.1	WP_053127172.1	A3KJM9	PTS fructose transporter subunit IIA	Putative dihydroxyacetone kinase phosphotransfer protein	40	100	78	149	37	48	61	273	10	11	16	16	23	False	6.64034	7.941	7.58657	8.51161	6.53072	4.74222	5.37025	5.37025	5.86775	4.86775	7.23699	6.8975	9.38082	1	2	1	2	1	0	1
SAM23877_RS41115	NZ_CP012382.1	1008143	1008241	+	99	NA	NA	NA	PSEUDOGENE	NA	NA	NA	NA	NA	NA	7	13	8	22	2	6	6	38	2	0	0	1	0	False	6.33643	7.14378	6.50635	7.85999	4.92139	4.92139	3.33643	4.33643	3.33643	3.33643	6.14378	6.14378	8.62183	1	1	1	2	0	0	0
SAM23877_RS04560	NZ_CP012382.1	1008266	1008910	-	645	NA	NA	NA	NA	NA	WP_053127173.1	WP_053127173.1	A3KJN0	TetR/AcrR family transcriptional regulator	Putative TetR-family transcriptional regulator	50	40	26	37	44	39	46	13	44	49	44	66	31	False	6.30505	5.99018	5.38752	5.88056	6.12448	6.12448	6.12448	6.69872	5.63263	6.27649	6.18722	5.95456	4.43998	1	1	1	1	1	1	1
SAM23877_RS04565	NZ_CP012382.1	1009046	1009807	+	762	NA	NA	NA	NA	NA	WP_053127174.1	WP_053127174.1	A3KJN1	glucose 1-dehydrogenase	Putative 3-oxoacyl-acyl-carrier protein reductase	34	21	11	33	290	87	66	160	6	13	22	6	17	False	5.52142	4.85157	3.9771	5.4796	8.57701	3.19949	4.9157	3.19949	4.56206	4.19949	6.45823	6.85157	7.72305	1	0	0	0	2	0	0
SAM23877_RS04570	NZ_CP012382.1	1009837	1010685	-	849	NA	NA	NA	NA	NA	WP_053127175.1	WP_079030020.1	A0A0K2AM54	glycoside hydrolase family 75 protein	Putative secreted protein	2	5	4	3	5	4	3	7	2	3	6	3	37	True_Induced in HT (vs MM)	1.82113	2.82113	2.55809	2.23616	2.82113	1.82113	3.04352	2.23616	5.48409	2.23616	2.23616	2.55809	3.23616	0	0	0	0	0	0	0
SAM23877_RS04575	NZ_CP012382.1	1011147	1012136	+	990	NA	NA	NA	NA	NA	WP_244902917.1	WP_053127176.1	A3KJN3	fibronectin type III domain-containing protein	Putative sugar hydrolase	2	4	2	2	2	5	4	7	0	1	3	1	4	False	1.59946	2.33643	1.59946	1.59946	1.59946	0.0144996	2.0145	1.0145	2.33643	1.0145	2.33643	2.59946	3.0145	0	0	0	0	0	0	0
SAM23877_RS04580	NZ_CP012382.1	1012301	1012849	+	549	NA	NA	NA	NA	NA	WP_053127177.1	WP_053127177.1	A3KJN4	hypothetical protein	Putative secreted protein	1	2	2	1	2	2	2	8	0	1	2	0	94	True_Induced in HT (vs MM)	1.86512	2.45008	2.45008	1.86512	2.45008	0.865122	2.45008	0.865122	7.43498	1.86512	2.45008	2.45008	4.03505	0	0	0	0	0	0	0
SAM23877_RS04585	NZ_CP012382.1	1012877	1013428	-	552	NA	NA	NA	NA	NA	WP_053127178.1	WP_053127178.1	A3KJN5	PadR family transcriptional regulator	Putative PadR-like family transcriptional regulator	190	306	259	169	521	258	270	138	204	139	280	352	203	False	8.43469	9.11935	8.87963	8.26665	9.88517	8.53674	8.99169	9.32078	8.52969	7.98654	8.93941	8.87407	7.9762	2	2	2	2	3	2	2
SAM23877_RS04590	NZ_CP012382.1	1013469	1015484	-	2016	NA	NA	NA	NA	NA	WP_053127179.1	WP_053127179.1	A3KJN6	NADPH-dependent 2	2,4-dienoyl-CoA reductase (EC 1.-.-.-) (Putative 2,4-dienoyl-CoA reductase (NADPH))	55	67	30	39	50	38	36	147	14	31	22	32	37	True_Induced in HT (vs MM)	4.79586	5.07597	3.9427	4.31043	4.66093	2.89539	3.51207	4.0329	4.23643	3.9885	4.19796	4.27391	6.19796	1	0	0	0	0	0	0
SAM23877_RS04595	NZ_CP012382.1	1015607	1015975	-	369	NA	NA	NA	NA	NA	WP_053127180.1	WP_053127180.1	A3KJN7	hypothetical protein	Uncharacterized protein	33	80	184	328	495	60	57	1062	44	55	46	57	102	True_Induced in HT (vs MM)	6.52577	7.77816	8.96969	9.80025	10.3925	6.93016	6.9929	7.29629	8.12481	7.24566	7.29629	7.36904	11.4922	1	2	2	3	3	1	1
SAM23877_RS04600	NZ_CP012382.1	1016062	1017015	-	954	NA	NA	NA	NA	NA	WP_053127181.1	WP_107408713.1	A3KJN8	hypothetical protein	Putative secreted protein	7	2	6	7	0	4	4	4	18	1	8	0	6	False	3.06794	1.6529	2.87529	3.06794	0.0679388	4.31587	3.23786	0.0679388	2.87529	1.06794	2.38987	2.38987	2.38987	0	0	0	0	0	0	0
SAM23877_RS04605	NZ_CP012382.1	1017270	1019348	+	2079	NA	NA	NA	NA	NA	WP_053127182.1	WP_053127182.1	A3KJN9	SpoIIE family protein phosphatase	Putative magnesium or manganese-dependent protein phosphatase	85	166	173	104	176	124	127	461	92	29	45	35	99	False	5.37037	6.32781	6.38705	5.65836	6.41172	5.48327	4.46767	4.11404	5.58797	3.851	5.94411	5.90989	7.79586	1	1	1	1	1	1	0
SAM23877_RS04610	NZ_CP012382.1	1019674	1020495	-	822	NA	NA	NA	NA	NA	WP_053127183.1	WP_053127183.1	A3KJP0	putative protein N(5)-glutamine methyltransferase	Putative methyltransferase	80	109	46	45	21	172	196	36	10	24	28	14	28	False	6.62264	7.06415	5.83738	5.80635	4.74222	3.74222	5.14077	4.18968	5.14077	4.92665	7.90484	7.71742	5.49224	1	1	1	1	0	0	0
SAM23877_RS04615	NZ_CP012382.1	1020813	1021301	+	489	NA	NA	NA	NA	NA	WP_053127184.1	WP_053127184.1	A3KJP1	MarR family winged helix-turn-helix transcriptional regulator	Putative marR-family transcriptional regulator	47	31	16	34	41	70	65	29	25	27	32	30	27	False	6.61706	6.03209	5.11956	6.16138	6.42441	5.73253	6.07649	5.98629	5.83945	5.83945	7.07649	7.18184	5.93898	1	1	0	1	1	1	1
SAM23877_RS04620	NZ_CP012382.1	1021412	1022017	+	606	NA	NA	NA	NA	NA	WP_053127185.1	WP_053127185.1	A3KJP2	sulfite oxidase-like oxidoreductase	Putative sulfite oxidase	792	525	222	182	378	700	762	359	118	179	206	233	115	False	10.3538	9.76153	8.52351	8.23831	9.28866	7.61743	8.4161	8.59298	7.58059	8.21446	10.2981	10.1759	9.21446	3	3	2	2	2	2	2
SAM23877_RS04625	NZ_CP012382.1	1022067	1022786	+	720	NA	NA	NA	NA	NA	WP_053127186.1	WP_053127186.1	A3KJP3	ferredoxin reductase	Putative oxidoreductase	616	586	231	148	59	572	693	255	16	40	26	49	30	False	9.74306	9.67115	8.33191	7.6931	6.38082	4.56139	5.22882	6.11779	5.42813	5.83148	9.91272	9.63632	8.47393	3	3	2	1	1	0	0
SAM23877_RS04630	NZ_CP012382.1	1023111	1023695	+	585	NA	NA	NA	NA	NA	WP_053127187.1	WP_053127187.1	A3KJP4	hypothetical protein	Putative integral membrane protein	100	69	21	10	6	85	119	65	4	12	1	7	3	False	7.4317	6.90277	5.23292	4.23292	3.58085	3.09542	1.77349	3.77349	2.77349	4.47393	7.68038	7.19976	6.81789	2	1	1	0	0	0	0
SAM23877_RS04635	NZ_CP012382.1	1023923	1024891	+	969	NA	NA	NA	NA	NA	WP_053127188.1	WP_053127188.1	A3KJP5	acetylxylan esterase	Cephalosporin-C deacetylase (EC 3.1.1.41) (EC 3.1.1.72) (Putative esterase)	171	62	52	38	26	126	119	87	342	193	290	171	123	True_Repressed in HT (vs MM)	7.4717	6.02271	5.77335	5.33083	4.80032	8.4675	8.23031	7.4717	6.99963	7.64534	6.95232	7.03412	6.50486	2	1	1	0	0	2	2
SAM23877_RS04640	NZ_CP012382.1	1025292	1026035	+	744	NA	NA	NA	NA	NA	WP_053127189.1	WP_053127189.1	A3KJP6	GntR family transcriptional regulator	Putative gntR-family transcriptional regulator	19	22	84	173	41	8	6	22	130	33	212	19	28	True_Repressed in HT (vs MM)	4.74855	4.95019	6.83602	7.86957	5.81894	7.46005	8.16134	4.74855	5.28461	5.51409	3.23398	3.59655	4.95019	1	0	1	2	1	1	2
SAM23877_RS04645	NZ_CP012382.1	1026048	1026773	-	726	NA	NA	NA	NA	NA	WP_053127190.1	WP_053127190.1	A3KJP7	class I SAM-dependent methyltransferase	Putative methyltransferase	70	59	37	40	15	63	83	25	4	15	18	18	15	True_Induced in HT (vs MM)	6.61171	6.36885	5.70989	5.81951	4.46196	2.78389	4.70989	4.70989	4.46196	4.46196	6.85428	6.46196	5.1624	1	1	1	1	0	0	0
SAM23877_RS04650	NZ_CP012382.1	1026778	1027365	-	588	NA	NA	NA	NA	NA	WP_053127191.1	WP_053127191.1	A3KJP8	PadR family transcriptional regulator	Putative PadR-like family transcriptional regulator	100	72	56	71	57	101	113	51	24	37	48	43	39	False	7.42432	6.95594	6.599	6.93604	6.62409	5.40997	6.38082	6.22554	6.08804	6.01404	7.599	7.43854	6.46655	2	1	1	1	1	1	1
SAM23877_RS04655	NZ_CP012382.1	1027453	1027863	+	411	NA	NA	NA	NA	NA	WP_053127192.1	WP_053127192.1	A3KJP9	nuclear transport factor 2 family protein	SnoaL-like domain-containing protein	119	138	90	71	24	119	88	24	87	72	84	77	88	False	8.18968	8.40173	7.79058	7.45271	5.92665	7.74222	7.69218	7.56819	7.75852	7.47261	7.75852	8.18968	5.92665	2	2	2	1	1	2	2
SAM23877_RS04660	NZ_CP012382.1	1028215	1029354	+	1140	NA	NA	NA	NA	NA	WP_053127193.1	WP_053127193.1	A0A0K2AM72	transcription termination factor Rho	Transcription termination factor Rho (EC 3.6.4.-) (ATP-dependent helicase Rho)	16	5	10	29	134	8	9	29	52	105	56	59	59	False	3.89843	2.39593	3.2704	4.71786	6.88778	5.53889	5.64386	5.71786	5.71786	6.53889	3.13289	2.98089	4.71786	0	0	0	0	1	1	1
SAM23877_RS04665	NZ_CP012382.1	1029531	1030709	+	1179	NA	NA	NA	NA	NA	WP_053127194.1	WP_053127194.1	A0A0K2ALY1	serine hydrolase	Putative D-alanyl-D-alanine carboxypeptidase	8	8	4	10	39	10	9	16	6	19	10	3	133	True_Induced in HT (vs MM)	2.93236	2.93236	2.08436	3.22187	5.08436	2.56979	3.22187	1.76244	6.82853	4.08436	3.08436	3.22187	3.8499	0	0	0	0	0	0	0
SAM23877_RS04670	NZ_CP012382.1	1030851	1031909	+	1059	NA	NA	NA	NA	NA	WP_053127195.1	WP_053127195.1	A3KJQ2	acyl-CoA desaturase	Putative delta fatty acid desaturase	33	30	25	51	237	23	31	78	94	149	162	132	166	False	5.00476	4.87149	4.61774	5.61774	7.81212	6.48715	7.26603	6.97258	7.301	7.14612	4.9173	4.50226	6.22108	1	0	0	1	2	1	1
SAM23877_RS04675	NZ_CP012382.1	1031944	1032780	-	837	NA	NA	NA	NA	NA	WP_053127196.1	WP_053127196.1	A3KJQ3	undecaprenyl-diphosphate phosphatase	Undecaprenyl-diphosphatase (EC 3.6.1.27) (Bacitracin resistance protein) (Undecaprenyl pyrophosphate phosphatase)	40	29	30	21	10	31	31	29	3	13	12	15	32	True_Induced in HT (vs MM)	5.61425	5.16359	5.2109	4.71613	3.71613	2.2567	3.95714	4.2567	5.30109	4.06406	5.2567	5.2567	5.16359	1	1	0	0	0	0	0
SAM23877_RS04680	NZ_CP012382.1	1032868	1033242	-	375	NA	NA	NA	NA	NA	WP_053127197.1	WP_053127197.1	A0A0K2AM74	fluoride efflux transporter CrcB	Putative fluoride ion transporter CrcB	26	19	12	12	10	22	23	27	2	14	12	9	7	False	6.16993	5.73697	5.11548	5.11548	4.87447	3	5.11548	4.73697	4.41504	5.32193	6	5.9386	6.22239	1	1	0	0	0	0	0
SAM23877_RS04685	NZ_CP012382.1	1033239	1033742	-	504	NA	NA	NA	NA	NA	WP_053127198.1	WP_053127198.1	A3KJQ5	CrcB family protein	Putative fluoride ion transporter CrcB	50	29	24	25	24	42	42	60	0	5	10	17	3	False	6.66093	5.89539	5.63236	5.68894	5.63236	0.988504	4.44794	5.15843	2.9885	3.57347	6.41477	6.41477	6.91924	1	1	1	1	1	0	0
SAM23877_RS04690	NZ_CP012382.1	1034001	1034393	+	393	NA	NA	NA	NA	NA	WP_053127199.1	WP_053127199.1	A3KJQ6	MarR family transcriptional regulator	Putative MarR-family transcriptional regulator	516	462	282	175	382	702	676	538	101	55	89	92	74	False	10.3614	10.2023	9.49206	8.80683	9.9286	8.01982	7.83925	7.88656	7.57622	7.15475	10.7504	10.8048	10.4215	3	3	2	2	3	2	2
SAM23877_RS04695	NZ_CP012382.1	1034407	1034808	-	402	NA	NA	NA	NA	NA	WP_053127200.1	WP_053127200.1	A3KJQ7	SseB family protein	SseB domain-containing protein	752	591	564	215	586	351	381	804	81	662	129	1259	261	False	10.8712	10.5242	10.4568	9.06962	10.5119	7.67228	8.3371	11.6139	9.34816	10.6876	9.89216	9.77416	10.9676	3	3	3	2	3	2	2
SAM23877_RS04700	NZ_CP012382.1	1035020	1036474	+	1455	NA	NA	NA	NA	NA	WP_053127201.1	WP_053127201.1	A3KJQ8	glyceraldehyde-3-phosphate dehydrogenase	Putative glyceraldehyde-3-phosphate dehydrogenase	13353	786	2276	293	676	209	104	29	2946	168	852	15784	1706	False	13.164	9.0792	10.6119	7.65865	8.86199	10.984	9.19538	13.4052	10.1962	6.85986	6.17323	7.17323	4.36587	3	2	3	1	2	3	2
SAM23877_RS04705	NZ_CP012382.1	1036626	1038857	+	2232	NA	NA	NA	NA	NA	WP_053127202.1	WP_053127202.1	A3KJQ9	PI-PLC domain-containing protein	Putative integral membrane protein	783	137	226	127	142	133	113	384	70	163	49	174	54	False	8.45637	5.95019	6.66821	5.84166	6.00153	4.99141	4.48552	6.29287	4.62302	6.19921	5.67455	5.90775	7.43038	2	1	1	1	1	0	0
SAM23877_RS04710	NZ_CP012382.1	1038958	1042341	-	3384	NA	NA	NA	NA	NA	WP_053127203.1	WP_053127203.1	A3KJR0	discoidin domain-containing protein	Putative secreted protein	6	11	10	44	81	7	10	119	94	64	23	72	1278	True_Induced in HT (vs MM)	1.04863	1.82623	1.7007	3.73312	4.59882	4.81113	2.82623	4.43109	8.56207	4.26364	1.7007	1.24127	5.14816	0	0	0	0	0	0	0
SAM23877_RS04715	NZ_CP012382.1	1042716	1044161	-	1446	NA	NA	NA	NA	NA	WP_053127204.1	WP_053127204.1	A3KJR1	argininosuccinate synthase	Argininosuccinate synthase (EC 6.3.4.5) (Citrulline--aspartate ligase)	261	4170	1172	1246	3160	203	167	516	5455	1748	4086	305	1167	True_Repressed in HT (vs MM)	7.50136	11.4941	9.66392	9.75218	11.0941	11.8816	11.4648	7.72532	9.65776	10.2402	6.86025	7.14036	8.48195	2	3	2	3	3	3	3
SAM23877_RS04720	NZ_CP012382.1	1044208	1045647	-	1440	NA	NA	NA	NA	NA	WP_053127205.1	WP_053127205.1	A3KJR2	NAD-dependent succinate-semialdehyde dehydrogenase	Putative succinate-semialdehyde dehydrogenase (Succinate-semialdehyde dehydrogenase I, NADP-dependent) (EC 1.2.1.16)	6	18	8	329	10	8	13	24	2	4	0	5	3	False	2.28129	3.72186	2.64386	7.84025	2.93336	1.05889	-0.526069	2.05889	1.47393	1.79586	3.28129	2.64386	4.11779	0	0	0	2	0	0	0
SAM23877_RS04725	NZ_CP012382.1	1045707	1046975	-	1269	NA	NA	NA	NA	NA	WP_053127206.1	WP_053127206.1	A3KJR3	aminotransferase class III-fold pyridoxal phosphate-dependent enzyme	Putative aminotransferase (EC 2.6.-.-)	3	9	11	809	27	5	6	14	12	24	8	33	12	False	1.65631	2.97824	3.24127	9.31809	4.46366	3.35675	2.82623	4.74377	3.35675	4.30016	2.46366	2.24127	3.5632	0	0	0	2	0	0	0
SAM23877_RS37115	NZ_CP012382.1	1047202	1049010	+	1809	NA	NA	NA	NA	NA	WP_053127207.1	WP_053127207.1	A0A0K2AM83	PucR family transcriptional regulator ligand-binding domain-containing protein	Putative regulatory protein	52	168	136	185	121	53	49	396	30	56	28	54	80	True_Induced in HT (vs MM)	4.87273	6.54569	6.24284	6.68397	6.07554	4.099	4.00279	4.92617	5.48466	4.9777	4.78866	4.8997	7.7778	1	1	1	1	1	0	0
SAM23877_RS04735	NZ_CP012382.1	1049016	1049648	-	633	NA	NA	NA	NA	NA	WP_053127208.1	WP_053127208.1	A0A0K2AM85	hypothetical protein	Uncharacterized protein	22	57	34	13	10	42	46	12	10	1	10	4	14	False	5.18328	6.5177	5.78901	4.46708	4.11915	4.11915	4.11915	2.98165	4.56661	1.65972	6.21431	6.08599	4.36016	1	1	1	0	0	0	0
SAM23877_RS04740	NZ_CP012382.1	1050040	1050612	+	573	NA	NA	NA	NA	NA	WP_053127209.1	WP_053127209.1	A0A0K2ALY9	dihydrofolate reductase family protein	Putative dihydrofolate reductase	97	94	123	214	65	76	92	159	158	73	59	68	106	False	7.4181	7.37325	7.75759	8.55159	6.84779	8.11628	6.71028	6.91192	7.54486	7.01285	7.34255	7.07018	8.12532	2	1	2	2	1	2	1
SAM23877_RS04745	NZ_CP012382.1	1050709	1053090	-	2382	NA	NA	NA	NA	NA	WP_079030023.1	WP_079030023.1	A3KJR7	glycoside hydrolase family 3 C-terminal domain-containing protein	Putative beta-D-xylosidase	14	17	17	47	13	12	16	52	164	26	80	178	220	False	2.65472	2.91775	2.91775	4.33279	2.55518	6.11415	5.08768	6.23164	6.53573	3.50271	2.83529	2.44827	4.47575	0	0	0	0	0	1	0
SAM23877_RS04750	NZ_CP012382.1	1053087	1053905	-	819	NA	NA	NA	NA	NA	WP_053127210.1	WP_053127210.1	A3KJR8	carbohydrate ABC transporter permease	Putative binding-protein-dependent transport protein	4	2	4	8	10	2	2	5	186	39	80	163	228	False	2.60999	1.87303	2.60999	3.45799	3.7475	7.83496	6.62791	7.64562	8.12727	5.60999	1.87303	1.87303	2.87303	0	0	0	0	0	2	1
SAM23877_RS04755	NZ_CP012382.1	1053902	1054858	-	957	NA	NA	NA	NA	NA	WP_053127211.1	WP_053127211.1	A3KJR9	sugar ABC transporter permease	Putative binding-protein-dependent transport protein	6	5	6	12	10	5	4	12	214	34	94	217	255	False	2.87076	2.64837	2.87076	3.76385	3.52284	7.8116	6.63326	7.83159	8.06341	5.19269	2.38534	2.64837	3.76385	0	0	0	0	0	2	1
SAM23877_RS04760	NZ_CP012382.1	1054869	1056173	-	1305	NA	NA	NA	NA	NA	WP_053127212.1	WP_053127212.1	A3KJS0	extracellular solute-binding protein	Putative sugar-binding lipoprotein	25	13	24	68	73	13	11	123	2026	379	664	1838	1900	False	4.31639	3.42331	4.25981	5.72447	5.8254	10.6011	8.99316	10.4607	10.5085	8.18581	3.20091	3.42331	6.57015	0	0	0	1	1	3	2
SAM23877_RS04765	NZ_CP012382.1	1056797	1059139	+	2343	NA	NA	NA	NA	NA	WP_244903056.1	WP_053142164.1	A0A0K2AMH9	beta-N-acetylglucosaminidase domain-containing protein	Putative hyaluronidase	20	21	14	29	28	13	13	99	37	11	100	42	26	False	3.16396	3.23107	2.67853	3.67853	3.62962	4.01957	5.42985	4.19791	3.52653	2.35661	2.579	2.579	5.4155	0	0	0	0	0	0	1
SAM23877_RS04770	NZ_CP012382.1	1059312	1073750	-	14439	NA	NA	NA	NA	NA	WP_053127213.1	WP_053127213.1	A0A0K2AMP9	lonely Cys domain-containing protein	Uncharacterized protein	112	1900	5294	1414	388	173	191	1449	149	924	106	146	143	False	2.96828	7.04064	8.51852	6.61469	4.75173	3.37692	2.88957	3.34777	3.31803	6.00141	3.73306	3.59104	6.64994	0	1	2	1	0	0	0
SAM23877_RS04775	NZ_CP012382.1	1073751	1074098	-	348	NA	NA	NA	NA	NA	WP_053127214.1	WP_053127214.1	A3KJS4	hypothetical protein	Uncharacterized protein	7	159	466	151	24	7	6	92	20	86	16	12	22	False	4.52284	8.84477	10.3901	8.77077	6.1667	5.91516	5.6103	5.22328	6.0464	7.96578	4.3302	4.52284	8.062	0	2	3	2	1	1	1
SAM23877_RS04780	NZ_CP012382.1	1074101	1074613	-	513	NA	NA	NA	NA	NA	WP_063796769.1	WP_063796769.1	A3KJS5	YbaB/EbfC family nucleoid-associated protein	Uncharacterized protein	7	330	872	228	24	5	6	140	23	80	14	10	4	True_Repressed in HT (vs MM)	3.96297	9.33366	10.7328	8.80217	5.60683	5.54793	4.86986	4.4224	3.2849	7.30282	3.77032	3.54793	8.10252	0	2	3	2	1	1	0
SAM23877_RS39620	NZ_CP012382.1	1074634	1078032	-	3399	NA	NA	NA	NA	NA	WP_053127216.1	WP_053127216.1	A3KJS6	AAWKG family protein	Uncharacterized protein	46	1058	2780	1156	922	29	39	616	576	3354	210	444	644	False	3.78948	8.28338	9.67628	8.41106	8.08508	7.40732	5.95599	7.03255	7.56804	9.94699	3.55682	3.14178	7.50402	0	2	2	2	2	1	1
SAM23877_RS04790	NZ_CP012382.1	1078045	1078491	-	447	NA	NA	NA	NA	NA	WP_053127217.1	WP_053127217.1	A3KJS7	type VII secretion system-associated protein	Uncharacterized protein	18	362	1208	481	283	11	15	269	170	1024	56	120	166	False	5.40958	9.66548	11.4013	10.0745	9.3114	8.57951	6.99454	8.08052	8.54536	11.1631	5.16165	4.74662	9.23847	1	3	3	3	2	2	1
SAM23877_RS04795	NZ_CP012382.1	1078520	1078840	-	321	NA	NA	NA	NA	NA	WP_053127218.1	WP_053127218.1	A3KJS8	WXG100 family type VII secretion target	ESAT-6-like protein	18	331	1291	552	128	7	8	246	59	555	23	48	87	False	5.88728	10.0144	11.9747	10.7505	8.65058	7.54625	6.22432	7.25406	8.09879	10.7583	4.80928	4.63935	9.58772	1	3	3	3	2	2	1
SAM23877_RS04800	NZ_CP012382.1	1078908	1079258	-	351	NA	NA	NA	NA	NA	WP_053127219.1	WP_053127219.1	A3KJS9	hypothetical protein	Uncharacterized protein	35	1464	4630	1311	310	25	18	609	139	986	56	103	215	False	6.68038	12.0271	13.6876	11.868	9.79123	8.63974	7.34335	8.2109	9.26534	11.4574	5.75838	6.2109	10.7631	1	3	3	3	3	2	1
SAM23877_RS04805	NZ_CP012382.1	1079622	1081103	-	1482	NA	NA	NA	NA	NA	WP_053127220.1	WP_053127220.1	A3KJT0	type VII secretion protein EccB	Putative membrane protein	60	150	640	643	333	111	93	611	20	67	10	33	54	True_Induced in HT (vs MM)	5.36319	6.67086	8.75664	8.76337	7.81616	3.82477	2.89189	4.51992	5.21381	5.51992	5.98704	6.23981	8.68984	1	1	2	2	2	0	0
SAM23877_RS04810	NZ_CP012382.1	1081121	1082518	-	1398	NA	NA	NA	NA	NA	WP_053127221.1	WP_053127221.1	A3KJT1	type VII secretion integral membrane protein EccD	Putative integral membrane protein	50	190	1038	1040	812	74	56	1038	34	159	32	78	210	True_Induced in HT (vs MM)	5.18906	7.09406	9.53762	9.54039	9.18375	4.64592	4.56103	5.82042	7.23773	6.83856	5.34953	5.74545	9.53762	1	1	2	2	2	0	0
SAM23877_RS04815	NZ_CP012382.1	1082876	1086814	+	3939	NA	NA	NA	NA	NA	WP_053127222.1	WP_167355255.1	A0A0K2AMI9	type VII secretion protein EccCa	ESX-4 secretion system protein EccC4	47	757	4774	1947	1472	46	49	2510	78	335	22	43	63	False	3.60713	7.58822	10.2435	8.94995	8.54671	4.32595	2.54573	3.4816	4.02217	6.41449	3.66603	3.57676	9.31622	0	2	3	2	2	0	0
SAM23877_RS04820	NZ_CP012382.1	1086985	1088223	-	1239	NA	NA	NA	NA	NA	WP_244902918.1	WP_079030025.1	A0A0K2AMQ7	S8 family serine peptidase	Putative protease	50	140	313	538	326	66	70	697	7	40	22	10	11	False	5.36325	6.83038	7.98544	8.76497	8.04397	2.69082	4.21439	3.15026	3.27579	5.04838	5.84057	5.75691	9.13791	1	1	2	2	2	0	0
SAM23877_RS04825	NZ_CP012382.1	1088298	1091621	+	3324	NA	NA	NA	NA	NA	WP_053127223.1	WP_053127223.1	A3KJT4	right-handed parallel beta-helix repeat-containing protein	Putative sporulation protein K-like protein	55	285	1370	942	560	56	68	807	83	199	74	81	96	False	4.07443	6.42695	8.68809	8.14819	7.39894	4.6594	4.4959	4.62463	4.86699	5.91094	4.3756	4.09997	7.92529	0	1	2	2	1	0	0
SAM23877_RS04830	NZ_CP012382.1	1091702	1093051	-	1350	NA	NA	NA	NA	NA	WP_053127224.1	WP_053127224.1	A3KJT5	hypothetical protein	Putative hydrolytic protein	9	582	2346	330	58	6	6	191	12	268	21	23	22	False	2.88897	8.75439	10.7636	7.93773	5.44968	3.26748	4.02647	4.152	4.0906	7.6385	2.3744	2.3744	7.152	0	2	3	2	1	0	0
SAM23877_RS38875	NZ_CP012382.1	1093115	1096243	-	3129	NA	NA	NA	NA	NA	WP_063796770.1	WP_063796770.1	A0A0K2AM06	hypothetical protein	Uncharacterized protein	10	1169	3426	221	131	18	21	196	26	556	34	29	49	False	1.81373	8.54659	10.097	6.14871	5.39869	3.10919	3.48358	3.26119	3.99815	7.47583	2.81373	2.60223	5.97635	0	2	3	1	1	0	0
SAM23877_RS04835	NZ_CP012382.1	1096240	1096893	-	654	NA	NA	NA	NA	NA	WP_063796771.1	WP_063796771.1	A0A0K2AMJ4	type VII secretion system-associated protein	Uncharacterized protein	3	530	1470	55	10	2	4	82	0	18	0	1	4	False	2.61264	9.66521	11.1352	6.41999	4.07207	0.612637	0.612637	1.61264	2.93457	4.86056	2.93457	2.1976	6.98768	0	3	3	1	0	0	0
SAM23877_RS04840	NZ_CP012382.1	1096890	1097933	-	1044	NA	NA	NA	NA	NA	WP_053127225.1	WP_053127225.1	A3KJT8	hypothetical protein	Putative transcriptional regulator	6	2078	5732	261	102	9	8	424	6	197	5	15	20	False	2.74523	10.9596	12.423	7.9713	6.62438	2.74523	2.52284	3.93788	4.3302	7.56723	3.1078	3.25981	8.6692	0	3	3	2	1	0	0
SAM23877_RS04845	NZ_CP012382.1	1098207	1099907	+	1701	NA	NA	NA	NA	NA	WP_053127226.1	WP_053127226.1	A3KJT9	VanW family protein	Putative vancomycin resistance protein	144	276	814	624	1294	309	317	753	206	449	918	206	57	True_Repressed in HT (vs MM)	6.41353	7.34736	8.90427	8.52133	9.57235	6.9271	9.07754	6.9271	5.0916	8.0474	7.5465	7.50974	8.79204	1	1	2	2	2	1	2
SAM23877_RS41120	NZ_CP012382.1	1099929	1100681	-	753	NA	NA	NA	NA	NA	WP_244903057.1	NA	NA	extracellular solute-binding protein	NA	3	4	4	19	16	2	3	31	13	16	13	9	22	False	2.40928	2.73121	2.73121	4.73121	4.49674	4.21663	4.21663	3.73121	4.93284	4.49674	2.40928	1.99424	5.40928	0	0	0	0	0	0	0
SAM23877_RS04865	NZ_CP012382.1	1101347	1103770	-	2424	NA	NA	NA	NA	NA	WP_244902919.1	WP_053127230.1	A3KJU3	glycoside hydrolase family 3 C-terminal domain-containing protein	Beta-glucosidase (EC 3.2.1.21)	3	6	4	7	3	3	4	12	15	8	6	12	26	False	0.72261	1.52997	1.04454	1.72261	0.72261	2.72261	1.52997	2.42305	3.4775	1.89254	1.04454	0.72261	2.42305	0	0	0	0	0	0	0
SAM23877_RS04870	NZ_CP012382.1	1104277	1106868	-	2592	NA	NA	NA	NA	NA	WP_053127231.1	WP_053127231.1	A3KJU4	alpha-L-rhamnosidase	Alpha-L-rhamnosidase (EC 3.2.1.40)	7	4	2	9	10	7	4	13	10	4	20	3	8	False	1.62593	0.947862	0.210897	1.94786	2.08537	2.08537	3.01825	0.625934	1.79586	0.947862	0.947862	1.62593	2.43329	0	0	0	0	0	0	0
SAM23877_RS04875	NZ_CP012382.1	1106984	1107889	-	906	NA	NA	NA	NA	NA	WP_053127232.1	WP_053127232.1	A3KJU5	carbohydrate ABC transporter permease	Putative sugar ABC transporter permease	4	1	4	7	13	2	2	10	8	14	10	9	11	False	2.46435	1.14242	2.46435	3.14242	3.94977	3.31234	3.60185	3.46435	3.72738	4.04931	1.72738	1.72738	3.60185	0	0	0	0	0	0	0
SAM23877_RS04880	NZ_CP012382.1	1107895	1108779	-	885	NA	NA	NA	NA	NA	WP_053127233.1	WP_053127233.1	A3KJU6	sugar ABC transporter permease	Putative sugar ABC transporter permease	2	1	2	4	1	3	1	7	4	6	10	8	9	False	1.76121	1.17625	1.76121	2.49818	1.17625	2.49818	3.63568	3.34618	3.49818	2.98361	1.17625	2.17625	3.17625	0	0	0	0	0	0	0
SAM23877_RS04885	NZ_CP012382.1	1108864	1110183	-	1320	NA	NA	NA	NA	NA	WP_053127234.1	WP_053127234.1	A3KJU7	extracellular solute-binding protein	Putative sugar ABC transporter	28	9	3	27	17	7	6	44	28	22	42	38	55	False	4.45744	2.92139	1.59946	4.40682	3.76939	4.45744	5.02573	4.88486	5.40682	4.12302	2.40682	2.59946	5.09132	0	0	0	0	0	0	0
SAM23877_RS04890	NZ_CP012382.1	1110450	1111499	+	1050	NA	NA	NA	NA	NA	WP_079030027.1	WP_079030027.1	A3KJU8	LacI family transcriptional regulator	Putative LacI-family transcriptional regulator	62	43	32	81	78	62	60	292	30	39	43	33	34	False	5.90689	5.38904	4.974	6.28716	6.23339	4.88381	5.38904	5.01707	5.05889	5.25154	5.86035	5.90689	8.12437	1	1	0	1	1	0	1
SAM23877_RS04895	NZ_CP012382.1	1111569	1112612	+	1044	NA	NA	NA	NA	NA	WP_235614519.1	WP_079030028.1	A0A0K2AM20	LacI family transcriptional regulator	Putative LacI-family transcriptional regulatory protein	31	22	12	34	16	26	20	112	11	6	15	8	8	False	4.93788	4.46144	3.63832	5.06716	4.02534	3.52284	3.93788	3.1078	3.1078	2.74523	4.3302	4.69277	6.75806	1	0	0	0	0	0	0
SAM23877_RS04900	NZ_CP012382.1	1112900	1113817	-	918	NA	NA	NA	NA	NA	WP_053127236.1	WP_053127236.1	A3KJV0	LysR family transcriptional regulator	Putative lysR-family transcriptional regulator	35	21	12	11	9	34	36	19	16	14	12	13	18	False	5.29336	4.58287	3.82387	3.7084	3.44536	4.2109	3.82387	3.93079	4.37136	4.03032	5.33289	5.25272	4.44536	1	0	0	0	0	0	0
SAM23877_RS04905	NZ_CP012382.1	1113945	1114946	+	1002	NA	NA	NA	NA	NA	WP_053127237.1	WP_053127237.1	A3KJV1	fumarylacetoacetate hydrolase family protein	Putative hydrolase	4	4	2	2	9	4	2	9	10	3	8	10	11	False	2.31905	2.31905	1.58208	1.58208	3.31905	3.45655	3.16704	3.45655	3.58208	1.99712	1.58208	2.31905	3.31905	0	0	0	0	0	0	0
SAM23877_RS04910	NZ_CP012382.1	1114943	1115905	+	963	NA	NA	NA	NA	NA	WP_053127238.1	WP_053127238.1	A3KJV2	cyclase family protein	Putative cyclase SCIF3.09c	3	5	2	3	5	4	4	9	10	5	8	4	10	False	2.05439	2.63935	1.63935	2.05439	2.63935	3.51382	3.22432	2.37632	3.51382	2.63935	2.37632	2.37632	3.37632	0	0	0	0	0	0	0
SAM23877_RS04915	NZ_CP012382.1	1115929	1117059	+	1131	NA	NA	NA	NA	NA	WP_053127240.1	WP_053127240.1	A3KJV3	FAD-dependent oxidoreductase	Putative oxidoreductase	3	3	2	3	8	4	3	5	37	10	27	31	61	False	1.8224	1.8224	1.40736	1.8224	2.99233	5.07033	4.62976	4.8224	5.7766	3.28183	1.8224	2.14433	2.40736	0	0	0	0	0	0	0
SAM23877_RS04920	NZ_CP012382.1	1117056	1118096	+	1041	NA	NA	NA	NA	NA	WP_079030029.1	WP_053142170.1	A3KJV4	amidohydrolase	Putative metal-dependent hydrolase of the TIM-barrel fold	2	2	1	1	2	1	2	3	16	2	7	8	5	False	1.52699	1.52699	0.94203	0.94203	1.52699	4.02949	2.94203	3.11195	2.52699	1.52699	1.52699	0.94203	1.94203	0	0	0	0	0	0	0
SAM23877_RS04925	NZ_CP012382.1	1118104	1119036	+	933	NA	NA	NA	NA	NA	WP_053127242.1	WP_053127242.1	A3KJV5	VOC family protein	Putative oxidoreductase	7	7	4	7	16	3	3	18	63	23	39	41	67	False	3.10005	3.10005	2.42198	3.10005	4.18751	6.10005	5.42198	5.49237	6.18751	4.68501	2.10005	2.10005	4.34798	0	0	0	0	0	1	1
SAM23877_RS04930	NZ_CP012382.1	1119475	1120446	+	972	NA	NA	NA	NA	NA	WP_053127244.1	WP_053127244.1	A3KJV6	fumarylacetoacetate hydrolase family protein	Putative hydroxylase	2	1	1	1	6	1	1	5	18	3	8	4	10	False	1.62593	1.04097	1.04097	1.04097	2.84833	4.2889	3.2109	2.3629	3.5004	2.04097	1.04097	1.04097	2.62593	0	0	0	0	0	0	0
SAM23877_RS04935	NZ_CP012382.1	1120443	1121195	+	753	NA	NA	NA	NA	NA	WP_053127246.1	WP_053127246.1	A3KJV7	SDR family oxidoreductase	3-alpha-(Or 20-beta)-hydroxysteroid dehydrogenase (EC 1.1.1.53) (Putative short chain dehydrogenase)	1	2	1	1	2	1	1	3	15	3	2	2	3	False	1.40928	1.99424	1.40928	1.40928	1.99424	4.40928	1.99424	1.99424	2.40928	2.40928	1.40928	1.40928	2.40928	0	0	0	0	0	0	0
SAM23877_RS04940	NZ_CP012382.1	1121195	1121989	+	795	NA	NA	NA	NA	NA	WP_063796772.1	WP_053127248.1	A3KJV8	SDR family oxidoreductase	Putative oxidoreductase	1	1	0	1	3	0	2	2	6	1	2	0	4	False	1.33097	1.33097	0.330973	1.33097	2.33097	3.13833	1.91594	0.330973	2.6529	1.33097	1.91594	0.330973	1.91594	0	0	0	0	0	0	0
SAM23877_RS04945	NZ_CP012382.1	1121986	1122741	+	756	NA	NA	NA	NA	NA	WP_053127249.1	WP_053127249.1	A3KJV9	CoA transferase subunit A	Putative 3-oxoacid CoA-transferase subunit A (Putative succinyl-CoA:3-ketoacid coenzyme A transferase subunit A) (EC 2.8.3.5)	0	0	0	0	4	1	0	2	3	2	4	7	2	False	0.403542	0.403542	0.403542	0.403542	2.72547	2.40354	2.72547	3.40354	1.9885	1.9885	0.403542	1.40354	1.9885	0	0	0	0	0	0	0
SAM23877_RS04950	NZ_CP012382.1	1122741	1123391	+	651	NA	NA	NA	NA	NA	WP_053127251.1	WP_053127251.1	A3KJW0	CoA transferase subunit B	Acetoacetyl-CoA transferase, beta subunit (EC 2.8.3.8) (Putative 3-oxoacid CoA-transferase subunit B)	3	4	1	2	6	3	3	6	6	2	2	1	4	False	2.61927	2.9412	1.61927	2.20423	3.42663	3.42663	2.20423	1.61927	2.9412	2.20423	2.61927	2.61927	3.42663	0	0	0	0	0	0	0
SAM23877_RS04955	NZ_CP012382.1	1123559	1124773	+	1215	NA	NA	NA	NA	NA	WP_053127253.1	WP_053127253.1	A0A0K2AMT6	FAD-dependent monooxygenase	3-hydroxybenzoate 6-hydroxylase (EC 1.14.13.24)	1	3	2	2	2	2	1	5	0	5	3	3	5	False	0.719044	1.71904	1.30401	1.30401	1.30401	-0.280956	1.71904	1.71904	2.30401	2.30401	0.719044	1.30401	2.30401	0	0	0	0	0	0	0
SAM23877_RS04960	NZ_CP012382.1	1124805	1125845	+	1041	NA	NA	NA	NA	NA	WP_053127255.1	WP_053127255.1	A3KJW2	cupin domain-containing protein	Putative dioxigenase oxidoreductase (Putative dioxygenase oxidoreductase)	1	1	0	3	8	0	1	3	16	9	2	7	16	False	0.94203	0.94203	-0.0579701	1.94203	3.11195	4.02949	1.52699	2.94203	4.02949	3.26396	0.94203	-0.0579701	1.94203	0	0	0	0	0	0	0
SAM23877_RS04965	NZ_CP012382.1	1125879	1126745	+	867	NA	NA	NA	NA	NA	WP_053127257.1	WP_053127257.1	A3KJW3	fumarylacetoacetate hydrolase family protein	Putative maleylpyruvate isomerase	1	0	3	3	8	2	1	7	8	6	2	6	12	False	1.2059	0.205896	2.2059	2.2059	3.37582	3.37582	1.79086	3.01325	3.90634	3.01325	1.2059	1.79086	3.2059	0	0	0	0	0	0	0
SAM23877_RS04970	NZ_CP012382.1	1126841	1127284	+	444	NA	NA	NA	NA	NA	WP_053127259.1	WP_053127259.1	A3KJW4	MarR family transcriptional regulator	Putative MarR-family transcriptional regulator	132	93	95	86	311	147	145	82	244	248	248	252	192	False	8.22665	7.72596	7.75633	7.61431	9.45677	9.10801	9.13137	9.15436	8.76383	9.13137	8.36119	8.38082	7.54641	2	2	2	1	2	2	2
SAM23877_RS04975	NZ_CP012382.1	1127483	1128892	+	1410	NA	NA	NA	NA	NA	WP_053127261.1	WP_053127261.1	A3KJW5	MHS family MFS transporter	Putative integral membrane transport protein	73	76	32	21	23	87	90	20	41	50	26	53	48	False	5.71376	5.77109	4.5487	3.96374	4.08927	4.89662	4.25919	5.25919	5.11901	5.17673	6.0121	5.96374	3.89662	1	1	0	0	0	0	0
SAM23877_RS04980	NZ_CP012382.1	1128935	1130905	-	1971	NA	NA	NA	NA	NA	WP_053127263.1	WP_053127263.1	A0A0K2AMU2	helix-turn-helix domain-containing protein	Putative regulator of polyketide synthase expression	49	53	72	125	127	49	40	127	118	85	106	112	88	False	4.66493	4.77596	5.2109	5.99835	6.02107	5.91589	5.76254	5.84125	5.49681	5.44734	4.37862	4.66493	6.02107	0	0	0	1	1	1	1
SAM23877_RS04985	NZ_CP012382.1	1131015	1131815	-	801	NA	NA	NA	NA	NA	WP_053127265.1	WP_053127265.1	A3KJW7	3-hydroxybutyrate dehydrogenase	D-beta-hydroxybutyrate dehydrogenase (EC 1.1.1.30) (Putative oxidoreductase)	53	57	76	82	9	50	53	30	24	40	58	24	39	False	6.07501	6.17811	6.58691	6.69517	3.64205	4.96398	6.20277	4.96398	5.64205	5.67768	6.07501	5.99255	5.27432	1	1	1	1	0	0	1
SAM23877_RS04990	NZ_CP012382.1	1131870	1132349	-	480	NA	NA	NA	NA	NA	WP_053127267.1	WP_053127267.1	A3KJW8	NUDIX domain-containing protein	Putative Mut-like protein	272	292	426	473	39	268	286	115	34	27	50	32	54	False	9.15165	9.25365	9.79699	9.94764	6.38082	6.18818	6.73132	6.10329	6.84025	5.86625	9.2238	9.13036	7.91687	2	2	3	3	1	1	1
SAM23877_RS04995	NZ_CP012382.1	1132418	1134031	-	1614	NA	NA	NA	NA	NA	WP_053127269.1	WP_053127269.1	A3KJW9	apolipoprotein N-acyltransferase	Apolipoprotein N-acyltransferase (ALP N-acyltransferase) (EC 2.3.1.269)	848	662	502	557	322	836	921	709	252	322	326	291	360	False	9.03898	8.68222	8.28377	8.43348	7.64475	7.29235	7.66251	7.49918	7.80521	7.64475	9.15798	9.01844	8.78103	2	2	2	2	2	1	2
SAM23877_RS05000	NZ_CP012382.1	1134117	1134671	-	555	NA	NA	NA	NA	NA	WP_053127272.1	WP_053127272.1	A3KJX0	hypothetical protein	Putative lipoprotein	263	368	632	660	235	477	428	1152	114	80	110	72	94	False	8.89383	9.37692	10.1555	10.2179	8.73208	7.69493	7.64386	7.03926	7.4193	7.18929	9.59427	9.75031	11.0206	2	2	3	3	2	2	2
SAM23877_RS05005	NZ_CP012382.1	1134751	1135536	-	786	NA	NA	NA	NA	NA	WP_174532193.1	WP_174532193.1	A3KJX1	aspartate/glutamate racemase family protein	Glutamate racemase (EC 5.1.1.3)	566	581	482	351	275	990	952	310	109	257	340	257	176	False	9.4946	9.53227	9.26328	8.80683	8.45592	7.12876	8.76103	8.35863	7.815	8.35863	10.2437	10.3001	8.62817	2	2	2	2	2	1	2
SAM23877_RS05010	NZ_CP012382.1	1135594	1136838	+	1245	NA	NA	NA	NA	NA	WP_079030638.1	WP_053127274.1	A3KJX2	glycosyltransferase	Putative integral membrane protein	54	93	159	125	55	92	118	122	68	40	32	53	62	False	5.46521	6.23844	7.00578	6.66113	5.49121	5.79238	4.72825	5.43874	5.66113	5.04141	6.57867	6.22301	6.62637	1	1	1	1	1	1	0
SAM23877_RS05015	NZ_CP012382.1	1136857	1138143	-	1287	NA	NA	NA	NA	NA	WP_053142174.1	WP_053142174.1	A0A0K2AMD7	TerD domain-containing protein	Putative stress protein	161	208	222	251	129	129	162	79	294	180	120	149	239	False	6.97584	7.34335	7.43689	7.61327	6.65836	7.84056	6.55485	6.86481	7.54288	7.13583	6.98472	6.65836	5.95792	1	1	1	1	1	2	1
SAM23877_RS05020	NZ_CP012382.1	1138438	1138878	+	441	NA	NA	NA	NA	NA	WP_053127276.1	WP_053127276.1	A3KJX4	hypothetical protein	Uncharacterized protein	126	89	143	323	886	57	70	281	1646	1061	497	1003	1871	False	8.16983	7.673	8.35107	9.521	10.9739	11.8668	10.1412	11.1527	12.0515	11.2337	7.3309	7.03913	9.3207	2	2	2	2	3	3	3
SAM23877_RS05025	NZ_CP012382.1	1138921	1139748	+	828	NA	NA	NA	NA	NA	WP_053127278.1	WP_053127278.1	A3KJX5	MOSC domain-containing protein	MOSC domain-containing protein	692	784	537	678	1357	673	728	720	2170	923	1278	695	841	True_Repressed in HT (vs MM)	9.70901	9.88885	9.34376	9.67957	10.6796	11.3564	10.5931	9.71524	9.98997	10.124	9.78207	9.6689	9.76615	3	3	2	3	3	3	3
SAM23877_RS05030	NZ_CP012382.1	1139943	1140548	+	606	NA	NA	NA	NA	NA	WP_053142176.1	WP_053142176.1	A3KJX6	hypothetical protein	Putative membrane protein	393	1676	2726	2967	1068	652	764	1358	791	425	1146	432	273	True_Repressed in HT (vs MM)	9.34466	11.4343	12.1357	12.2579	10.7847	10.352	10.8863	9.48083	8.82064	9.45732	10.3019	10.0735	11.1309	2	3	3	3	3	3	3
SAM23877_RS05035	NZ_CP012382.1	1140657	1143095	+	2439	NA	NA	NA	NA	NA	WP_053127280.1	WP_053127280.1	A0A0K2AME1	right-handed parallel beta-helix repeat-containing protein	Putative sporulation protein K-like protein	2291	3053	2360	1811	1446	2486	2712	1110	1758	1435	2120	1531	1198	True_Repressed in HT (vs MM)	9.8761	10.2902	9.91889	9.53708	9.21256	9.49425	9.76424	9.29491	8.94133	9.20155	10.1194	9.9939	8.83135	3	3	3	2	2	2	3
SAM23877_RS05040	NZ_CP012382.1	1143127	1145508	-	2382	NA	NA	NA	NA	NA	WP_053127282.1	WP_053127282.1	A3KJX8	hypothetical protein	Putative integral membrane protein	44	67	122	147	25	48	44	118	56	55	28	34	65	False	4.23968	4.83529	5.69034	5.95728	3.44827	4.58072	3.60581	3.87711	4.79222	4.55518	4.23968	4.36254	5.64264	0	0	1	1	0	0	0
SAM23877_RS05045	NZ_CP012382.1	1145794	1146630	+	837	NA	NA	NA	NA	NA	WP_053127284.1	WP_053127284.1	A3KJX9	DeoR/GlpR family DNA-binding transcription regulator	Putative DeoR-family transcriptional regulator	1566	2007	1412	609	294	2113	2248	417	256	199	277	286	197	False	10.8705	11.2282	10.7212	9.50937	8.46127	8.26233	8.37564	8.42161	7.88606	7.90056	11.3918	11.3025	8.96406	3	3	3	2	2	2	2
SAM23877_RS05050	NZ_CP012382.1	1146740	1147213	+	474	NA	NA	NA	NA	NA	WP_053127286.1	WP_053127286.1	A3KJY0	SRPBCC family protein	Uncharacterized protein	88	135	89	68	28	116	148	36	32	22	31	28	32	False	7.55277	8.1645	7.56889	7.18557	5.93502	6.12144	6.07704	5.93502	6.12144	5.6006	8.29621	7.94741	6.28649	2	2	1	1	1	1	1
SAM23877_RS05055	NZ_CP012382.1	1147241	1148365	-	1125	NA	NA	NA	NA	NA	WP_053127288.1	WP_053127288.1	A3KJY1	PLP-dependent cysteine synthase family protein	Putative lyase	593	394	162	343	272	710	756	1102	126	210	254	618	337	True_Induced in HT (vs MM)	9.04439	8.45578	7.1788	8.25634	7.92283	6.81876	7.82443	9.10387	8.23095	7.55117	9.39422	9.30378	9.93729	2	2	1	2	2	1	2
SAM23877_RS05060	NZ_CP012382.1	1148709	1149032	+	324	NA	NA	NA	NA	NA	WP_053127290.1	WP_053127290.1	A3KJY2	hypothetical protein	Uncharacterized protein	92	301	656	975	526	100	126	1101	104	138	30	64	289	True_Induced in HT (vs MM)	8.16509	9.86434	10.9857	11.5567	10.6676	8.34018	6.58013	7.6483	9.80584	8.74488	8.61462	8.28415	11.7318	2	3	3	3	3	2	1
SAM23877_RS05065	NZ_CP012382.1	1149217	1149765	+	549	NA	NA	NA	NA	NA	WP_174532194.1	WP_174532194.1	A0A0K2AM52	ATP-binding protein	Putative ATPase	22	88	348	1081	1131	20	21	1426	260	508	98	288	2308	True_Induced in HT (vs MM)	5.38868	7.34086	9.31221	10.9446	11.0098	8.89303	7.49448	9.04005	12.0382	9.85664	5.32455	5.25744	11.3439	1	1	2	3	3	2	1
SAM23877_RS05070	NZ_CP012382.1	1150048	1150332	-	285	NA	NA	NA	NA	NA	WP_053127292.1	WP_053127292.1	A3KJY4	hypothetical protein	Putative membrane protein	17	20	16	15	39	24	36	53	19	11	16	5	13	False	5.98089	6.20328	5.89843	5.81097	7.13289	6.13289	5.89843	4.39593	5.61832	5.39593	7.02042	6.45482	7.56585	1	1	1	1	1	1	1
SAM23877_RS05075	NZ_CP012382.1	1150524	1150922	+	399	NA	NA	NA	NA	NA	WP_053127294.1	WP_053127294.1	A3KJY5	VOC family protein	Putative glyoxalase/bleomycin resistance family protein	373	590	618	641	84	401	490	329	31	56	88	56	97	True_Induced in HT (vs MM)	9.87243	10.5326	10.5993	10.652	7.73493	6.32554	7.80127	7.15843	7.94025	7.15843	10.2651	9.97659	9.69186	3	3	3	3	2	1	2
SAM23877_RS05080	NZ_CP012382.1	1150963	1152198	-	1236	NA	NA	NA	NA	NA	WP_053127296.1	WP_053127296.1	A3KJY6	ROK family protein	Putative ROK family regulatory protein	319	372	287	269	126	469	525	300	69	113	166	117	74	False	8.01625	8.23735	7.86425	7.77114	6.68301	5.8236	7.07803	6.57696	5.92314	6.52721	8.73324	8.57084	7.92794	2	2	2	2	1	1	1
SAM23877_RS05085	NZ_CP012382.1	1152195	1152866	-	672	NA	NA	NA	NA	NA	WP_053127298.1	WP_053127298.1	A3KJY7	alpha-ketoglutarate-dependent dioxygenase AlkB	Putative DNA repair protein	26	37	26	27	38	39	41	52	12	15	16	19	14	False	5.32835	5.82139	5.32835	5.38082	5.85887	4.27391	4.66093	4.89539	4.48036	4.57347	5.96578	5.89539	6.30139	1	1	1	0	1	0	0
SAM23877_RS05090	NZ_CP012382.1	1152943	1154094	+	1152	NA	NA	NA	NA	NA	WP_244902920.1	WP_053142180.1	A3KJY8	methyltransferase	Ribosomal RNA large subunit methyltransferase G (EC 2.1.1.174) (23S rRNA m2G1835 methyltransferase) (rRNA (guanine-N(2)-)-methyltransferase RlmG)	779	655	349	303	349	996	967	444	144	215	408	252	146	False	9.40319	9.15341	8.24707	8.04379	8.24707	6.97577	8.47182	7.77885	6.99553	7.55075	9.71472	9.75731	8.59352	2	2	2	2	2	1	2
SAM23877_RS05095	NZ_CP012382.1	1154084	1154944	-	861	NA	NA	NA	NA	NA	WP_053127300.1	WP_053127300.1	A3KJY9	class II fructose-bisphosphate aldolase family protein	Putative tagatose-bisphosphate aldolase	19	12	8	28	22	10	7	12	8	20	12	21	63	True_Induced in HT (vs MM)	4.53784	3.91635	3.38584	5.0739	4.73948	3.38584	3.91635	4.67535	6.21591	4.60823	3.21591	3.67535	3.91635	0	0	0	0	0	0	0
SAM23877_RS05100	NZ_CP012382.1	1154991	1155872	-	882	NA	NA	NA	NA	NA	WP_053127302.1	WP_053127302.1	A3KJZ0	SIS domain-containing protein	Putative putave phosphosugar isomerase	23	18	12	30	12	10	8	11	29	45	11	65	60	False	4.76611	4.42908	3.88159	5.13535	3.88159	5.08804	3.76611	6.22554	6.11189	5.70471	3.35107	3.64058	3.76611	1	0	0	0	0	0	0
SAM23877_RS05105	NZ_CP012382.1	1156002	1156781	+	780	NA	NA	NA	NA	NA	WP_053127303.1	WP_053127303.1	A3KJZ1	DeoR/GlpR family DNA-binding transcription regulator	Putative transcriptional regulatory protein	350	534	344	127	144	465	571	123	102	99	218	138	87	False	8.81378	9.42185	8.78891	7.35845	7.53836	7.04495	8.13324	7.4774	6.81789	7.00231	9.51833	9.22264	7.31265	2	2	2	1	2	1	2
SAM23877_RS05110	NZ_CP012382.1	1156959	1157936	-	978	NA	NA	NA	NA	NA	WP_053127304.1	WP_053127304.1	A3KJZ2	hypothetical protein	Putative secreted protein	10	10	9	6	16	13	10	20	15	14	24	16	12	False	3.49153	3.49153	3.35402	2.83945	4.11956	4.03209	4.67595	4.11956	3.73253	3.93898	3.49153	3.83945	4.42441	0	0	0	0	0	0	0
SAM23877_RS05115	NZ_CP012382.1	1158124	1158369	+	246	NA	NA	NA	NA	NA	WP_053127306.1	WP_053127306.1	A0A0K2AM60	heavy-metal-associated domain-containing protein	Putative metal associated protein	4	1	0	0	0	3	2	1	0	0	1	3	0	False	4.3452	3.02327	2.02327	2.02327	2.02327	2.02327	3.02327	4.02327	2.02327	2.02327	3.60823	4.02327	3.02327	0	0	0	0	0	0	0
SAM23877_RS05120	NZ_CP012382.1	1158447	1160711	+	2265	NA	NA	NA	NA	NA	WP_053127308.1	WP_053127308.1	A3KJZ4	heavy metal translocating P-type ATPase	Cation-transporting P-type ATPase A (EC 3.6.3.-) (Putative metal transporter ATPase)	29	21	20	12	4	23	31	16	27	12	22	16	14	False	3.72738	3.27992	3.21281	2.52093	1.14242	3.62784	3.34405	2.90795	2.72738	2.52093	3.82049	3.40545	2.90795	0	0	0	0	0	0	0
SAM23877_RS05125	NZ_CP012382.1	1161053	1161766	+	714	NA	NA	NA	NA	NA	WP_053127310.1	WP_053127310.1	A3KJZ5	phosphatase PAP2 family protein	Putative integral membrane protein	2	2	3	5	1	4	2	4	0	0	1	0	0	False	2.07097	2.07097	2.486	3.07097	1.486	0.486004	1.486	0.486004	0.486004	0.486004	2.07097	2.80793	2.80793	0	0	0	0	0	0	0
SAM23877_RS05130	NZ_CP012382.1	1161779	1162231	-	453	NA	NA	NA	NA	NA	WP_053127312.1	WP_053127312.1	A3KJZ6	phospholipase	Putative secreted protein	7	22	551	666	306	7	7	106	161	96	20	47	278	False	4.14242	5.66598	10.2509	10.524	9.40451	8.48227	5.53473	6.72738	9.26654	7.74233	4.14242	4.14242	7.88388	0	1	3	3	2	2	1
SAM23877_RS05135	NZ_CP012382.1	1162398	1163156	-	759	NA	NA	NA	NA	NA	WP_053127314.1	WP_053127314.1	A3KJZ7	cupin	Uncharacterized protein	3	2	4	2	5	3	3	4	0	7	0	2	0	False	2.39783	1.98279	2.71976	1.98279	2.98279	0.397828	0.397828	1.98279	0.397828	3.39783	2.39783	2.39783	2.71976	0	0	0	0	0	0	0
SAM23877_RS05140	NZ_CP012382.1	1163150	1164079	-	930	NA	NA	NA	NA	NA	WP_053127316.1	WP_053127316.1	A3KJZ8	PmoA family protein	Uncharacterized protein	4	2	1	7	11	3	2	7	9	14	2	11	12	False	2.42663	1.68966	1.1047	3.1047	3.68966	3.42663	1.68966	3.68966	3.80514	4.01159	1.68966	2.1047	3.1047	0	0	0	0	0	0	0
SAM23877_RS05145	NZ_CP012382.1	1164076	1165191	-	1116	NA	NA	NA	NA	NA	WP_053127318.1	WP_053127318.1	A3KJZ9	Gfo/Idh/MocA family oxidoreductase	Putative secreted oxidoreductase	8	5	4	4	4	7	6	9	4	3	0	2	3	False	3.01159	2.42663	2.16359	2.16359	2.16359	2.16359	-0.158337	1.42663	1.84166	1.84166	2.64902	2.84166	3.16359	0	0	0	0	0	0	0
SAM23877_RS05150	NZ_CP012382.1	1165397	1165990	+	594	NA	NA	NA	NA	NA	WP_053127320.1	WP_053127320.1	A3KK00	DNA starvation/stationary phase protection protein	Putative DNA protection protein	4	7	5	9	10	4	3	36	7	4	2	11	17	False	3.07339	3.75147	3.33643	4.07339	4.2109	3.75147	2.33643	4.33643	4.92139	3.07339	2.75147	3.07339	5.96092	0	0	0	0	0	0	0
SAM23877_RS05155	NZ_CP012382.1	1166115	1167182	+	1068	NA	NA	NA	NA	NA	WP_053142182.1	WP_053142182.1	A0A0K2AMG6	hypothetical protein	Putative integral membrane protein	16	25	24	22	17	24	22	19	10	14	16	7	91	True_Induced in HT (vs MM)	3.99255	4.60553	4.54894	4.42865	4.07501	3.36452	3.99255	2.90509	6.42865	3.81198	4.42865	4.54894	4.22702	0	0	0	0	0	0	0
SAM23877_RS05160	NZ_CP012382.1	1167533	1168735	+	1203	NA	NA	NA	NA	NA	WP_053127322.1	WP_053127322.1	A3KK03	cysteine desulfurase-like protein	Putative aminotransferase	135	99	114	195	48	102	115	121	67	36	18	64	61	False	6.82083	6.37722	6.57885	7.34807	5.34807	5.82083	3.98129	5.75573	5.68756	4.94282	6.59134	6.41986	6.6641	1	1	1	1	1	1	0
SAM23877_RS05165	NZ_CP012382.1	1168790	1171060	-	2271	NA	NA	NA	NA	NA	WP_053127324.1	WP_053127324.1	A3KK04	alpha-xylosidase	Putative alpha-glucosidase (EC 3.2.1.20) (Putative sugar hydrolase)	54	66	8	35	54	87	66	107	64	47	30	87	122	False	4.59803	4.88276	1.9866	3.9866	4.59803	4.83904	3.77087	5.2761	5.75919	4.40163	4.88276	5.2761	5.57156	0	0	0	0	0	0	0
SAM23877_RS05170	NZ_CP012382.1	1171345	1172631	+	1287	NA	NA	NA	NA	NA	WP_053127326.1	WP_053127326.1	A3KK05	sugar ABC transporter substrate-binding protein	Putative sugar transport sugar binding protein	7	25	6	8	20	7	8	67	39	11	10	12	12	False	2.63599	4.33643	2.44334	2.80591	4.02831	4.95792	3.09542	3.33643	3.33643	3.22095	2.80591	2.63599	5.72345	0	0	0	0	0	0	0
SAM23877_RS05175	NZ_CP012382.1	1172643	1173596	+	954	NA	NA	NA	NA	NA	WP_053127328.1	WP_053127328.1	A3KK06	sugar ABC transporter permease	Putative sugar transport integral membrane protein	2	7	2	4	7	4	2	21	6	6	4	7	10	False	1.6529	3.06794	1.6529	2.38987	3.06794	2.87529	2.38987	3.06794	3.52737	2.87529	1.6529	2.38987	4.52737	0	0	0	0	0	0	0
SAM23877_RS05180	NZ_CP012382.1	1173602	1174429	+	828	NA	NA	NA	NA	NA	WP_053127330.1	WP_053127330.1	A3KK07	carbohydrate ABC transporter permease	Putative sugar transport integral membrane protein	3	7	2	12	34	5	2	32	23	44	10	21	35	False	2.2723	3.2723	1.85726	3.97274	5.40158	4.85726	3.73173	4.73173	5.44222	5.76415	1.85726	2.85726	5.31669	0	0	0	0	1	0	0
SAM23877_RS05185	NZ_CP012382.1	1174470	1175849	+	1380	NA	NA	NA	NA	NA	WP_053127332.1	WP_053127332.1	A3KK08	GH1 family beta-glucosidase	Beta-glucosidase (EC 3.2.1.21)	24	44	16	46	56	17	19	115	54	68	27	62	61	False	4.17919	5.02718	3.62279	5.08992	5.36822	5.31669	4.34269	5.51261	5.48953	5.64386	3.85726	3.70526	6.39331	0	0	0	0	1	1	0
SAM23877_RS05190	NZ_CP012382.1	1175917	1177158	-	1242	NA	NA	NA	NA	NA	WP_053127334.1	WP_053127334.1	A3KK09	ROK family protein	Putative transcriptional repressor	248	288	188	130	82	373	471	209	48	40	88	52	25	True_Repressed in HT (vs MM)	7.64734	7.86226	7.24958	6.72076	6.06237	5.30204	6.16307	5.41526	4.38777	5.04489	8.56998	8.23423	7.40158	2	2	1	1	1	1	1
SAM23877_RS05195	NZ_CP012382.1	1177323	1178495	+	1173	NA	NA	NA	NA	NA	WP_053127336.1	WP_053127336.1	A3KK10	MFS transporter	Putative integral membrane transport protein	27	31	18	19	26	158	137	1471	28	329	94	15	51	False	4.57715	4.7698	4.01772	4.09173	4.52468	4.62778	6.33965	3.7698	5.47024	8.13612	6.87832	7.08268	10.2934	0	0	0	0	0	0	1
SAM23877_RS05200	NZ_CP012382.1	1178581	1179339	+	759	NA	NA	NA	NA	NA	WP_053127338.1	WP_053127338.1	A3KK11	maleylpyruvate isomerase family mycothiol-dependent enzyme	Uncharacterized protein	63	73	239	931	151	57	52	216	120	140	71	31	68	False	6.39783	6.60728	8.30472	10.262	7.64576	7.31669	6.56775	5.39783	6.50635	7.53738	6.12575	6.25581	8.15938	1	1	2	3	2	1	1
SAM23877_RS05205	NZ_CP012382.1	1179381	1179665	+	285	NA	NA	NA	NA	NA	WP_053127340.1	WP_053127340.1	A0A0K2AMH6	DUF6332 family protein	Uncharacterized protein	69	87	172	555	107	62	55	138	71	79	42	20	24	True_Repressed in HT (vs MM)	7.94025	8.2704	9.24559	10.9299	8.56585	7.98089	7.23723	6.20328	6.45482	8.13289	7.61832	7.78825	8.92991	2	2	2	3	2	2	1
SAM23877_RS05210	NZ_CP012382.1	1179626	1180291	-	666	NA	NA	NA	NA	NA	WP_053127342.1	WP_053127342.1	A3KK13	response regulator transcription factor	Putative transcriptional regulatory protein YxjL (Putative two component system response regulator)	31	49	46	79	26	29	34	123	20	42	34	35	27	False	5.58641	6.23026	6.14099	6.90833	5.34129	4.97872	5.71569	5.75633	5.39376	6.01267	5.71569	5.4933	7.5406	1	1	1	1	1	0	1
SAM23877_RS05215	NZ_CP012382.1	1180606	1181811	-	1206	NA	NA	NA	PSEUDOGENE	NA	NA	NA	NA	NA	NA	163	216	135	214	124	193	253	460	57	90	146	53	67	False	7.08732	7.49132	6.81723	7.47796	6.69555	5.58775	6.92944	5.48466	5.81723	6.23756	7.71845	7.32968	8.57839	1	1	1	1	1	1	1
SAM23877_RS05220	NZ_CP012382.1	1181959	1182660	-	702	NA	NA	NA	NA	NA	WP_053127344.1	WP_053127344.1	A3KK15	TetR/AcrR family transcriptional regulator	Putative TetR-family transcriptional regulator	168	168	86	95	284	205	211	76	176	147	311	218	164	False	7.91134	7.91134	6.9534	7.09542	8.66528	7.97806	8.79586	8.28524	7.87678	7.71991	8.23838	8.19696	6.77724	2	2	1	1	2	2	2
SAM23877_RS05225	NZ_CP012382.1	1182930	1183382	+	453	NA	NA	NA	NA	NA	WP_053127346.1	WP_053127346.1	A0A0K2AMZ1	nitroreductase family deazaflavin-dependent oxidoreductase	Uncharacterized protein	50	42	26	39	45	46	38	20	32	26	26	50	47	False	6.81484	6.56868	5.8973	6.46435	6.66598	6.18681	5.8973	6.81484	6.72738	5.8973	6.42782	6.69701	5.53473	1	1	1	1	1	1	1
SAM23877_RS05230	NZ_CP012382.1	1183372	1184697	-	1326	NA	NA	NA	NA	NA	WP_053127348.1	NA	NA	geranylgeranyl reductase family protein	NA	1753	1574	1033	1077	867	2168	2608	2688	919	670	934	962	580	False	10.3694	10.2141	9.60694	9.66706	9.35447	9.43841	9.46174	9.50431	8.77531	8.98309	10.9422	10.6757	10.9858	3	3	2	3	2	2	2
SAM23877_RS05235	NZ_CP012382.1	1184843	1186198	+	1356	NA	NA	NA	NA	NA	WP_053127351.1	WP_053127351.1	A3KK18	dipeptidase	Putative peptidase	3178	2222	1106	1238	792	2234	2180	395	926	1439	1632	2574	1671	False	11.195	10.6789	9.67308	9.8356	9.19182	9.41707	10.234	10.891	10.268	10.0525	10.6514	10.6867	8.19	3	3	2	3	2	2	3
SAM23877_RS05240	NZ_CP012382.1	1186223	1186441	+	219	NA	NA	NA	PSEUDOGENE	NA	NA	NA	NA	NA	NA	290	366	152	80	18	365	469	35	8	5	30	20	9	False	10.3759	10.7106	9.44839	8.53085	6.43892	5.36092	7.14519	6.58331	5.51293	4.77596	11.0675	10.7067	7.36092	3	3	2	2	1	1	1
SAM23877_RS05245	NZ_CP012382.1	1186444	1187487	-	1044	NA	NA	NA	NA	NA	WP_053127355.1	WP_053127355.1	A3KK20	NUDIX domain-containing protein	Putative bifunctional protein (ATP/GTP binding protein/MutT-like)	93	80	102	208	605	41	55	295	214	224	144	209	307	False	6.49247	6.27773	6.62438	7.64524	9.18105	7.68607	7.11779	7.65212	8.20466	7.75166	5.74523	5.3302	8.14733	1	1	1	1	2	2	1
SAM23877_RS05250	NZ_CP012382.1	1187631	1187825	-	195	NA	NA	NA	NA	NA	WP_053127357.1	WP_053127357.1	A3KK21	hypothetical protein	Putative secreted protein	398	80	134	239	14	26	26	46	48	53	50	48	71	False	10.9987	8.6983	9.43527	10.2653	6.26534	7.97316	8.03088	7.97316	8.52838	8.11334	7.11334	7.11334	7.91304	3	2	2	3	1	2	2
SAM23877_RS05255	NZ_CP012382.1	1188030	1188983	-	954	NA	NA	NA	NA	NA	WP_053127359.1	WP_053127359.1	A3KK22	ROK family protein	Putative sugar kinase	1475	394	156	104	50	153	128	380	70	45	70	22	29	True_Repressed in HT (vs MM)	10.5954	8.69365	7.36256	6.78218	5.74036	6.21769	6.21769	4.5915	4.97483	5.5915	7.07917	7.33473	8.64159	3	2	1	1	1	1	1
SAM23877_RS05260	NZ_CP012382.1	1189211	1190287	+	1077	NA	NA	NA	NA	NA	WP_162492087.1	WP_162492087.1	A3KK23	LacI family transcriptional regulator	Putative lacI-family transcriptional regulator	562	249	342	592	243	195	178	298	362	235	187	188	246	False	9.02997	7.85877	8.31505	9.10487	7.82372	8.39681	7.44757	7.45522	7.84135	7.77562	7.3768	7.50769	8.11698	2	2	2	2	2	2	1
SAM23877_RS05265	NZ_CP012382.1	1190383	1191180	+	798	NA	NA	NA	NA	NA	WP_053142186.1	WP_053142186.1	A3KK24	hypothetical protein	Uncharacterized protein	228	155	166	149	38	111	124	75	68	31	61	29	36	False	8.16474	7.61094	7.70924	7.55436	5.61094	6.43406	6.27974	5.23243	5.53499	5.32554	7.29132	7.13289	6.57347	2	2	2	1	1	1	1
SAM23877_RS05270	NZ_CP012382.1	1191161	1192459	-	1299	NA	NA	NA	NA	NA	WP_053127361.1	WP_053127361.1	A0A0K2AMT2	aldolase/citrate lyase family protein	HpcH_HpaI domain-containing protein	86	104	74	164	73	80	72	198	70	150	96	124	145	True_Induced in HT (vs MM)	6.06554	6.33684	5.85142	6.98892	5.83205	5.77235	6.22251	6.58838	6.81242	6.861	5.81242	5.96245	7.25922	1	1	1	1	1	1	1
SAM23877_RS05275	NZ_CP012382.1	1192615	1193577	-	963	NA	NA	NA	NA	NA	WP_053127363.1	WP_053127363.1	A3KK25	electron transfer flavoprotein subunit alpha/FixB family protein	Electron transfer flavoprotein subunit alpha (Putative electron transfer flavoprotein, alpha subunit)	1322	1470	1172	1762	482	1185	1165	960	588	1217	1147	1377	1011	False	10.424	10.577	10.2504	10.8382	8.97027	9.25652	10.2193	10.4828	10.0374	10.3047	10.2417	10.2663	9.96278	3	3	3	3	2	2	3
SAM23877_RS05280	NZ_CP012382.1	1193636	1194424	-	789	NA	NA	NA	NA	NA	WP_053127365.1	WP_053127365.1	A3KK26	electron transfer flavoprotein subunit beta/FixA family protein	Electron transfer flavoprotein subunit beta (Putative electron transfer flavoprotein, beta subunit)	3052	3255	2750	3270	5684	3483	3255	2277	6238	10469	8590	10777	8285	False	11.9179	12.0108	11.7676	12.0174	12.8148	12.949	13.4105	13.7377	13.3584	13.6959	12.0108	12.1084	11.4955	3	3	3	3	3	3	3
SAM23877_RS05285	NZ_CP012382.1	1194644	1195153	-	510	NA	NA	NA	NA	NA	WP_053127367.1	WP_053127367.1	A3KK27	flavin reductase family protein	Putative flavin-dependent reductase	77	74	69	60	94	83	114	135	83	64	166	47	30	True_Repressed in HT (vs MM)	7.25683	7.20025	7.10071	6.90217	7.54129	7.36375	8.35514	6.55639	5.92563	6.9938	7.81692	7.36375	8.05889	1	1	1	1	2	1	2
SAM23877_RS05290	NZ_CP012382.1	1195300	1195647	-	348	NA	NA	NA	NA	NA	WP_053127369.1	WP_079030033.1	A0A0K2AM93	thioredoxin family protein	Putative thioredoxin	34	22	14	33	178	64	54	317	53	50	130	35	27	False	6.65212	6.0464	5.42973	6.6103	9.00666	7.27773	8.55626	6.69277	6.3302	7.19527	7.3042	7.54521	9.83572	1	1	1	1	2	1	2
SAM23877_RS05295	NZ_CP012382.1	1195941	1196669	+	729	NA	NA	NA	NA	NA	WP_053127371.1	WP_053127371.1	A3KK29	1-acyl-sn-glycerol-3-phosphate acyltransferase	Putative acyltransferase	2626	2070	3042	4856	1462	3008	3113	2056	2088	3438	2392	2577	1472	False	11.8152	11.4721	12.0273	12.7019	10.9707	11.4846	11.6806	11.788	10.9806	12.2038	12.0606	12.0111	11.4623	3	3	3	3	3	3	3
SAM23877_RS05300	NZ_CP012382.1	1196691	1197269	-	579	NA	NA	NA	NA	NA	WP_053127373.1	WP_053127373.1	A0A0K2AN04	transglutaminase	TGc domain-containing protein	748	491	558	147	12	133	177	119	49	17	38	69	75	False	10.3372	9.73088	9.91507	7.99782	4.4888	6.43222	6.07377	6.91765	7.03629	4.95829	8.2641	7.85445	7.69526	3	3	3	2	0	1	1
SAM23877_RS05305	NZ_CP012382.1	1197353	1198423	-	1071	NA	NA	NA	NA	NA	WP_053127375.1	WP_053127375.1	A3KK31	low specificity L-threonine aldolase	Low specificity L-threonine aldolase (EC 4.1.2.48) (Putative L-threonine aldolase)	3747	1348	3480	1345	677	583	489	2075	1173	1166	1162	5985	4345	True_Induced in HT (vs MM)	11.7729	10.2987	11.6663	10.2955	9.30618	10.0983	10.0847	12.4484	11.9865	10.0896	8.83768	9.09087	10.9206	3	3	3	3	2	3	3
SAM23877_RS05310	NZ_CP012382.1	1198420	1199166	-	747	NA	NA	NA	NA	NA	WP_053127377.1	WP_053127377.1	A3KK32	SDR family NAD(P)-dependent oxidoreductase	Putative oxidoreductase	2094	630	1866	817	108	253	174	1058	373	339	261	1793	1363	True_Induced in HT (vs MM)	11.4536	9.72232	11.2873	10.0968	7.189	8.96771	8.45424	11.2298	10.8344	8.83021	7.87203	8.4095	10.4693	3	3	3	3	1	2	2
SAM23877_RS05315	NZ_CP012382.1	1199217	1200614	-	1398	NA	NA	NA	NA	NA	WP_053127379.1	WP_053127379.1	A3KK33	DUF6421 family protein	Uncharacterized protein	9320	2120	6235	2813	479	956	511	3306	2615	2801	2407	16748	14270	True_Induced in HT (vs MM)	12.7029	10.5672	12.123	10.975	8.42353	10.8698	10.7503	13.5484	13.3174	10.9689	8.51664	9.41901	11.2079	3	3	3	3	2	3	3
SAM23877_RS05320	NZ_CP012382.1	1200841	1201524	+	684	NA	NA	NA	NA	NA	WP_053127381.1	WP_053127381.1	A3KK34	glycerophosphodiester phosphodiesterase family protein	Putative phosphodiesterase	357	339	845	897	2077	163	185	751	615	2029	384	1415	1675	True_Induced in HT (vs MM)	9.03175	8.95732	10.2724	10.3585	11.5689	9.81472	9.13665	11.0155	11.2587	11.5352	8.08709	7.90548	10.1025	2	2	3	3	3	3	2
SAM23877_RS05325	NZ_CP012382.1	1201537	1202085	-	549	NA	NA	NA	NA	NA	WP_053127383.1	WP_053127383.1	A3KK35	GNAT family N-acetyltransferase	Putative acetyltransferase	514	491	350	229	170	371	470	251	294	132	255	183	247	False	9.87355	9.80764	9.32045	8.71061	8.28297	9.06969	8.86512	8.38868	8.81932	7.9204	9.74471	9.40428	8.8424	3	3	2	2	2	2	2
SAM23877_RS05330	NZ_CP012382.1	1202167	1202559	+	393	NA	NA	NA	NA	NA	WP_053127386.1	WP_053127386.1	A0A0K2AMK2	VOC family protein	Putative lactoylglutathione lyase	119	99	139	120	126	75	94	79	42	75	118	65	68	False	8.25429	7.99125	8.47668	8.26626	8.33608	6.77366	8.24222	7.39179	7.45592	7.59533	7.91725	7.59533	7.66933	2	2	2	2	2	1	2
SAM23877_RS05335	NZ_CP012382.1	1202663	1203427	+	765	NA	NA	NA	NA	NA	WP_053127388.1	WP_053127388.1	A3KK37	VOC family protein	27 kDa antigen Cfp30B (Putative hydroxylase)	85	74	78	66	181	55	52	134	74	99	192	136	116	False	6.81273	6.61529	6.69025	6.45256	7.89426	6.61529	7.97893	7.4845	7.25683	7.03032	6.11439	6.19382	7.46328	1	1	1	1	2	1	2
SAM23877_RS05340	NZ_CP012382.1	1203650	1204207	-	558	NA	NA	NA	NA	NA	WP_053127390.1	WP_053127390.1	A0A0K2AMA3	MarR family transcriptional regulator	Putative integral membrane protein	201	173	148	120	52	158	218	94	28	32	30	53	27	False	8.49987	8.28461	8.06083	7.76053	6.56958	5.69964	5.79586	6.59655	5.64902	5.88606	8.61645	8.15455	7.41152	2	2	2	2	1	1	1
SAM23877_RS05345	NZ_CP012382.1	1204204	1205892	-	1689	NA	NA	NA	NA	NA	WP_053127393.1	WP_053127393.1	A0A0K2AMU7	FUSC family protein	Putative integral membrane protein	40	17	2	7	15	95	74	16	4	8	9	11	8	False	4.60138	3.41376	0.828793	2.24383	3.24383	1.56576	2.56576	2.82879	2.41376	2.41376	5.47265	5.82879	3.33129	0	0	0	0	0	0	0
SAM23877_RS05350	NZ_CP012382.1	1206079	1206687	+	609	NA	NA	NA	NA	NA	WP_053127395.1	WP_053127395.1	A3KK39	DUF5134 domain-containing protein	Putative integral membrane protein	5	17	84	146	44	2	7	88	6	40	4	12	43	True_Induced in HT (vs MM)	3.30045	4.88541	7.12488	7.91516	6.20734	3.52284	3.03741	4.41593	6.17492	6.07304	3.71549	2.30045	7.19122	0	0	1	2	1	0	0
SAM23877_RS05355	NZ_CP012382.1	1206807	1207742	+	936	NA	NA	NA	NA	NA	WP_053127396.1	WP_053127396.1	A3KK40	M56 family metallopeptidase	Putative integral membrane protein	169	555	1130	500	88	198	248	125	306	207	478	230	126	True_Repressed in HT (vs MM)	7.50481	9.21436	10.2388	9.06409	6.57115	8.35751	8.9993	7.94717	7.0841	7.79586	8.05542	7.73204	7.0727	2	2	3	2	1	2	2
SAM23877_RS05360	NZ_CP012382.1	1207806	1208477	+	672	NA	NA	NA	NA	NA	WP_053127398.1	WP_053127398.1	A3KK41	phosphatase PAP2 family protein	Putative integral membrane protein	246	374	531	206	123	273	290	161	143	290	216	172	102	False	8.52183	9.12421	9.62875	8.26695	7.52766	7.74339	8.33502	8.0081	7.25997	8.75834	8.75834	8.6715	7.91332	2	2	2	2	2	2	2
SAM23877_RS05365	NZ_CP012382.1	1208962	1209645	+	684	NA	NA	NA	NA	NA	WP_053127401.1	WP_053127401.1	A3KK42	TetR/AcrR family transcriptional regulator	Putative tetR-family transcriptional regulatory protein	345	501	310	131	186	801	775	211	129	137	217	108	69	True_Repressed in HT (vs MM)	8.98256	9.51948	8.8287	7.59233	8.09483	7.5703	8.31612	7.31612	6.67721	7.65646	10.1478	10.1954	8.27585	2	2	2	1	2	2	2
SAM23877_RS05370	NZ_CP012382.1	1209633	1211135	-	1503	NA	NA	NA	NA	NA	WP_053127402.1	WP_053127402.1	A3KK43	hypothetical protein	Putative secreted protein	384	406	359	3045	720	234	285	365	3548	4562	10130	1299	3158	False	8.00087	8.08104	7.90401	10.9849	8.90601	11.2054	12.7186	9.75645	11.0374	11.5679	7.57203	7.28867	7.92785	2	2	2	3	2	3	3
SAM23877_RS05375	NZ_CP012382.1	1211341	1211997	+	657	NA	NA	NA	NA	NA	WP_053127404.1	WP_053127404.1	A3KK44	DUF305 domain-containing protein	Putative lipoprotein	160	160	140	143	225	189	168	123	380	155	715	195	269	False	7.93695	7.93695	7.74559	7.77596	8.42621	9.17968	10.0899	8.22074	8.68285	7.89144	8.00691	8.17589	7.56023	2	2	2	2	2	2	3
SAM23877_RS05380	NZ_CP012382.1	1212014	1212469	-	456	NA	NA	NA	NA	NA	WP_053127406.1	WP_053127406.1	A3KK45	DUF6214 family protein	Uncharacterized protein	9	38	19	16	2	17	19	34	0	3	2	1	13	True_Induced in HT (vs MM)	4.45482	6.4183	5.45482	5.22036	2.71786	1.13289	2.71786	2.13289	4.94025	3.13289	5.45482	5.30282	6.26218	0	1	1	0	0	0	0
SAM23877_RS05385	NZ_CP012382.1	1212690	1214036	+	1347	NA	NA	NA	NA	NA	WP_053127408.1	WP_053127408.1	A0A0K2AML0	FAD-dependent oxidoreductase	NADPH-ferredoxin reductase FprA (EC 1.18.1.2)	140	204	248	266	252	194	190	471	72	65	102	57	43	False	6.7098	7.24973	7.53025	7.63095	7.55324	5.76007	6.25675	5.42823	5.02968	5.61464	7.14768	7.17758	8.45289	1	1	1	1	2	1	1
SAM23877_RS05390	NZ_CP012382.1	1214059	1214421	-	363	NA	NA	NA	NA	NA	WP_053127410.1	WP_053127410.1	A3KK47	ArsR family transcriptional regulator	Putative regulatory protein	281	221	220	298	147	293	276	313	50	77	97	61	49	False	9.60151	9.25637	9.24986	9.68596	8.67141	7.13438	8.07667	7.41615	7.10581	7.74736	9.5757	9.66163	9.75658	3	2	2	3	2	1	2
SAM23877_RS05395	NZ_CP012382.1	1214577	1215656	+	1080	NA	NA	NA	NA	NA	WP_053127412.1	WP_053127412.1	A3KK48	NADH:flavin oxidoreductase/NADH oxidase	NADPH dehydrogenase (EC 1.6.99.1) (Putative oxidoreductase)	268	54	36	152	162	231	151	42	9	27	38	17	9	False	7.96043	5.67033	5.09842	7.14636	7.2377	3.2109	5.17437	4.05889	3.2109	4.69632	7.1369	7.74695	5.31523	2	1	0	1	1	0	0
SAM23877_RS05400	NZ_CP012382.1	1215877	1216680	+	804	NA	NA	NA	NA	NA	WP_053127414.1	WP_053127414.1	A3KK49	pectate lyase	Pectate lyase (EC 4.2.2.2)	17	6	6	21	16	16	8	18	12	3	4	2	3	False	4.48466	3.12209	3.12209	4.77416	4.4022	4.01517	2.63666	1.8997	2.31473	2.31473	3.48466	4.4022	4.56266	0	0	0	0	0	0	0
SAM23877_RS05405	NZ_CP012382.1	1216713	1217465	-	753	NA	NA	NA	NA	NA	WP_053127415.1	WP_053127415.1	A0A0K2AML6	PaaX domain-containing protein	Uncharacterized protein	74	56	26	23	8	87	111	22	5	6	18	6	5	False	6.6381	6.24217	5.16417	4.99424	3.5792	2.99424	4.65721	3.21663	2.99424	3.21663	7.21663	6.86871	4.93284	1	1	0	0	0	0	0
SAM23877_RS05410	NZ_CP012382.1	1217569	1219272	+	1704	NA	NA	NA	NA	NA	WP_053127417.1	WP_053127417.1	A3KK51	DNA alkylation response protein	Putative acyl-CoA dehydrogenase AidB (EC 1.3.99.-) (Putative oxidoreductase)	261	250	416	440	171	220	241	1857	64	94	64	152	148	True_Induced in HT (vs MM)	7.2645	7.20262	7.93498	8.01571	6.65734	5.25344	5.25344	6.48846	6.45024	5.80093	7.14994	7.01898	10.0906	1	1	2	2	1	0	0
SAM23877_RS05415	NZ_CP012382.1	1219352	1220506	+	1155	NA	NA	NA	NA	NA	WP_053127419.1	WP_053127419.1	A3KK52	exo-alpha-sialidase	Uncharacterized protein	238	184	222	319	84	116	109	488	339	163	278	344	460	False	7.69297	7.32349	7.59301	8.11404	6.2015	8.2015	7.91623	8.22256	8.64073	7.14966	6.57347	6.66247	8.7258	2	1	1	2	1	2	2
SAM23877_RS05420	NZ_CP012382.1	1220577	1221254	+	678	NA	NA	NA	NA	NA	WP_053127421.1	WP_053127421.1	A3KK53	uracil-DNA glycosylase	Uracil-DNA glycosylase (UDG) (EC 3.2.2.27)	871	734	498	478	176	880	931	447	264	176	206	232	236	False	10.3288	10.0822	9.52354	9.46452	8.02825	8.61049	8.25413	8.42483	8.44939	8.02825	10.4248	10.3436	9.368	3	3	2	2	2	2	2
SAM23877_RS05425	NZ_CP012382.1	1221251	1222228	+	978	NA	NA	NA	NA	NA	WP_053127423.1	WP_053127423.1	A3KK54	ATPase	BcrAD_BadFG domain-containing protein	399	497	305	194	114	455	570	222	156	126	136	145	165	False	8.67595	8.9921	8.28948	7.63942	6.87758	7.32671	7.13013	7.22192	7.40713	7.02078	9.18944	8.86498	7.83299	2	2	2	1	1	1	1
SAM23877_RS05430	NZ_CP012382.1	1222364	1223284	+	921	NA	NA	NA	NA	NA	WP_053127425.1	WP_053127425.1	A3KK55	hypothetical protein	Uncharacterized protein	1857	1659	1066	1417	351	1905	2024	352	860	691	816	955	1079	False	10.9783	10.8157	10.1781	10.5884	8.57816	9.8686	9.79292	10.0196	10.1955	9.55336	11.1024	11.0151	8.58225	3	3	3	3	2	3	3
SAM23877_RS05435	NZ_CP012382.1	1223418	1224452	-	1035	NA	NA	NA	NA	NA	WP_053127427.1	WP_053127427.1	A3KK56	lactonase family protein	Putative secreted protein	196	354	158	92	90	404	515	509	80	292	192	198	97	False	7.57242	8.42204	7.26325	6.48953	6.45816	6.29022	7.54283	7.58699	6.56508	8.14513	8.9616	8.61215	8.94472	2	2	1	1	1	1	1
SAM23877_RS05440	NZ_CP012382.1	1224619	1226139	-	1521	NA	NA	NA	NA	NA	WP_053127429.1	WP_053127429.1	A0A0K2AMC2	FUSC family protein	Putative integral membrane protein	273	856	56	96	16	1433	1746	2776	69	346	16	90	67	False	7.49301	9.13813	5.22787	5.99489	3.48244	5.52426	3.48244	5.90277	5.48244	7.83377	10.1656	9.88081	10.8343	2	2	0	1	0	1	0
SAM23877_RS05445	NZ_CP012382.1	1226343	1226819	+	477	NA	NA	NA	NA	NA	WP_053127431.1	WP_053127431.1	A3KK58	Lrp/AsnC family transcriptional regulator	Putative AsnC-family transcriptional regulatory protein	85	74	24	45	9	174	150	28	31	16	10	16	17	False	7.4942	7.29676	5.7118	6.5915	4.38987	6.06794	4.52737	5.1554	5.23786	5.1554	8.30634	8.51915	5.92592	2	1	1	1	0	1	0
SAM23877_RS05450	NZ_CP012382.1	1226848	1227543	+	696	NA	NA	NA	NA	NA	WP_053127433.1	WP_053127433.1	A3KK59	HAD family phosphatase	Putative hydrolase	62	75	36	61	78	85	100	182	10	18	38	17	12	False	6.50012	6.77077	5.73229	6.47704	6.82662	3.98227	5.80824	4.69277	4.22328	4.77077	7.18105	6.94911	8.03854	1	1	1	1	1	0	1
SAM23877_RS05455	NZ_CP012382.1	1227646	1230474	+	2829	NA	NA	NA	NA	NA	WP_053127435.1	WP_053127435.1	A3KK60	glycoside hydrolase family 127 protein	LamGL domain-containing protein	16	18	9	15	74	14	20	59	24	24	28	21	64	True_Induced in HT (vs MM)	2.58717	2.74764	1.82164	2.49971	4.72853	3.14356	3.35769	2.95914	4.52208	3.14356	2.89203	2.4066	4.4066	0	0	0	0	0	0	0
SAM23877_RS05460	NZ_CP012382.1	1230645	1231385	+	741	NA	NA	NA	NA	NA	WP_053127437.1	WP_053127437.1	A3KK61	DUF4142 domain-containing protein	Putative secreted protein	14	21	172	217	144	13	19	41	16138	1460	4062	923	1594	True_Repressed in HT (vs MM)	4.33935	4.89189	7.86708	8.20064	7.61236	14.4107	12.4208	10.2842	11.0718	10.9452	4.75438	4.23981	5.82477	0	0	2	2	2	3	3
SAM23877_RS05465	NZ_CP012382.1	1231404	1232249	-	846	NA	NA	NA	NA	NA	WP_053127439.1	WP_053127439.1	A3KK62	LysR family substrate-binding domain-containing protein	Putative regulatory protein	627	528	474	497	736	936	881	557	156	244	334	308	209	False	9.53589	9.28839	9.13305	9.20127	9.76679	7.53589	8.62929	8.51273	7.95552	8.17791	10.0259	10.1132	9.36539	2	2	2	2	2	2	2
SAM23877_RS05470	NZ_CP012382.1	1232423	1232821	+	399	NA	NA	NA	NA	NA	WP_053127441.1	WP_053127441.1	A3KK63	DUF5997 family protein	Uncharacterized protein	1879	1967	1229	804	1322	2600	2828	1121	568	284	1116	531	430	False	12.2021	12.2681	11.59	10.9784	11.6951	10.4778	11.451	10.3808	10.0771	9.48036	12.7916	12.6704	11.4574	3	3	3	3	3	3	3
SAM23877_RS05475	NZ_CP012382.1	1232992	1233378	-	387	NA	NA	NA	NA	NA	WP_053127443.1	WP_053127443.1	A3KK64	DUF2267 domain-containing protein	Uncharacterized protein	14	84	79	14	96	28	27	304	14	85	37	62	45	False	5.27649	7.77899	7.69152	5.27649	7.96951	5.27649	6.61752	7.34687	6.89316	7.79586	6.17695	6.22758	9.62226	1	2	2	0	2	1	1
SAM23877_RS05480	NZ_CP012382.1	1233544	1234614	-	1071	NA	NA	NA	NA	NA	WP_063796811.1	WP_063796811.1	A3KK65	galactosyldiacylglycerol synthase	Putative glycosyl transferase	6	8	2	3	30	9	8	103	1	10	11	7	16	False	2.7084	3.07097	1.486	1.90104	4.85524	0.901042	3.486	2.90104	3.9885	3.36047	3.07097	3.22297	6.60148	0	0	0	0	0	0	0
SAM23877_RS05485	NZ_CP012382.1	1234868	1235722	+	855	NA	NA	NA	NA	NA	WP_053127448.1	WP_053127448.1	A3KK66	SDR family NAD(P)-dependent oxidoreductase	Putative oxidoreductase	12	28	14	8	45	17	24	145	12	7	15	10	97	True_Induced in HT (vs MM)	3.92644	5.08398	4.13289	3.39593	5.74957	3.92644	4.226	3.68544	6.84071	3.226	4.86986	4.39593	7.41583	0	0	0	0	1	0	0
SAM23877_RS05490	NZ_CP012382.1	1235750	1236712	+	963	NA	NA	NA	NA	NA	WP_053127449.1	WP_053127449.1	A3KK67	DMT family transporter	Putative integral membrane protein	8	24	16	7	46	22	23	123	6	5	5	10	33	True_Induced in HT (vs MM)	3.22432	4.69825	4.14186	3.05439	5.60898	2.86175	2.63935	3.51382	5.14186	2.63935	4.63935	4.57795	7.00859	0	0	0	0	1	0	0
SAM23877_RS05495	NZ_CP012382.1	1236748	1237515	+	768	NA	NA	NA	NA	NA	WP_053142188.1	WP_053142188.1	A0A0K2AMX7	polysaccharide deacetylase family protein	Putative secreted deacetylase	3	7	4	8	13	4	4	63	2	1	2	0	8	False	2.38082	3.38082	2.70275	3.55075	4.18818	1.96578	1.96578	0.380822	3.55075	1.38082	2.70275	2.70275	6.38082	0	0	0	0	0	0	0
SAM23877_RS05500	NZ_CP012382.1	1237835	1238965	-	1131	NA	NA	NA	NA	NA	WP_053127451.1	WP_053127451.1	A3KK69	XdhC family protein	Uncharacterized protein	84	145	139	2333	347	100	107	687	58	148	147	71	25	False	6.23179	7.01223	6.95168	11.011	8.26534	5.70504	7.03185	5.99233	4.52284	7.04157	6.57729	6.48061	9.24867	1	1	1	3	2	1	1
SAM23877_RS05505	NZ_CP012382.1	1238958	1241108	-	2151	NA	NA	NA	NA	NA	WP_053127453.1	WP_053127453.1	A3KK70	xanthine dehydrogenase family protein molybdopterin-binding subunit	Putative oxidoreductase	227	231	294	6874	1855	178	168	1553	561	1241	703	441	253	True_Repressed in HT (vs MM)	6.72788	6.75297	7.09956	11.6421	9.75297	8.02942	8.35442	7.6829	6.88368	9.17344	6.29587	6.37881	9.49676	1	1	1	3	2	2	2
SAM23877_RS05510	NZ_CP012382.1	1241105	1242097	-	993	NA	NA	NA	NA	NA	WP_053127455.1	WP_053127455.1	A3KK71	xanthine dehydrogenase family protein subunit M	Putative oxidoreductase with FAD-binding domain (Putative oxidoreductase, molybdopterin binding subunit)	48	66	80	2445	425	37	27	483	96	323	166	89	60	False	5.62484	6.07622	6.34998	11.2663	8.74484	6.61005	7.39384	6.50199	5.94087	8.34998	4.81749	5.25806	8.929	1	1	1	3	2	1	1
SAM23877_RS05515	NZ_CP012382.1	1242094	1242693	-	600	NA	NA	NA	NA	NA	WP_053127457.1	WP_053127457.1	A3KK72	2Fe-2S iron-sulfur cluster-binding protein	Putative oxidoreductase, iron-sulfur binding subunit (Putative oxidoreductase, iron-sulphur binding subunit)	121	120	196	5680	5073	82	85	1203	1014	2387	1231	678	541	False	7.6677	7.65583	8.35902	13.2089	13.0459	10.7242	11.0038	10.1442	9.81911	11.9586	7.16323	7.11201	10.9706	2	2	2	3	3	3	3
SAM23877_RS05520	NZ_CP012382.1	1242960	1243550	+	591	NA	NA	NA	NA	NA	WP_079030038.1	WP_053127459.1	A3KK73	TetR/AcrR family transcriptional regulator	Putative tetR-family transcriptional regulator	304	362	287	549	1032	337	388	623	288	230	224	252	145	True_Repressed in HT (vs MM)	9.01144	9.2626	8.92869	9.86206	10.7714	8.9337	8.57255	8.74176	7.94859	8.61052	9.3624	9.15965	10.0442	2	2	2	3	3	2	2
SAM23877_RS05525	NZ_CP012382.1	1243713	1244516	-	804	NA	NA	NA	NA	NA	WP_053127461.1	WP_053127461.1	A3KK74	response regulator	Putative two component system response regulator	84	28	14	27	23	41	36	29	21	25	12	69	26	False	6.72412	5.17271	4.22162	5.12209	4.8997	4.77416	4.01517	6.44402	5.06962	5.01517	5.52419	5.70705	5.22162	1	1	0	0	0	0	0
SAM23877_RS05530	NZ_CP012382.1	1244513	1246159	-	1647	NA	NA	NA	NA	NA	WP_053127463.1	WP_053127463.1	A3KK75	ATP-binding protein	Histidine kinase (EC 2.7.13.3)	119	36	50	102	52	57	35	166	21	32	14	60	57	True_Induced in HT (vs MM)	6.18705	4.48961	4.95258	5.96666	5.00808	3.73959	3.18705	5.2109	5.13814	4.32455	4.45008	5.13814	6.66386	1	0	0	1	0	0	0
SAM23877_RS05535	NZ_CP012382.1	1246469	1247455	+	987	NA	NA	NA	NA	NA	WP_053127465.1	WP_079030039.1	A0A0K2AMP0	tripartite tricarboxylate transporter substrate binding protein	Putative secreted protein	249	25	15	15	30	15	11	25	50	24	62	535	104	False	7.98466	4.71932	4.01888	4.01888	4.97307	5.6913	5.99616	9.08497	6.73312	4.66273	3.60384	4.01888	4.71932	2	0	0	0	0	1	1
SAM23877_RS05540	NZ_CP012382.1	1247452	1248000	+	549	NA	NA	NA	NA	NA	WP_053127466.1	WP_053127466.1	A3KK77	tripartite tricarboxylate transporter TctB family protein	Putative integral membrane protein	74	11	8	6	3	7	5	11	2	4	5	47	8	False	7.09394	4.45008	4.03505	3.67248	2.86512	2.45008	3.45008	6.45008	4.03505	3.18705	3.45008	3.86512	4.45008	1	0	0	0	0	0	0
SAM23877_RS05545	NZ_CP012382.1	1248002	1249501	+	1500	NA	NA	NA	NA	NA	WP_053127468.1	WP_053127468.1	A3KK78	tripartite tricarboxylate transporter permease	Putative 52.8 kDa protein in TAR-I ttuC' 3'region (Putative integral membrane protein)	419	67	49	40	24	38	53	65	26	13	30	220	45	False	8.12928	5.5025	5.05889	4.77259	4.05889	4.16993	4.36923	7.20294	4.9386	3.22239	5.16993	4.70044	5.45943	2	1	0	0	0	0	0
SAM23877_RS05550	NZ_CP012382.1	1249625	1251733	-	2109	NA	NA	NA	NA	NA	WP_053127470.1	WP_053127470.1	A3KK79	LamG domain-containing protein	Uncharacterized protein	200	223	194	407	188	157	149	155	944	323	506	216	405	True_Repressed in HT (vs MM)	6.57449	6.7308	6.53077	7.59587	6.48568	8.80761	7.90928	6.68499	7.58878	7.26329	6.15226	6.22722	6.20884	1	1	1	1	1	2	2
SAM23877_RS05555	NZ_CP012382.1	1251912	1252334	-	423	NA	NA	NA	NA	NA	WP_053127472.1	WP_053127472.1	A3KK80	secondary thiamine-phosphate synthase enzyme YjbQ	Uncharacterized protein	71	56	101	146	476	69	71	106	281	203	209	385	515	False	7.4112	7.07416	7.9137	8.44094	10.1391	9.38082	8.95552	9.83373	10.2525	8.9137	7.4112	7.37055	7.98274	2	1	2	2	3	2	2
SAM23877_RS05560	NZ_CP012382.1	1252483	1253562	+	1080	NA	NA	NA	NA	NA	WP_053127474.1	WP_053127474.1	A3KK81	NAD(P)-binding domain-containing protein	Putative oxidoreductase	10	11	8	4	16	15	17	40	9	3	2	2	1	False	3.3484	3.47393	3.05889	2.2109	3.97643	3.2109	1.47393	1.47393	0.888969	1.88897	4.05889	3.88897	5.24652	0	0	0	0	0	0	0
SAM23877_RS05565	NZ_CP012382.1	1253575	1254441	-	867	NA	NA	NA	NA	NA	WP_162492088.1	WP_162492088.1	A0A0K2AME3	endolytic transglycosylase MltG	Endolytic murein transglycosylase (EC 4.2.2.-) (Peptidoglycan polymerization terminase)	20	12	4	14	80	18	14	43	65	46	72	37	630	True_Induced in HT (vs MM)	4.59821	3.90634	2.52782	4.11279	6.54575	6.25029	6.39572	5.45382	9.50739	5.76048	4.11279	4.45382	5.66533	0	0	0	0	1	1	1
SAM23877_RS05570	NZ_CP012382.1	1254485	1256287	-	1803	NA	NA	NA	NA	NA	WP_053127476.1	WP_053127476.1	A3KK83	ABC transporter ATP-binding protein/permease	Putative ABC transporter ATP-binding protein	127	75	32	63	204	122	94	161	374	295	210	239	496	False	6.1496	5.39753	4.19399	5.1496	6.82908	7.70035	6.8707	7.05649	8.1067	7.35905	5.71946	6.09212	6.48945	1	1	0	0	1	2	1
SAM23877_RS05575	NZ_CP012382.1	1256463	1256924	+	462	NA	NA	NA	NA	NA	WP_053127478.1	WP_053127478.1	A3KK84	MarR family transcriptional regulator	Putative MarR-family regulator	100	108	62	42	38	199	171	46	100	71	104	52	65	False	7.77225	7.88222	7.09132	6.5403	6.39944	7.77225	7.82828	6.84196	7.15843	7.28396	8.5403	8.75789	6.66862	2	2	1	1	1	2	2
SAM23877_RS05580	NZ_CP012382.1	1256940	1257704	-	765	NA	NA	NA	NA	NA	WP_053127480.1	WP_053127480.1	A3KK85	hypothetical protein	Putative lipoprotein	236	255	252	364	343	248	238	886	119	201	144	137	93	False	8.27521	8.38647	8.36946	8.89822	8.81273	7.29336	7.56638	7.49499	6.94106	8.04468	8.28734	8.34647	10.1793	2	2	2	2	2	1	1
SAM23877_RS05585	NZ_CP012382.1	1257888	1259798	+	1911	NA	NA	NA	NA	NA	WP_053127482.1	WP_053127482.1	A3KK86	ABC transporter ATP-binding protein/permease	Putative ABC transporter transmembrane subunit	169	80	55	114	80	44	35	115	304	139	528	137	811	True_Induced in HT (vs MM)	6.47506	5.40552	4.87303	5.91116	5.40552	7.31834	8.1128	6.1742	8.73101	6.19496	4.2356	4.55753	5.92365	1	1	0	1	1	1	2
SAM23877_RS05590	NZ_CP012382.1	1259795	1261576	+	1782	NA	NA	NA	NA	NA	WP_053127484.1	WP_053127484.1	A3KK87	ABC transporter ATP-binding protein/permease	Putative ABC transporter	184	79	76	115	22	53	44	102	126	46	274	63	279	True_Induced in HT (vs MM)	6.69788	5.48843	5.43329	6.02448	3.69006	6.15519	7.26979	5.1665	7.29579	4.72109	4.65836	4.92139	5.853	1	1	1	1	0	1	1
SAM23877_RS05595	NZ_CP012382.1	1262124	1262594	+	471	NA	NA	NA	NA	NA	WP_053127486.1	WP_053127486.1	A3KK88	DUF5709 domain-containing protein	DUF5709 domain-containing protein	204	350	294	251	551	286	211	695	245	215	214	216	418	False	8.76568	9.54153	9.29077	9.06348	10.1947	9.02872	8.83439	8.84775	9.79701	8.84109	8.81412	9.25111	10.5291	2	2	2	2	3	2	2
SAM23877_RS05600	NZ_CP012382.1	1262655	1262927	+	273	NA	NA	NA	NA	NA	WP_053127488.1	WP_053127488.1	A3KK89	type B 50S ribosomal protein L31	50S ribosomal protein L31 type B	34	30	46	88	211	19	21	196	92	97	69	86	230	True_Induced in HT (vs MM)	7.00231	6.82722	7.42762	8.34876	9.60095	8.41219	8.00231	8.31597	9.72478	8.48774	6.33246	6.19496	9.49508	1	1	1	2	2	2	2
SAM23877_RS05605	NZ_CP012382.1	1262948	1263742	-	795	NA	NA	NA	NA	NA	WP_053127490.1	WP_053127490.1	A3KK90	metal-dependent hydrolase	Putative integral membrane protein	973	1033	394	271	269	1144	1351	165	422	434	510	734	523	False	10.2588	10.345	8.95668	8.41844	8.40779	9.05549	9.32815	9.85257	9.3644	9.09584	10.7319	10.4921	7.70601	3	3	2	2	2	2	2
SAM23877_RS05610	NZ_CP012382.1	1263888	1266401	+	2514	NA	NA	NA	NA	NA	WP_053127492.1	WP_053127492.1	A0A0K2AMQ5	DEAD/DEAH box helicase	Helicase	2632	2313	1466	1579	3864	2771	2602	1696	3433	3729	6064	4445	2809	False	10.0325	9.84619	9.18867	9.29572	10.5863	10.4157	11.2363	10.7883	10.1264	10.535	10.016	10.1067	9.39879	3	3	2	2	3	3	3
SAM23877_RS05615	NZ_CP012382.1	1266421	1267287	+	867	NA	NA	NA	NA	NA	WP_053127494.1	WP_053127494.1	A3KK92	acyl-CoA thioesterase II	Acyl-CoA thioesterase 2 (EC 3.1.2.-) (Putative acyl-CoA thioesterase II)	1029	932	599	697	734	971	992	618	570	579	1004	711	524	False	10.2143	10.0716	9.43471	9.65298	9.7275	9.36324	10.1789	9.68163	9.24207	9.38581	10.1615	10.1307	9.47969	3	3	2	2	2	2	3
SAM23877_RS05620	NZ_CP012382.1	1267289	1268317	-	1029	NA	NA	NA	NA	NA	WP_053127496.1	WP_053127496.1	A3KK93	DUF6397 family protein	Uncharacterized protein	149	243	343	343	250	133	145	245	520	363	336	487	446	False	7.18758	7.88949	8.38502	8.38502	7.9303	8.9839	8.35536	8.88949	8.76289	8.46655	7.14858	7.02485	7.90127	1	2	2	2	2	2	2
[truncated: 6,166 more rows]
[truncated: 26 more columns]

## Sheet: Readme_legend
Column name	Content
Id	Identifier (NCBI annotation)
Support	Chromosome (NZ_CP012382.1) or pSAM1 plasmid (NZ_CP012383.1)
Start	Start position on the genetic support
End	End position on the genetic support
Strand	Strand orientation
Length	Size of the gene (bp)
[truncated: 70 more rows]
