# Supplementary material for: Prophage induction can facilitate the in vitro dispersal of multicellular Streptomyces structures
Source: PLoS Biol. 2024 Jul 25;22(7):e3002725. doi: 10.1371/journal.pbio.3002725 (PMC11302927; doi:10.1371/journal.pbio.3002725)
Supplement: S1 Data — (XLSX) [file pbio.3002725.s018.xlsx]

## Sheet: Fig1A
50Kb_window	GC_content
1	0.68896
2	0.71284
3	0.73634
4	0.73476
5	0.68544
6	0.69672
7	0.70634
8	0.7315
9	0.7124
10	0.72316
11	0.71654
12	0.7003
13	0.71848
14	0.72604
15	0.72468
16	0.73232
17	0.74008
18	0.72686
19	0.7335
20	0.73168
21	0.73354
22	0.73248
23	0.7294
24	0.73058
25	0.73858
26	0.72808
27	0.7297
28	0.73482
29	0.73774
30	0.70834
31	0.73208
32	0.72386
33	0.71252
34	0.73322
35	0.72638
36	0.71642
37	0.73558
38	0.7295
39	0.70928
40	0.74054
41	0.72912
42	0.71418
43	0.7238
44	0.71352
45	0.73292
46	0.7266
47	0.72132
48	0.7342
49	0.72488
50	0.73982
51	0.72514
52	0.7233
53	0.74666
54	0.7255
55	0.73038
56	0.7133
57	0.72894
58	0.74412
59	0.72218
60	0.71844
61	0.7349
62	0.71168
63	0.717
64	0.7313
65	0.7098
66	0.72038
67	0.7236
68	0.72444
69	0.73274
70	0.71288
71	0.73156
72	0.73842
73	0.7104
74	0.74454
75	0.72224
76	0.7084
77	0.7209
78	0.71372
79	0.7276
80	0.6999
81	0.70488
82	0.7226
83	0.7345
84	0.72542
85	0.72568
86	0.69002
87	0.69404
88	0.72576
89	0.72346
90	0.71334
91	0.72
92	0.70982
93	0.69774
94	0.7303
95	0.70168
96	0.71416
97	0.71462
98	0.7389
99	0.73112
100	0.72746
101	0.72444
102	0.72062
103	0.71574
104	0.70616
105	0.72892
106	0.72316
107	0.71168
108	0.72998
109	0.71266
110	0.71926
111	0.72218
112	0.7141
113	0.71644
114	0.7231
115	0.7231
116	0.7215
117	0.69716
118	0.72328
119	0.72188
120	0.71682
121	0.73642
122	0.71986
123	0.72902
124	0.71792
125	0.7214
126	0.73566
127	0.73732
128	0.71928
129	0.7325
130	0.73166
131	0.72394
132	0.69096
133	0.66598
134	0.73664
135	0.72204
136	0.72724
137	0.74108
138	0.72554
139	0.7263
140	0.70992
141	0.72428
142	0.71744
143	0.72502
144	0.73452
145	0.73488
146	0.7343
147	0.73614
148	0.7316
149	0.73332
150	0.7195
151	0.734
152	0.72228
153	0.73516
154	0.7218
155	0.74168
156	0.74676
157	0.72804
158	0.71646
159	0.7111
160	0.69762
161	0.69516
162	0.69048
163	0.72716
164	0.73908
165	0.71538
166	0.69078

## Sheet: Fig2A
Id	Chr	Start	End	Strand	Length	SUPPORT	Protein_name_NEW	Locus_NEW	PSEUDOGENE	SMBGC_NEW	GI_NEW	SAMYPH_annotation	PROPHAGE_ANNOTATION_NEW	UNIPROT_Gene_Name_Nature2021	PROPHAGE_NEW	Protein_product_NEW	Protein_ID_Nature2021	GO_ID_Nature2021	Gene_Name_Nature2021	Product (NCBI annotation)_Nature2021	Product_Uniprot_Nature2021	ACTINO_SIGN_Nature2021	CORE_Nature2021	PERSIST95_Nature2021	GI_Nature2021	Strain-specific_CDSs_Nature2021	Func_RNA_Nature2021	Transl._CDS_Nature2021	NAPSF_Nature2021	SMBGC_Nature2021	pSAM2_Nature2021	PERSIST_INDEX_Nature2021	ANTISENSE_INDEX_Mean_Nature2021	TIR	REPLICATION_ORIENTATION	region_core_vs_arm	compartment	start_NAR	end_NAR	persistence_index_NAR	core_NAR	ortholog_group	MP24a	MP24b	MP24c	MP30a	MP30b	MP30c	MP36a
SAM23877_RS28830	NZ_CP012382.1	6573763	6575568	-	1806	CHR	3-hydroxyacyl-CoA dehydrogenase family protein	NA	NA	NA	NA	NA	NA	SAM23877_6070	NA	WP_053139386.1	WP_053139386.1	A0A0K2B173	NA	3-hydroxyacyl-CoA dehydrogenase family protein	Oxidoreductase	NA	NA	PERSIST95	NA	NOT_UNIQ	NA	NA	NA	NA	NA	1	0.27481293223967801	NA	LAGGING	TERM_CORE	TERM	6573763	6575568	1	False	8146	148	149	140	119	211	193	99
SAM23877_RS28835	NZ_CP012382.1	6575950	6576540	+	591	CHR	adenylosuccinate lyase	NA	NA	NA	NA	NA	NA	SAM23877_6071	NA	WP_053139388.1	WP_053139388.1	A0A0K2B1V2	NA	adenylosuccinate lyase	Adenylosuccinate lyase	NA	NA	PERSIST95	NA	NOT_UNIQ	NA	NA	NA	NA	NA	0.983871	0.571176384694558	NA	LEADING	TERM_CORE	TERM	6575950	6576540	0.984127	False	4889	55	44	33	62	64	40	193
SAM23877_RS28840	NZ_CP012382.1	6576634	6577032	-	399	CHR	RidA family protein	NA	NA	NA	NA	NA	NA	SAM23877_6072	NA	WP_053139390.1	WP_053139390.1	A0A0K2B205	NA	RidA family protein	Putative endoribonuclease L-PSP	NA	NA	NOT_PERSIST95	NA	NOT_UNIQ	NA	NA	NA	NA	NA	0.620968	0.15584408590522	NA	LAGGING	TERM_CORE	TERM	NA	NA	NA	NA	NA	443	409	295	193	175	186	270
SAM23877_RS28845	NZ_CP012382.1	6577105	6578682	-	1578	CHR	alpha/beta hydrolase	NA	NA	NA	NA	NA	NA	tap SAM23877_6073	NA	WP_053139392.1	WP_053139392.1	A0A0K2B1N8	NA	alpha/beta hydrolase	Tripeptidyl aminopeptidase (EC 3.4.14.-)	NA	NA	NOT_PERSIST95	NA	NOT_UNIQ	NA	NA	NA	NA	NA	0.758065	0.36026766331807097	NA	LAGGING	TERM_CORE	TERM	NA	NA	NA	NA	NA	16	9	8	8	11	20	21
SAM23877_RS28855	NZ_CP012382.1	6579554	6581200	+	1647	CHR	recombinase family protein	NA	NA	NA	GI-36	NA	Integrase	SAM23877_6075	REMNANT	WP_053142984.1	WP_053142984.1	A0A0K2B177	NA	recombinase family protein	Integrase	NA	NA	NOT_PERSIST95	SAM_GI36	NOT_UNIQ	NA	NA	NA	NA	NA	0.00806452	0.112525837181971	NA	LEADING	TERM_CORE	TERM	NA	NA	NA	NA	NA	1169	1279	666	292	134	120	93
SAM23877_6078	NZ_CP012382.1	6581938	6582105	+	168	CHR	NA	NA	NA	NA	GI-36	NA	Protein of unknown function	NA	REMNANT	NA	NA	NA	NA	NA	NA	NA	NA	NA	NA	NA	NA	NA	NA	NA	NA	NA	NA	NA	LEADING	TERM_CORE	TERM	NA	NA	NA	NA	NA	0	0	0	0	0	1	0
SAM23877_RS28860	NZ_CP012382.1	6582325	6582714	+	390	CHR	hypothetical protein	NA	NA	NA	GI-36	NA	Head-tail adaptor protein	SAM23877_6079	REMNANT	WP_159042007.1	WP_159042007.1	A0A0K2B1H9	NA	hypothetical protein	Uncharacterized protein	NA	NA	NOT_PERSIST95	SAM_GI36	UNIQ	NA	NA	NA	NA	NA	0	1	NA	LEADING	TERM_CORE	TERM	NA	NA	NA	NA	NA	0	0	0	0	0	0	0
SAM23877_RS28865	NZ_CP012382.1	6582718	6583302	+	585	CHR	hypothetical protein	NA	NA	NA	GI-36	NA	Hypothetical protein	SAM23877_6080	REMNANT	WP_053139396.1	WP_053139396.1	A0A0K2B181	NA	hypothetical protein	Uncharacterized protein	NA	NA	NOT_PERSIST95	SAM_GI36	UNIQ	NA	NA	NA	NA	NA	0	0.71547619047619004	NA	LEADING	TERM_CORE	TERM	NA	NA	NA	NA	NA	1	2	2	1	0	3	0
SAM23877_RS28870	NZ_CP012382.1	6583302	6584735	+	1434	CHR	phage portal protein	NA	NA	NA	GI-36	NA	Portal protein	SAM23877_6081	REMNANT	WP_244903009.1	WP_053139398.1	A0A0K2B1V9	NA	phage portal protein	Uncharacterized protein	NA	NA	NOT_PERSIST95	SAM_GI36	NOT_UNIQ	NA	NA	NA	NA	NA	0.00806452	0.71929327286470102	NA	LEADING	TERM_CORE	TERM	NA	NA	NA	NA	NA	5	1	2	0	1	1	2
SAM23877_RS28875	NZ_CP012382.1	6584732	6585556	+	825	CHR	hypothetical protein	NA	NA	NA	GI-36	NA	Head maturation protease	SAM23877_6082	REMNANT	WP_053139399.1	WP_053139399.1	A0A0K2B214	NA	hypothetical protein	Uncharacterized protein	NA	NA	NOT_PERSIST95	SAM_GI36	NOT_UNIQ	NA	NA	NA	NA	NA	0.016129	0.62797619047619002	NA	LEADING	TERM_CORE	TERM	NA	NA	NA	NA	NA	1	3	2	2	3	1	1
SAM23877_RS28880	NZ_CP012382.1	6585823	6586203	+	381	CHR	hypothetical protein	NA	NA	NA	GI-36	NA	Terminase small subunit	SAM23877_6083	REMNANT	WP_244903010.1	WP_053142986.1	A0A0K2B1P6	NA	hypothetical protein	Uncharacterized protein	NA	NA	NOT_PERSIST95	SAM_GI36	NOT_UNIQ	NA	NA	NA	NA	NA	0.0403226	0.96258503401360296	NA	LEADING	TERM_CORE	TERM	NA	NA	NA	NA	NA	0	0	0	0	0	0	0
SAM23877_RS28885	NZ_CP012382.1	6586359	6587822	+	1464	CHR	phage terminase family protein	NA	NA	NA	GI-36	NA	NA	SAM23877_6084	REMNANT	WP_244903011.1	WP_063796795.1	A0A0K2B1I3	NA	hypothetical protein	Uncharacterized protein	NA	NA	NOT_PERSIST95	SAM_GI36	NOT_UNIQ	NA	NA	NA	NA	NA	0.0725806	0.97725316587876698	NA	LEADING	TERM_CORE	TERM	6586359	6587822	0.0714286	False	53759	5	1	3	0	0	0	0
SAM23877_RS38030	NZ_CP012382.1	6587983	6588954	-	972	CHR	helix-turn-helix domain-containing protein	NA	NA	NA	GI-36	NA	NA	SAM23877_6086	REMNANT	WP_079030503.1	WP_079030503.1	A0A0K2B1W4	NA	helix-turn-helix transcriptional regulator	XRE family transcriptional regulator	NA	NA	NOT_PERSIST95	SAM_GI36	NOT_UNIQ	NA	NA	NA	NA	NA	0.016129	9.2724820445671905E-3	NA	LAGGING	TERM_CORE	TERM	NA	NA	NA	NA	NA	249	323	248	200	131	169	292
SAM23877_RS38035	NZ_CP012382.1	6589048	6589245	+	198	CHR	hypothetical protein	NA	NA	NA	GI-36	NA	NA	SAM23877_6087	REMNANT	WP_079030820.1	WP_079030820.1	A0A0K2B219	NA	hypothetical protein	Uncharacterized protein	NA	NA	NOT_PERSIST95	SAM_GI36	NOT_UNIQ	NA	NA	NA	NA	NA	0.0806452	0.14925607669968399	NA	LEADING	TERM_CORE	TERM	NA	NA	NA	NA	NA	2	6	12	3	0	1	7
SAM23877_6088	NZ_CP012382.1	6589211	6589432	+	222	CHR	NA	NA	NA	NA	GI-36	NA	Protein of unknown function	NA	REMNANT	NA	NA	NA	NA	NA	NA	NA	NA	NA	NA	NA	NA	NA	NA	NA	NA	NA	NA	NA	LEADING	TERM_CORE	TERM	NA	NA	NA	NA	NA	9	6	15	0	4	6	4
SAM23877_RS39280	NZ_CP012382.1	6589832	6591364	+	1533	CHR	recombinase family protein	NA	NA	NA	GI-36	SAMYPH_94	Integrase	SAM23877_6090	PROPHAGE	WP_159042008.1	WP_159042008.1	A0A0K2B190	NA	recombinase family protein	Resolvase domain protein	NA	NA	NOT_PERSIST95	SAM_GI36	UNIQ	NA	NA	NA	NA	NA	0	0.110317854881457	NA	LEADING	TERM_CORE	TERM	NA	NA	NA	NA	NA	2494	1872	1435	1037	899	652	969
SAM23877_6091	NZ_CP012382.1	6591786	6592028	+	243	CHR	NA	NA	NA	NA	GI-36	SAMYPH_95	Hypothetical protein	NA	PROPHAGE	NA	NA	NA	NA	NA	NA	NA	NA	NA	NA	NA	NA	NA	NA	NA	NA	NA	NA	NA	LEADING	TERM_CORE	TERM	NA	NA	NA	NA	NA	316	216	370	253	407	224	191
SAM23877_RS28905	NZ_CP012382.1	6592062	6592134	+	73	CHR	NA	NA	NA	NA	GI-36	SAMYPH_tRNA1	tRNA-Gln	SAM23877_tRNA41	PROPHAGE	NA	NA	URS0000416250_278992	tRNA	tRNA-Gln	NA	NA	NA	NA	SAM_GI36	NA	tRNA	NA	NA	NA	NA	NA	0.12565007315572399	NA	LEADING	TERM_CORE	TERM	NA	NA	NA	NA	NA	2	3	3	1	1	1	2
SAM23877_RS28910	NZ_CP012382.1	6592185	6592257	+	73	CHR	NA	NA	NA	NA	GI-36	SAMYPH_tRNA2	tRNA-Cys	SAM23877_tRNA42	PROPHAGE	NA	NA	URS00008D69F6_278992	tRNA	tRNA-Cys	NA	NA	NA	NA	SAM_GI36	NA	tRNA	NA	NA	NA	NA	NA	0.40038610864584401	NA	LEADING	TERM_CORE	TERM	NA	NA	NA	NA	NA	7	2	10	2	5	3	3
SAM23877_RS28915	NZ_CP012382.1	6592296	6592369	+	74	CHR	NA	NA	NA	NA	GI-36	SAMYPH_tRNA3	tRNA-Leu	SAM23877_tRNA43	PROPHAGE	NA	NA	URS000057FC66_278992	tRNA	tRNA-Leu	NA	NA	NA	NA	SAM_GI36	NA	tRNA	NA	NA	NA	NA	NA	0.98064758966235499	NA	LEADING	TERM_CORE	TERM	NA	NA	NA	NA	NA	5	0	2	0	3	4	4
SAM23877_RS28920	NZ_CP012382.1	6592381	6592452	+	72	CHR	NA	NA	NA	NA	GI-36	SAMYPH_tRNA4	tRNA-Pro	SAM23877_tRNA44	PROPHAGE	NA	NA	URS00005EE748_278992	tRNA	tRNA-Pro	NA	NA	NA	NA	SAM_GI36	NA	tRNA	NA	NA	NA	NA	NA	0.99450369226915902	NA	LEADING	TERM_CORE	TERM	NA	NA	NA	NA	NA	0	0	2	0	2	1	3
SAM23877_RS28925	NZ_CP012382.1	6592641	6593276	-	636	CHR	DUF4352 domain-containing protein	NA	NA	NA	GI-36	SAMYPH_96	Protein of unknown function	SAM23877_6092	PROPHAGE	WP_053139406.1	WP_053139406.1	A0A0K2B224	NA	DUF4352 domain-containing protein	DUF4352 domain-containing protein	NA	NA	NOT_PERSIST95	SAM_GI36	NOT_UNIQ	NA	NA	NA	NA	NA	0.0322581	7.0556495144249901E-2	NA	LAGGING	TERM_CORE	TERM	6592641	6593276	0.031746	False	3474	469	329	527	221	287	1013	641
SAM23877_RS38045	NZ_CP012382.1	6593361	6593666	+	306	CHR	HNH endonuclease	NA	NA	NA	GI-36	SAMYPH_97	HNH endonuclease	SAM23877_6093	PROPHAGE	WP_244903012.1	WP_079030506.1	A0A0K2B1Q6	NA	HNH endonuclease	HNH endonuclease	NA	NA	NOT_PERSIST95	SAM_GI36	NOT_UNIQ	NA	NA	NA	NA	NA	0.016129	0.819188465245002	NA	LEADING	TERM_CORE	TERM	NA	NA	NA	NA	NA	1	1	2	4	2	14	17
SAM23877_RS28930	NZ_CP012382.1	6593669	6593920	+	252	CHR	hypothetical protein	NA	NA	NA	GI-36	SAMYPH_98	Protein of unknown function	SAM23877_6094	PROPHAGE	WP_053139408.1	WP_053139408.1	A0A0K2B1J0	NA	hypothetical protein	Uncharacterized protein	NA	NA	NOT_PERSIST95	SAM_GI36	UNIQ	NA	NA	NA	NA	NA	0	4.2857142857142802E-2	NA	LEADING	TERM_CORE	TERM	6593669	6593920	0	False	59231	2	1	0	0	5	15	8
SAM23877_RS28935	NZ_CP012382.1	6594160	6594819	+	660	CHR	bifunctional DNA primase/polymerase	NA	NA	NA	GI-36	SAMYPH_1	DNA polymerase/primase	SAM23877_6095	PROPHAGE	WP_053142992.1	WP_053142992.1	A0A0K2B196	NA	bifunctional DNA primase/polymerase	Bifunctional DNA primase/polymerase famiily protein	NA	NA	NOT_PERSIST95	SAM_GI36	NOT_UNIQ	NA	NA	NA	NA	NA	0.0241935	0.63794914664622404	NA	LEADING	TERM_CORE	TERM	NA	NA	NA	NA	NA	492	426	397	134	514	287	319
SAM23877_RS28940	NZ_CP012382.1	6594816	6595082	+	267	CHR	hypothetical protein	NA	NA	NA	GI-36	SAMYPH_2	Hypothetical protein	SAM23877_6096	PROPHAGE	WP_159042009.1	WP_159042009.1	A0A0K2B1X4	NA	hypothetical protein	Uncharacterized protein	NA	NA	NOT_PERSIST95	SAM_GI36	UNIQ	NA	NA	NA	NA	NA	0	9.44255389313821E-2	NA	LEADING	TERM_CORE	TERM	NA	NA	NA	NA	NA	263	206	241	81	61	121	162
SAM23877_RS39695	NZ_CP012382.1	6595139	6595309	+	171	CHR	hypothetical protein	NA	NA	NA	GI-36	SAMYPH_3	Hypothetical protein	SAM23877_6097	PROPHAGE	WP_159042010.1	WP_159042010.1	A0A0K2B229	NA	hypothetical protein	Uncharacterized protein	NA	NA	NOT_PERSIST95	SAM_GI36	UNIQ	NA	NA	NA	NA	NA	0	9.3463639975667701E-2	NA	LEADING	TERM_CORE	TERM	6595139	6595309	0	False	59020	42	29	38	7	5	26	25
SAM23877_RS28945	NZ_CP012382.1	6595309	6595755	+	447	CHR	hypothetical protein	NA	NA	NA	GI-36	SAMYPH_4	Terminal small subunit	SAM23877_6098	PROPHAGE	WP_244903013.1	WP_079030507.1	A0A0K2B1R1	NA	hypothetical protein	Uncharacterized protein	NA	NA	NOT_PERSIST95	SAM_GI36	NOT_UNIQ	NA	NA	NA	NA	NA	0.0403226	0.208518109322478	NA	LEADING	TERM_CORE	TERM	NA	NA	NA	NA	NA	43	19	28	8	11	26	29
SAM23877_RS28950	NZ_CP012382.1	6595767	6597476	+	1710	CHR	terminase large subunit	NA	NA	NA	GI-36	SAMYPH_5	Terminal large subunit	SAM23877_6099	PROPHAGE	WP_244903014.1	WP_053139412.1	A0A0K2B1J2	NA	terminase	Phage terminase-like protein, large subunit	NA	NA	NOT_PERSIST95	SAM_GI36	NOT_UNIQ	NA	NA	NA	NA	NA	0.016129	0.316849228016086	NA	LEADING	TERM_CORE	TERM	NA	NA	NA	NA	NA	13	6	10	15	8	103	75
SAM23877_RS28955	NZ_CP012382.1	6597490	6599016	+	1527	CHR	phage portal protein	NA	NA	NA	GI-36	SAMYPH_6	Portal protein	SAM23877_6100	PROPHAGE	WP_053139414.1	WP_053139414.1	A0A0K2B1A1	NA	phage portal protein	Phage portal protein, SPP1 Gp6	NA	NA	NOT_PERSIST95	SAM_GI36	NOT_UNIQ	NA	NA	NA	NA	NA	0.016129	0.94231329970667599	NA	LEADING	TERM_CORE	TERM	NA	NA	NA	NA	NA	16	10	11	22	14	86	73
SAM23877_RS28960	NZ_CP012382.1	6598997	6599806	+	810	CHR	hypothetical protein	NA	NA	NA	GI-36	SAMYPH_7	Head maturation protease	SAM23877_6101	PROPHAGE	WP_244903015.1	WP_053139416.1	A0A0K2B1X9	NA	hypothetical protein	Uncharacterized protein	NA	NA	NOT_PERSIST95	SAM_GI36	NOT_UNIQ	NA	NA	NA	NA	NA	0.016129	0.902956076662778	NA	LEADING	TERM_CORE	TERM	NA	NA	NA	NA	NA	2	6	6	4	5	42	16
SAM23877_RS28965	NZ_CP012382.1	6599847	6600479	+	633	CHR	DUF4355 domain-containing protein	NA	NA	NA	GI-36	SAMYPH_8	Head scaffolding protein	SAM23877_6102	PROPHAGE	WP_107408682.1	WP_107408682.1	A0A0K2B233	NA	DUF4355 domain-containing protein	Uncharacterized protein	NA	NA	NOT_PERSIST95	SAM_GI36	NOT_UNIQ	NA	NA	NA	NA	NA	0.00806452	0.74831074791088403	NA	LEADING	TERM_CORE	TERM	6599847	6600479	0.00793651	False	59485	3	3	2	10	10	65	32
SAM23877_RS28970	NZ_CP012382.1	6600501	6600896	+	396	CHR	head decoration protein	NA	NA	NA	GI-36	SAMYPH_9	Head decoration protein	SAM23877_6103	PROPHAGE	WP_053139418.1	WP_053139418.1	A0A0K2B1R6	NA	head decoration protein	Uncharacterized protein	NA	NA	NOT_PERSIST95	SAM_GI36	NOT_UNIQ	NA	NA	NA	NA	NA	0.0403226	0.34402102051482603	NA	LEADING	TERM_CORE	TERM	NA	NA	NA	NA	NA	2	0	1	4	5	27	27
SAM23877_RS28975	NZ_CP012382.1	6600910	6601944	+	1035	CHR	major capsid protein	NA	NA	NA	GI-36	SAMYPH_10	Major head protein	SAM23877_6104	PROPHAGE	WP_053139420.1	WP_053139420.1	A0A0K2B1J6	NA	major capsid protein	Phage major capsid protein E	NA	NA	NOT_PERSIST95	SAM_GI36	NOT_UNIQ	NA	NA	NA	NA	NA	0.016129	0.25901734344581701	NA	LEADING	TERM_CORE	TERM	6600910	6601944	0.015873	False	50953	9	3	7	13	14	118	77
SAM23877_RS28980	NZ_CP012382.1	6601941	6602192	+	252	CHR	hypothetical protein	NA	NA	NA	GI-36	SAMYPH_11	Hypothetical protein	NA	PROPHAGE	WP_159042011.1	WP_159042011.1	NA	NA	hypothetical protein	NA	NA	NA	NOT_PERSIST95	SAM_GI36	UNIQ	NA	NA	NA	NA	NA	0	0.353853055825257	NA	LEADING	TERM_CORE	TERM	NA	NA	NA	NA	NA	1	0	1	5	1	30	25
SAM23877_6105	NZ_CP012382.1	6602206	6602439	+	234	CHR	NA	NA	NA	NA	GI-36	SAMYPH_12	Putative head-tail connector protein	NA	PROPHAGE	NA	NA	NA	NA	NA	NA	NA	NA	NA	NA	NA	NA	NA	NA	NA	NA	NA	NA	NA	LEADING	TERM_CORE	TERM	NA	NA	NA	NA	NA	4	3	5	1	4	20	18
SAM23877_RS28985	NZ_CP012382.1	6602423	6602803	+	381	CHR	hypothetical protein	NA	NA	NA	GI-36	SAMYPH_13	Head-tail adaptor Ad1	SAM23877_6106	PROPHAGE	WP_244903016.1	WP_053142998.1	A0A0K2B1Y4	NA	hypothetical protein	Uncharacterized protein	NA	NA	NOT_PERSIST95	SAM_GI36	NOT_UNIQ	NA	NA	NA	NA	NA	0.00806452	0.430673072363642	NA	LEADING	TERM_CORE	TERM	6602423	6602803	0.00793651	False	59091	13	4	13	13	14	52	38
SAM23877_RS28990	NZ_CP012382.1	6602800	6603153	+	354	CHR	hypothetical protein	NA	NA	NA	GI-36	SAMYPH_14	Head closure Hc1	SAM23877_6107	PROPHAGE	WP_244903017.1	WP_053139423.1	A0A0K2B238	NA	hypothetical protein	Uncharacterized protein	NA	NA	NOT_PERSIST95	SAM_GI36	NOT_UNIQ	NA	NA	NA	NA	NA	0.00806452	0.12576352432342999	NA	LEADING	TERM_CORE	TERM	6602800	6603153	0.00793651	False	59092	6	0	7	4	7	38	30
SAM23877_RS28995	NZ_CP012382.1	6603150	6603491	+	342	CHR	hypothetical protein	NA	NA	NA	GI-36	SAMYPH_15	Neck protein	SAM23877_6108	PROPHAGE	WP_244903018.1	WP_053143001.1	A0A0K2B1S0	NA	hypothetical protein	Uncharacterized protein	NA	NA	NOT_PERSIST95	SAM_GI36	NOT_UNIQ	NA	NA	NA	NA	NA	0.00806452	0.46603585878796	NA	LEADING	TERM_CORE	TERM	NA	NA	NA	NA	NA	2	2	0	4	4	21	18
SAM23877_RS29000	NZ_CP012382.1	6603484	6603849	+	366	CHR	DUF3168 domain-containing protein	NA	NA	NA	GI-36	SAMYPH_16	Head-tail adaptor	SAM23877_6109	PROPHAGE	WP_053139425.1	WP_053139425.1	A0A0K2B1K0	NA	DUF3168 domain-containing protein	Uncharacterized protein	NA	NA	NOT_PERSIST95	SAM_GI36	NOT_UNIQ	NA	NA	NA	NA	NA	0.00806452	0.82587768749479495	NA	LEADING	TERM_CORE	TERM	NA	NA	NA	NA	NA	3	3	2	2	0	20	15
SAM23877_RS29005	NZ_CP012382.1	6603915	6604514	+	600	CHR	hypothetical protein	NA	NA	NA	GI-36	SAMYPH_17	Major tail protein	SAM23877_6110	PROPHAGE	WP_053139426.1	WP_053139426.1	A0A0K2B1B0	NA	hypothetical protein	Uncharacterized protein	NA	NA	NOT_PERSIST95	SAM_GI36	NOT_UNIQ	NA	NA	NA	NA	NA	0.00806452	0.25676813201744197	NA	LEADING	TERM_CORE	TERM	NA	NA	NA	NA	NA	7	3	5	7	5	49	51
SAM23877_RS29010	NZ_CP012382.1	6604612	6604935	+	324	CHR	hypothetical protein	NA	NA	NA	GI-36	SAMYPH_18	Tail assembly chaperone	SAM23877_6111	PROPHAGE	WP_053139429.1	WP_053139429.1	A0A0K2B1Y9	NA	hypothetical protein	Uncharacterized protein	NA	NA	NOT_PERSIST95	SAM_GI36	NOT_UNIQ	NA	NA	NA	NA	NA	0.0241935	0.390213358070501	NA	LEADING	TERM_CORE	TERM	NA	NA	NA	NA	NA	1	0	0	0	1	5	2
SAM23877_RS29015	NZ_CP012382.1	6604971	6605348	+	378	CHR	hypothetical protein	NA	NA	NA	GI-36	SAMYPH_19	Putative tail assembly chaperone	SAM23877_6112	PROPHAGE	WP_244903019.1	WP_053143003.1	A0A0K2B243	NA	hypothetical protein	Uncharacterized protein	NA	NA	NOT_PERSIST95	SAM_GI36	UNIQ	NA	NA	NA	NA	NA	0	0.25952380952380799	NA	LEADING	TERM_CORE	TERM	6604971	6605348	0.047619	False	52676	4	2	2	3	3	18	16
SAM23877_RS29020	NZ_CP012382.1	6605352	6610058	+	4707	CHR	peptidoglycan DD-metalloendopeptidase family protein	NA	NA	NA	GI-36	SAMYPH_20	Tail length tape measure protein	SAM23877_6113	PROPHAGE	WP_053139432.1	WP_053139432.1	A0A0K2B1S5	NA	peptidoglycan DD-metalloendopeptidase family protein	Metalloendopeptidase-like membrane protein	NA	NA	NOT_PERSIST95	SAM_GI36	NOT_UNIQ	NA	NA	NA	NA	NA	0.0483871	0.36269745156808902	NA	LEADING	TERM_CORE	TERM	6605352	6610058	0.0634921	False	40820	404	149	272	109	197	555	244
SAM23877_RS39700	NZ_CP012382.1	6610058	6610216	+	159	CHR	hypothetical protein	NA	NA	NA	GI-36	SAMYPH_21	Hypothetical protein	SAM23877_6114	PROPHAGE	WP_159042012.1	WP_159042012.1	A0A0K2B1K5	NA	hypothetical protein	Uncharacterized protein	NA	NA	NOT_PERSIST95	SAM_GI36	UNIQ	NA	NA	NA	NA	NA	0	0.29644654287511402	NA	LEADING	TERM_CORE	TERM	6610058	6610216	0	False	58979	3	1	6	3	6	10	9
SAM23877_RS29025	NZ_CP012382.1	6610213	6612429	+	2217	CHR	hypothetical protein	NA	NA	NA	GI-36	SAMYPH_22	Minor tail protein with a putative hydrolase domain	SAM23877_6115	PROPHAGE	WP_063796796.1	WP_063796796.1	A0A0K2B1B5	NA	hypothetical protein	Uncharacterized protein	NA	NA	NOT_PERSIST95	SAM_GI36	NOT_UNIQ	NA	NA	NA	NA	NA	0.00806452	0.87084332815529997	NA	LEADING	TERM_CORE	TERM	NA	NA	NA	NA	NA	22	19	32	26	10	80	47
SAM23877_RS29030	NZ_CP012382.1	6612437	6613549	+	1113	CHR	DUF5047 domain-containing protein	NA	NA	NA	GI-36	SAMYPH_23	Baseplate hub protein	SAM23877_6116	PROPHAGE	WP_053139434.1	WP_053139434.1	A0A0K2B1Z3	NA	DUF5047 domain-containing protein	DUF5047 domain-containing protein	NA	NA	NOT_PERSIST95	SAM_GI36	NOT_UNIQ	NA	NA	NA	NA	NA	0.0564516	0.204394567459462	NA	LEADING	TERM_CORE	TERM	NA	NA	NA	NA	NA	1	2	4	7	0	43	21
SAM23877_RS29035	NZ_CP012382.1	6613546	6613800	+	255	CHR	hypothetical protein	NA	NA	NA	GI-36	SAMYPH_24	Putative tail protein	SAM23877_6117	PROPHAGE	WP_053139436.1	WP_053139436.1	A0A0K2B248	NA	hypothetical protein	Uncharacterized protein	NA	NA	NOT_PERSIST95	SAM_GI36	NOT_UNIQ	NA	NA	NA	NA	NA	0.00806452	2.7777777777777801E-2	NA	LEADING	TERM_CORE	TERM	6613546	6613800	0.015873	False	59343	0	0	2	0	1	2	9
SAM23877_RS29040	NZ_CP012382.1	6613836	6614438	+	603	CHR	hypothetical protein	NA	NA	NA	GI-36	SAMYPH_25	Tail protein related to the receptor binding protein of Listeria PSA	SAM23877_6118	PROPHAGE	WP_053139438.1	WP_053139438.1	A0A0K2B1T1	NA	hypothetical protein	Uncharacterized protein	NA	NA	NOT_PERSIST95	SAM_GI36	UNIQ	NA	NA	NA	NA	NA	0	0.39076687862401999	NA	LEADING	TERM_CORE	TERM	NA	NA	NA	NA	NA	0	2	0	2	4	8	10
SAM23877_RS29045	NZ_CP012382.1	6614507	6615688	+	1182	CHR	peptidoglycan-binding protein	NA	NA	NA	GI-36	SAMYPH_26	Endolysin	SAM23877_6119	PROPHAGE	WP_053139439.1	WP_053139439.1	A0A0K2B1L0	NA	peptidoglycan-binding protein	LysM domain-containing protein	NA	NA	NOT_PERSIST95	SAM_GI36	NOT_UNIQ	NA	NA	NA	NA	NA	0.0483871	0.34695700532609502	NA	LEADING	TERM_CORE	TERM	6614507	6615688	0.968254	False	7182	4	2	9	6	6	72	44
SAM23877_RS29050	NZ_CP012382.1	6615696	6615998	+	303	CHR	hypothetical protein	NA	NA	NA	GI-36	SAMYPH_27	Minor tail protein	SAM23877_6120	PROPHAGE	WP_244903020.1	WP_053143006.1	A0A0K2B1B9	NA	hypothetical protein	Uncharacterized protein	NA	NA	NOT_PERSIST95	SAM_GI36	NOT_UNIQ	NA	NA	NA	NA	NA	0.00806452	0.62065566708423903	NA	LEADING	TERM_CORE	TERM	6615696	6615998	0.00793651	False	59248	0	0	0	0	3	6	4
SAM23877_RS29055	NZ_CP012382.1	6615999	6617663	+	1665	CHR	SGNH/GDSL hydrolase family protein	NA	NA	NA	GI-36	SAMYPH_28	Tail fiber protein with putative hydrolase domain	SAM23877_6121	PROPHAGE	WP_053139442.1	WP_053139442.1	A0A0K2B1Z8	NA	SGNH/GDSL hydrolase family protein	SGNH_hydro domain-containing protein	NA	NA	NOT_PERSIST95	SAM_GI36	UNIQ	NA	NA	NA	NA	NA	0	0.85796332497338601	NA	LEADING	TERM_CORE	TERM	6615999	6617663	0	False	59299	14	5	10	7	3	42	14
SAM23877_RS29060	NZ_CP012382.1	6617745	6618341	+	597	CHR	hypothetical protein	NA	NA	NA	GI-36	SAMYPH_29	Deoxynucleoside monophosphate kinase	SAM23877_6122	PROPHAGE	WP_053139444.1	WP_053139444.1	A0A0K2B253	NA	hypothetical protein	Putative GP52-bacteriophage PHIC31	NA	NA	NOT_PERSIST95	SAM_GI36	NOT_UNIQ	NA	NA	NA	NA	NA	0.0483871	0.15201796880368301	NA	LEADING	TERM_CORE	TERM	6617745	6618341	0.0714286	False	43879	7	4	3	5	10	32	20
SAM23877_RS29065	NZ_CP012382.1	6618357	6618605	+	249	CHR	hypothetical protein	NA	NA	NA	GI-36	SAMYPH_30	Minor tail protein	SAM23877_6123	PROPHAGE	WP_053139446.1	WP_053139446.1	A0A0K2B1T5	NA	hypothetical protein	Uncharacterized protein	NA	NA	NOT_PERSIST95	SAM_GI36	NOT_UNIQ	NA	NA	NA	NA	NA	0.00806452	0.56800657710432101	NA	LEADING	TERM_CORE	TERM	6618357	6618605	0.00793651	False	59458	4	2	0	1	1	15	10
SAM23877_RS29070	NZ_CP012382.1	6618836	6619462	+	627	CHR	hypothetical protein	NA	NA	NA	GI-36	SAMYPH_31	Putative DNA dependent metalloprotease related to the Sprt-like domain of Spartan	SAM23877_6124	PROPHAGE	WP_159042013.1	WP_159042013.1	A0A0K2B1L4	NA	hypothetical protein	Uncharacterized protein	NA	NA	NOT_PERSIST95	SAM_GI36	NOT_UNIQ	NA	NA	NA	NA	NA	0.00806452	2.40615997106867E-2	NA	LEADING	TERM_CORE	TERM	NA	NA	NA	NA	NA	3716	3215	2593	2551	1607	995	2012
SAM23877_RS29075	NZ_CP012382.1	6619555	6620331	+	777	CHR	hypothetical protein	NA	NA	NA	GI-36	SAMYPH_32	Putative immunity repressor	SAM23877_6125	PROPHAGE	WP_053139450.1	WP_053139450.1	A0A0K2B1C3	NA	hypothetical protein	Uncharacterized protein	NA	NA	NOT_PERSIST95	SAM_GI36	UNIQ	NA	NA	NA	NA	NA	0	8.7894911277018803E-3	NA	LEADING	TERM_CORE	TERM	NA	NA	NA	NA	NA	3353	2435	1678	967	750	737	943
SAM23877_6126	NZ_CP012382.1	6620320	6620523	-	204	CHR	NA	NA	NA	NA	GI-36	SAMYPH_33	Hypothetical protein	NA	PROPHAGE	NA	NA	NA	NA	NA	NA	NA	NA	NA	NA	NA	NA	NA	NA	NA	NA	NA	NA	NA	LAGGING	TERM_CORE	TERM	NA	NA	NA	NA	NA	10	3	10	3	6	4	1
SAM23877_RS29080	NZ_CP012382.1	6620586	6621389	+	804	CHR	hypothetical protein	NA	NA	NA	GI-36	SAMYPH_34	Exonuclease	SAM23877_6127	PROPHAGE	WP_053139451.1	WP_053139451.1	A0A0K2B257	NA	hypothetical protein	Uncharacterized protein	NA	NA	NOT_PERSIST95	SAM_GI36	NOT_UNIQ	NA	NA	NA	NA	NA	0.0564516	0.37965768178616299	NA	LEADING	TERM_CORE	TERM	6620586	6621389	0.0634921	False	43457	26	15	13	8	7	7	4
SAM23877_RS29085	NZ_CP012382.1	6621386	6621925	+	540	CHR	hypothetical protein	NA	NA	NA	GI-36	SAMYPH_35	Hypothetical protein	SAM23877_6128	PROPHAGE	WP_053139453.1	WP_053139453.1	A0A0K2B1U1	NA	hypothetical protein	Uncharacterized protein	NA	NA	NOT_PERSIST95	SAM_GI36	UNIQ	NA	NA	NA	NA	NA	0	1.05569004171325E-2	NA	LEADING	TERM_CORE	TERM	6621386	6621925	0	False	59484	103	46	79	43	63	77	44
SAM23877_RS39705	NZ_CP012382.1	6621922	6622095	+	174	CHR	hypothetical protein	NA	NA	NA	GI-36	SAMYPH_36	Protein of unknown function	SAM23877_6129	PROPHAGE	WP_159042014.1	WP_159042014.1	A0A0K2B1L9	NA	hypothetical protein	Uncharacterized protein	NA	NA	NOT_PERSIST95	SAM_GI36	UNIQ	NA	NA	NA	NA	NA	0	3.1891941297713701E-2	NA	LEADING	TERM_CORE	TERM	6621922	6622095	0	False	59251	18	12	20	15	12	28	9
SAM23877_RS29090	NZ_CP012382.1	6622227	6622421	+	195	CHR	hypothetical protein	NA	NA	NA	GI-36	SAMYPH_37	Protein of unknown function	SAM23877_6130	PROPHAGE	WP_053139455.1	WP_053139455.1	A0A0K2B1C6	NA	hypothetical protein	Uncharacterized protein	NA	NA	NOT_PERSIST95	SAM_GI36	UNIQ	NA	NA	NA	NA	NA	0	1.58730158730159E-2	NA	LEADING	TERM_CORE	TERM	6622227	6622421	0	False	59298	3	2	0	4	0	0	0
SAM23877_RS29095	NZ_CP012382.1	6622579	6622776	+	198	CHR	hypothetical protein	NA	NA	NA	GI-36	SAMYPH_38	Protein of unknown function related to Streptomyces PhiC31 Gp13	SAM23877_6131	PROPHAGE	WP_244903021.1	WP_053143008.1	A0A0K2B207	NA	hypothetical protein	Uncharacterized protein	NA	NA	NOT_PERSIST95	SAM_GI36	NOT_UNIQ	NA	NA	NA	NA	NA	0.00806452	0.33888888888888902	NA	LEADING	TERM_CORE	TERM	6622579	6622776	0.00793651	False	58943	1	0	1	0	0	1	0
SAM23877_6132	NZ_CP012382.1	6622773	6623264	+	492	CHR	NA	NA	NA	NA	GI-36	SAMYPH_39	Mom-like DNA modification protein	NA	PROPHAGE	NA	NA	NA	NA	NA	NA	NA	NA	NA	NA	NA	NA	NA	NA	NA	NA	NA	NA	NA	LEADING	TERM_CORE	TERM	NA	NA	NA	NA	NA	2	2	1	2	1	3	1
SAM23877_RS29105	NZ_CP012382.1	6623261	6623518	+	258	CHR	hypothetical protein	NA	NA	NA	GI-36	SAMYPH_40	Protein of unknown function	SAM23877_6133	PROPHAGE	WP_053139458.1	WP_053139458.1	A0A0K2B1U6	NA	hypothetical protein	Uncharacterized protein	NA	NA	NOT_PERSIST95	SAM_GI36	UNIQ	NA	NA	NA	NA	NA	0	0.50077030812324697	NA	LEADING	TERM_CORE	TERM	6623261	6623518	0	False	59393	0	0	0	1	0	1	0
SAM23877_RS29110	NZ_CP012382.1	6623515	6623844	+	330	CHR	hypothetical protein	NA	NA	NA	GI-36	SAMYPH_41	Protein of unknown function	SAM23877_6134	PROPHAGE	WP_053139460.1	WP_053139460.1	A0A0K2B1M4	NA	hypothetical protein	Uncharacterized protein	NA	NA	NOT_PERSIST95	SAM_GI36	NOT_UNIQ	NA	NA	NA	NA	NA	0.00806452	1.02598273512816E-2	NA	LEADING	TERM_CORE	TERM	6623515	6623844	0.015873	False	52590	28	21	25	7	10	10	38
SAM23877_RS29115	NZ_CP012382.1	6623841	6624176	+	336	CHR	hypothetical protein	NA	NA	NA	GI-36	SAMYPH_42	Protein of unknown function	SAM23877_6135	PROPHAGE	WP_053139462.1	WP_053139462.1	A0A0K2B1D0	NA	hypothetical protein	Uncharacterized protein	NA	NA	NOT_PERSIST95	SAM_GI36	UNIQ	NA	NA	NA	NA	NA	0	6.5211640211640207E-2	NA	LEADING	TERM_CORE	TERM	6623841	6624176	0	False	59301	5	7	8	2	1	4	11
SAM23877_RS29120	NZ_CP012382.1	6624173	6624472	+	300	CHR	hypothetical protein	NA	NA	NA	GI-36	SAMYPH_43	Protein of unknown function	SAM23877_6136	PROPHAGE	WP_159042015.1	WP_159042015.1	A0A0K2B210	NA	hypothetical protein	Uncharacterized protein	NA	NA	NOT_PERSIST95	SAM_GI36	NOT_UNIQ	NA	NA	NA	NA	NA	0.00806452	0.39682539682539703	NA	LEADING	TERM_CORE	TERM	6624173	6624472	0.00793651	False	59061	3	3	2	0	0	0	0
SAM23877_RS29125	NZ_CP012382.1	6624469	6624852	+	384	CHR	hypothetical protein	NA	NA	NA	GI-36	SAMYPH_44	Hypothetical protein	SAM23877_6137	PROPHAGE	WP_053139466.1	WP_053139466.1	A0A0K2B267	NA	hypothetical protein	Uncharacterized protein	NA	NA	NOT_PERSIST95	SAM_GI36	NOT_UNIQ	NA	NA	NA	NA	NA	0.00806452	0.19841269841269801	NA	LEADING	TERM_CORE	TERM	6624469	6624852	0.00793651	False	59183	1	5	0	0	0	3	1
SAM23877_RS29130	NZ_CP012382.1	6624849	6625346	+	498	CHR	hypothetical protein	NA	NA	NA	GI-36	SAMYPH_45	Putative amidase	SAM23877_6138	PROPHAGE	WP_053139469.1	WP_053139469.1	A0A0K2B1V0	NA	hypothetical protein	Uncharacterized protein	NA	NA	NOT_PERSIST95	SAM_GI36	NOT_UNIQ	NA	NA	NA	NA	NA	0.0967742	0.74635029808348896	NA	LEADING	TERM_CORE	TERM	6624849	6625346	0.0952381	False	10605	3	1	6	2	3	7	0
SAM23877_6139	NZ_CP012382.1	6625431	6625790	+	360	CHR	NA	NA	NA	NA	GI-36	SAMYPH_46	HNH endonuclease	NA	PROPHAGE	NA	NA	NA	NA	NA	NA	NA	NA	NA	NA	NA	NA	NA	NA	NA	NA	NA	NA	NA	LEADING	TERM_CORE	TERM	NA	NA	NA	NA	NA	3	2	2	1	3	2	1
SAM23877_6140	NZ_CP012382.1	6625783	6626052	+	270	CHR	NA	NA	NA	NA	GI-36	SAMYPH_47	Hypothetical protein	NA	PROPHAGE	NA	NA	NA	NA	NA	NA	NA	NA	NA	NA	NA	NA	NA	NA	NA	NA	NA	NA	NA	LEADING	TERM_CORE	TERM	NA	NA	NA	NA	NA	0	1	0	2	0	2	1
SAM23877_RS29140	NZ_CP012382.1	6626117	6626899	+	783	CHR	hypothetical protein	NA	NA	NA	GI-36	SAMYPH_48	Recombination directionality factor	SAM23877_6141	PROPHAGE	WP_053139473.1	WP_053139473.1	A0A0K2B215	NA	hypothetical protein	Uncharacterized protein	NA	NA	NOT_PERSIST95	SAM_GI36	NOT_UNIQ	NA	NA	NA	NA	NA	0.0483871	0.38690755081732298	NA	LEADING	TERM_CORE	TERM	6626117	6626899	0.0714286	False	31534	11	4	13	4	9	21	8
SAM23877_RS29145	NZ_CP012382.1	6626998	6627528	+	531	CHR	DNA (cytosine-5-)-methyltransferase	dcm	NA	NA	GI-36	SAMYPH_49	DNA methyltransferase	SAM23877_6142	PROPHAGE	WP_053139475.1	WP_053139475.1	A0A0K2B272	dcm	DNA (cytosine-5-)-methyltransferase	Cytosine-specific methyltransferase (EC 2.1.1.37)	NA	NA	NOT_PERSIST95	SAM_GI36	NOT_UNIQ	NA	NA	NA	NA	NA	0.0403226	0.20343990416214	NA	LEADING	TERM_CORE	TERM	NA	NA	NA	NA	NA	29	18	15	13	12	27	14
SAM23877_RS41455	NZ_CP012382.1	6627590	6628339	+	750	CHR	DNA (cytosine-5-)-methyltransferase	NA	NA	NA	GI-36	SAMYPH_50	DNA methyltransferase domain protein	SAM23877_6143	PROPHAGE	WP_244903022.1	NA	NA	NA	NA	NA	NA	NA	NA	NA	NA	NA	NA	NA	NA	NA	NA	NA	NA	LEADING	TERM_CORE	TERM	NA	NA	NA	NA	NA	32	23	19	12	13	9	20
SAM23877_RS29155	NZ_CP012382.1	6628341	6628616	+	276	CHR	MULTISPECIES: hypothetical protein	NA	NA	NA	GI-36	SAMYPH_51	Protein of unknown function related to Streptomyces PhiC31 gp4	SAM23877_6144	PROPHAGE	WP_053139478.1	WP_053139478.1	A0A0K2B1N3	NA	hypothetical protein	Uncharacterized protein	NA	NA	NOT_PERSIST95	SAM_GI36	NOT_UNIQ	NA	NA	NA	NA	NA	0.0241935	0	NA	LEADING	TERM_CORE	TERM	6628341	6628616	0.0238095	False	59111	2	0	4	0	0	3	0
SAM23877_RS29160	NZ_CP012382.1	6628613	6629356	+	744	CHR	phiSA1p31-related protein	NA	NA	NA	GI-36	SAMYPH_52	Protein of unknown function related to YorP of phage Spbeta	SAM23877_6145	PROPHAGE	WP_053139480.1	WP_053139480.1	A0A0K2B1D8	NA	phiSA1p31-related protein	Uncharacterized protein	NA	NA	NOT_PERSIST95	SAM_GI36	UNIQ	NA	NA	NA	NA	NA	0	4.9114258209749101E-2	NA	LEADING	TERM_CORE	TERM	6628613	6629356	0	False	59214	105	71	88	45	43	80	44
SAM23877_RS29165	NZ_CP012382.1	6629430	6629978	+	549	CHR	phiSA1p31-related protein	NA	NA	NA	GI-36	SAMYPH_53	Protein of unknown function with a putative DNA binding domain	SAM23877_6146	PROPHAGE	WP_053139483.1	WP_053139483.1	A0A0K2B223	NA	phiSA1p31-related protein	Uncharacterized protein	NA	NA	NOT_PERSIST95	SAM_GI36	UNIQ	NA	NA	NA	NA	NA	0	5.64165059963379E-2	NA	LEADING	TERM_CORE	TERM	6629430	6629978	0	False	58922	20	20	20	6	3	17	3
SAM23877_RS39710	NZ_CP012382.1	6630047	6630211	+	165	CHR	hypothetical protein	NA	NA	NA	GI-36	SAMYPH_54	Protein of unknown function	SAM23877_6147	PROPHAGE	WP_159042016.1	WP_159042016.1	A0A0K2B277	NA	hypothetical protein	Uncharacterized protein	NA	NA	NOT_PERSIST95	SAM_GI36	UNIQ	NA	NA	NA	NA	NA	0	0.18783068783068599	NA	LEADING	TERM_CORE	TERM	NA	NA	NA	NA	NA	3	6	1	4	1	3	0
SAM23877_RS29170	NZ_CP012382.1	6630208	6630408	+	201	CHR	hypothetical protein	NA	NA	NA	GI-36	SAMYPH_55	Protein of unknown function related to Streptomyces PhiC31 Gp5	SAM23877_6148	PROPHAGE	WP_053139485.1	WP_053139485.1	A0A0K2B1W2	NA	hypothetical protein	Uncharacterized protein	NA	NA	NOT_PERSIST95	SAM_GI36	NOT_UNIQ	NA	NA	NA	NA	NA	0.00806452	0.17052154195011099	NA	LEADING	TERM_CORE	TERM	6630208	6630408	0.00793651	False	59455	0	5	4	1	1	2	0
SAM23877_RS29175	NZ_CP012382.1	6630405	6630644	+	240	CHR	hypothetical protein	NA	NA	NA	GI-36	SAMYPH_56	Protein of unknown function	SAM23877_6149	PROPHAGE	WP_053139487.1	WP_053139487.1	A0A0K2B1N7	NA	hypothetical protein	Uncharacterized protein	NA	NA	NOT_PERSIST95	SAM_GI36	UNIQ	NA	NA	NA	NA	NA	0	0	NA	LEADING	TERM_CORE	TERM	6630405	6630644	0	False	59416	6	4	6	2	5	3	1
SAM23877_RS29180	NZ_CP012382.1	6630644	6630868	+	225	CHR	hypothetical protein	NA	NA	NA	GI-36	SAMYPH_57	Hypothetical protein	SAM23877_6150	PROPHAGE	WP_053139489.1	WP_053139489.1	A0A0K2B1E3	NA	hypothetical protein	Uncharacterized protein	NA	NA	NOT_PERSIST95	SAM_GI36	UNIQ	NA	NA	NA	NA	NA	0	8.1575963718820907E-2	NA	LEADING	TERM_CORE	TERM	6630644	6630868	0	False	59175	6	5	4	0	4	7	2
SAM23877_6151	NZ_CP012382.1	6630865	6630999	+	135	CHR	NA	NA	NA	NA	GI-36	SAMYPH_58	Hypothetical protein	NA	PROPHAGE	NA	NA	NA	NA	NA	NA	NA	NA	NA	NA	NA	NA	NA	NA	NA	NA	NA	NA	NA	LEADING	TERM_CORE	TERM	6630865	6630999	0.00793651	False	59417	4	2	5	2	0	2	1
SAM23877_RS39715	NZ_CP012382.1	6631136	6631288	+	153	CHR	hypothetical protein	NA	NA	NA	GI-36	SAMYPH_59	Hypothetical protein	SAM23877_6152	PROPHAGE	WP_159042017.1	WP_159042017.1	A0A0K2B282	NA	hypothetical protein	Uncharacterized protein	NA	NA	NOT_PERSIST95	SAM_GI36	UNIQ	NA	NA	NA	NA	NA	0	1.5275625770927601E-2	NA	LEADING	TERM_CORE	TERM	6631136	6631288	0	False	59362	30	42	74	56	95	61	155
SAM23877_RS29185	NZ_CP012382.1	6631257	6631673	+	417	CHR	hypothetical protein	NA	NA	NA	GI-36	SAMYPH_60	RusA-like Holliday junction resolvase	SAM23877_6153	PROPHAGE	WP_244903023.1	WP_053139491.1	A0A0K2B1W7	NA	hypothetical protein	Uncharacterized protein	NA	NA	NOT_PERSIST95	SAM_GI36	NOT_UNIQ	NA	NA	NA	NA	NA	0.0403226	1.62862091807119E-2	NA	LEADING	TERM_CORE	TERM	NA	NA	NA	NA	NA	34	61	67	79	79	84	168
SAM23877_RS29190	NZ_CP012382.1	6631670	6631849	+	180	CHR	hypothetical protein	NA	NA	NA	GI-36	SAMYPH_61	Hypothetical protein	SAM23877_6154	PROPHAGE	WP_053139494.1	WP_053139494.1	A0A0K2B1P1	NA	hypothetical protein	Uncharacterized protein	NA	NA	NOT_PERSIST95	SAM_GI36	UNIQ	NA	NA	NA	NA	NA	0	0	NA	LEADING	TERM_CORE	TERM	6631670	6631849	0	False	59219	4	4	2	3	3	7	7
SAM23877_RS29195	NZ_CP012382.1	6631944	6632465	+	522	CHR	HNH endonuclease	NA	NA	NA	GI-36	SAMYPH_62	HNH endonuclease	SAM23877_6155	PROPHAGE	WP_079030509.1	WP_079030509.1	A0A0K2B1E6	NA	HNH endonuclease	Uncharacterized protein	NA	NA	NOT_PERSIST95	SAM_GI36	UNIQ	NA	NA	NA	NA	NA	0	0.28148066341700301	NA	LEADING	TERM_CORE	TERM	NA	NA	NA	NA	NA	22	4	12	1	5	9	11
SAM23877_RS29200	NZ_CP012382.1	6632465	6634948	+	2484	CHR	phage/plasmid primase	NA	NA	NA	GI-36	SAMYPH_63	DNA primase	SAM23877_6156	PROPHAGE	WP_244903024.1	WP_053139498.1	A0A0K2B232	NA	toprim domain-containing protein	Phage/plasmid primase, P4 family, C-terminal domain	NA	NA	NOT_PERSIST95	SAM_GI36	NOT_UNIQ	NA	NA	NA	NA	NA	0.0645161	0.21114751894745501	NA	LEADING	TERM_CORE	TERM	6632465	6634948	0.0634921	False	43172	68	40	59	21	20	40	23
SAM23877_RS38055	NZ_CP012382.1	6634945	6635448	+	504	CHR	NUMOD4 motif-containing HNH endonuclease	NA	NA	NA	GI-36	SAMYPH_64	HNH endonuclease	SAM23877_6157	PROPHAGE	WP_079030510.1	WP_079030510.1	A0A0K2B287	NA	HNH endonuclease	HNHc domain-containing protein	NA	NA	NOT_PERSIST95	SAM_GI36	UNIQ	NA	NA	NA	NA	NA	0	0.31530381383322398	NA	LEADING	TERM_CORE	TERM	NA	NA	NA	NA	NA	7	5	5	1	0	5	6
SAM23877_RS29205	NZ_CP012382.1	6635441	6637411	+	1971	CHR	DNA polymerase	NA	NA	NA	GI-36	SAMYPH_65	DNA polymerase	SAM23877_6158	PROPHAGE	WP_063796797.1	WP_063796797.1	A0A0K2B1X1	NA	DNA polymerase	DNA polymerase I (EC 2.7.7.7)	NA	NA	NOT_PERSIST95	SAM_GI36	NOT_UNIQ	NA	NA	NA	NA	NA	0.0645161	0.75214390739314096	NA	LEADING	TERM_CORE	TERM	6635441	6637411	0.0634921	False	43229	194	169	133	31	64	92	70
SAM23877_RS29210	NZ_CP012382.1	6638089	6638448	+	360	CHR	hypothetical protein	NA	NA	NA	GI-36	SAMYPH_66	Protein of unknown function	SAM23877_6159	PROPHAGE	WP_053139500.1	WP_053139500.1	A0A0K2B1P5	NA	hypothetical protein	Uncharacterized protein	NA	NA	NOT_PERSIST95	SAM_GI36	UNIQ	NA	NA	NA	NA	NA	0	4.4849458522768101E-2	NA	LEADING	TERM_CORE	TERM	NA	NA	NA	NA	NA	80	46	123	53	56	49	36
SAM23877_RS29215	NZ_CP012382.1	6638417	6638638	+	222	CHR	hypothetical protein	NA	NA	NA	GI-36	SAMYPH_67	Hypothetical protein	SAM23877_6160	PROPHAGE	WP_159042018.1	WP_159042018.1	A0A0K2B1F0	NA	hypothetical protein	Uncharacterized protein	NA	NA	NOT_PERSIST95	SAM_GI36	UNIQ	NA	NA	NA	NA	NA	0	4.49565589985544E-2	NA	LEADING	TERM_CORE	TERM	6638417	6638638	0	False	58970	12	18	28	27	26	30	12
SAM23877_RS29220	NZ_CP012382.1	6638799	6639569	+	771	CHR	hypothetical protein	NA	NA	NA	GI-36	SAMYPH_68	RNA polymerase sigma factor	SAM23877_6161	PROPHAGE	WP_053139506.1	WP_053139506.1	A0A0K2B237	NA	hypothetical protein	RNA polymerase sigma factor, sigma-70 family	NA	NA	NOT_PERSIST95	SAM_GI36	NOT_UNIQ	NA	NA	NA	NA	NA	0.00806452	0.32154882154881997	NA	LEADING	TERM_CORE	TERM	6638799	6639569	0.00793651	False	59123	0	0	0	2	0	2	1
SAM23877_RS40355	NZ_CP012382.1	6639607	6639753	+	147	CHR	hypothetical protein	NA	NA	NA	GI-36	SAMYPH_69	Hypothetical protein	SAM23877_6162	PROPHAGE	WP_167355243.1	WP_167355243.1	A0A0K2B289	NA	hypothetical protein	Uncharacterized protein	NA	NA	NOT_PERSIST95	SAM_GI36	NOT_UNIQ	NA	NA	NA	NA	NA	0.00806452	0.88888888888888695	NA	LEADING	TERM_CORE	TERM	6639607	6639753	0.00793651	False	59029	0	0	0	0	0	0	0
SAM23877_RS29225	NZ_CP012382.1	6639812	6640804	+	993	CHR	hypothetical protein	NA	NA	NA	GI-36	SAMYPH_70	Protein of unknown function	SAM23877_6163	PROPHAGE	WP_053139509.1	WP_053139509.1	A0A0K2B1X7	NA	hypothetical protein	Uncharacterized protein	NA	NA	NOT_PERSIST95	SAM_GI36	UNIQ	NA	NA	NA	NA	NA	0	0.52895081109366804	NA	LEADING	TERM_CORE	TERM	6639812	6640804	0	False	59045	5	2	7	0	5	3	0
SAM23877_RS29230	NZ_CP012382.1	6640852	6641349	+	498	CHR	hypothetical protein	NA	NA	NA	GI-36	SAMYPH_71	Protein of unknown function	SAM23877_6164	PROPHAGE	WP_053139512.1	WP_053139512.1	A0A0K2B1Q0	NA	hypothetical protein	Uncharacterized protein	NA	NA	NOT_PERSIST95	SAM_GI36	UNIQ	NA	NA	NA	NA	NA	0	0.525097917955061	NA	LEADING	TERM_CORE	TERM	NA	NA	NA	NA	NA	5	8	7	0	7	3	2
SAM23877_RS29235	NZ_CP012382.1	6641479	6641814	+	336	CHR	hypothetical protein	NA	NA	NA	GI-36	SAMYPH_72	Hypothetical protein	SAM23877_6165	PROPHAGE	WP_053139516.1	WP_053139516.1	A0A0K2B1F5	NA	hypothetical protein	Uncharacterized protein	NA	NA	NOT_PERSIST95	SAM_GI36	UNIQ	NA	NA	NA	NA	NA	0	6.6216358812177606E-2	NA	LEADING	TERM_CORE	TERM	6641479	6641814	0	False	59016	30	43	62	13	8	16	26
SAM23877_RS29240	NZ_CP012382.1	6641958	6642239	+	282	CHR	hypothetical protein	NA	NA	NA	GI-36	SAMYPH_73	Protein of unknown function	SAM23877_6166	PROPHAGE	WP_053139519.1	WP_053139519.1	A0A0K2B241	NA	hypothetical protein	Putative bacteriophage protein	NA	NA	NOT_PERSIST95	SAM_GI36	UNIQ	NA	NA	NA	NA	NA	0	0.44576554397982798	NA	LEADING	TERM_CORE	TERM	6641958	6642239	0	False	59391	6	5	8	3	6	11	3
SAM23877_RS39720	NZ_CP012382.1	6642242	6642391	+	150	CHR	hypothetical protein	NA	NA	NA	GI-36	SAMYPH_74	Hypothetical protein	SAM23877_6167	PROPHAGE	WP_159042019.1	WP_159042019.1	A0A0K2B294	NA	hypothetical protein	Uncharacterized protein	NA	NA	NOT_PERSIST95	SAM_GI36	UNIQ	NA	NA	NA	NA	NA	0	0.476190476190476	NA	LEADING	TERM_CORE	TERM	6642242	6642391	0	False	59081	2	0	1	0	0	0	0
SAM23877_RS29245	NZ_CP012382.1	6642388	6642585	+	198	CHR	hypothetical protein	NA	NA	NA	GI-36	SAMYPH_75	Protein of unknown function	SAM23877_6168	PROPHAGE	WP_053139531.1	WP_053139531.1	A0A0K2B1Y1	NA	hypothetical protein	Uncharacterized protein	NA	NA	NOT_PERSIST95	SAM_GI36	UNIQ	NA	NA	NA	NA	NA	0	6.9444444444444406E-2	NA	LEADING	TERM_CORE	TERM	6642388	6642585	0	False	58975	1	1	1	2	1	3	1
SAM23877_RS29250	NZ_CP012382.1	6642597	6643223	+	627	CHR	hypothetical protein	NA	NA	NA	GI-36	SAMYPH_76	Putative exported peptidase	SAM23877_6169	PROPHAGE	WP_053139532.1	WP_053139532.1	A0A0K2B1Q5	NA	hypothetical protein	Uncharacterized protein	NA	NA	NOT_PERSIST95	SAM_GI36	UNIQ	NA	NA	NA	NA	NA	0	0.87524994846423199	NA	LEADING	TERM_CORE	TERM	NA	NA	NA	NA	NA	5	0	2	2	1	0	0
SAM23877_RS39725	NZ_CP012382.1	6643262	6643408	+	147	CHR	hypothetical protein	NA	NA	NA	GI-36	SAMYPH_77	Hypothetical protein	NA	PROPHAGE	WP_159042020.1	WP_159042020.1	NA	NA	hypothetical protein	NA	NA	NA	NOT_PERSIST95	SAM_GI36	UNIQ	NA	NA	NA	NA	NA	0	0.72018140589569202	NA	LEADING	TERM_CORE	TERM	6643262	6643408	0	False	59065	1	1	2	0	0	2	1
SAM23877_RS29255	NZ_CP012382.1	6643656	6644285	+	630	CHR	hypothetical protein	NA	NA	NA	GI-36	SAMYPH_78	Hypothetical protein	SAM23877_6170	PROPHAGE	WP_053139534.1	WP_053139534.1	A0A0K2B1F9	NA	hypothetical protein	Uncharacterized protein	NA	NA	NOT_PERSIST95	SAM_GI36	UNIQ	NA	NA	NA	NA	NA	0	0.350129425822924	NA	LEADING	TERM_CORE	TERM	6643656	6644285	0	False	59378	49	34	46	8	18	37	29
SAM23877_RS29260	NZ_CP012382.1	6644335	6644532	-	198	CHR	hypothetical protein	NA	NA	NA	GI-36	SAMYPH_79	Hypothetical protein	SAM23877_6171	PROPHAGE	WP_053139536.1	WP_053139536.1	A0A0K2B246	NA	hypothetical protein	Uncharacterized protein	NA	NA	NOT_PERSIST95	SAM_GI36	UNIQ	NA	NA	NA	NA	NA	0	2.4779532994812101E-2	NA	LAGGING	TERM_CORE	TERM	6644335	6644532	0	False	59096	1149	668	840	347	408	809	311
SAM23877_RS29265	NZ_CP012382.1	6644919	6645116	+	198	CHR	hypothetical protein	NA	NA	NA	GI-36	SAMYPH_80	Protein of unknown function	SAM23877_6172	PROPHAGE	WP_053139538.1	WP_053139538.1	A0A0K2B299	NA	hypothetical protein	Uncharacterized protein	NA	NA	NOT_PERSIST95	SAM_GI36	UNIQ	NA	NA	NA	NA	NA	0	0.72280303934439305	NA	LEADING	TERM_CORE	TERM	NA	NA	NA	NA	NA	4	3	7	0	0	4	1
SAM23877_RS29270	NZ_CP012382.1	6645113	6645505	+	393	CHR	hypothetical protein	NA	NA	NA	GI-36	SAMYPH_81	Protein of unknown function	NA	PROPHAGE	WP_053139540.1	WP_053139540.1	NA	NA	hypothetical protein	NA	NA	NA	NOT_PERSIST95	SAM_GI36	UNIQ	NA	NA	NA	NA	NA	0	0.25150927503868498	NA	LEADING	TERM_CORE	TERM	NA	NA	NA	NA	NA	6	9	6	1	1	3	4
SAM23877_RS29275	NZ_CP012382.1	6645607	6645942	+	336	CHR	DUF6409 family protein	NA	NA	NA	GI-36	SAMYPH_82	Protein of unknown function	SAM23877_6173	PROPHAGE	WP_053139542.1	WP_053139542.1	A0A0K2B1Y7	NA	hypothetical protein	Uncharacterized protein	NA	NA	NOT_PERSIST95	SAM_GI36	UNIQ	NA	NA	NA	NA	NA	0	0.220294931011107	NA	LEADING	TERM_CORE	TERM	6645607	6645942	0	False	59424	47	34	44	8	10	18	19
SAM23877_RS29280	NZ_CP012382.1	6646038	6646226	+	189	CHR	hypothetical protein	NA	NA	NA	GI-36	SAMYPH_83	Hypothetical protein	SAM23877_6174	PROPHAGE	WP_159042021.1	WP_159042021.1	A0A0K2B1R0	NA	hypothetical protein	Uncharacterized protein	NA	NA	NOT_PERSIST95	SAM_GI36	UNIQ	NA	NA	NA	NA	NA	0	0.249289202860631	NA	LEADING	TERM_CORE	TERM	NA	NA	NA	NA	NA	9	5	6	3	6	5	2
SAM23877_RS29285	NZ_CP012382.1	6646214	6646393	+	180	CHR	hypothetical protein	NA	NA	NA	GI-36	SAMYPH_84	Hypothetical protein	SAM23877_6175	PROPHAGE	WP_053139545.1	WP_053139545.1	A0A0K2B1G3	NA	hypothetical protein	Uncharacterized protein	NA	NA	NOT_PERSIST95	SAM_GI36	UNIQ	NA	NA	NA	NA	NA	0	0.13926681783824399	NA	LEADING	TERM_CORE	TERM	6646214	6646393	0	False	59358	5	4	7	2	1	7	2
SAM23877_RS29290	NZ_CP012382.1	6646480	6646812	+	333	CHR	hypothetical protein	NA	NA	NA	GI-36	SAMYPH_85	Hypothetical protein	SAM23877_6176	PROPHAGE	WP_053139547.1	WP_053139547.1	A0A0K2B251	NA	hypothetical protein	Uncharacterized protein	NA	NA	NOT_PERSIST95	SAM_GI36	UNIQ	NA	NA	NA	NA	NA	0	0.166362999715858	NA	LEADING	TERM_CORE	TERM	6646480	6646812	0	False	59155	50	22	36	23	15	45	12
SAM23877_RS29295	NZ_CP012382.1	6646893	6647540	+	648	CHR	DUF2637 domain-containing protein	NA	NA	NA	GI-36	SAMYPH_86	Putative DNA binding protein	SAM23877_6177	PROPHAGE	WP_053139549.1	WP_053139549.1	A0A0K2B2A3	NA	DUF2637 domain-containing protein	SpdA-like protein	NA	NA	NOT_PERSIST95	SAM_GI36	NOT_UNIQ	NA	NA	NA	NA	NA	0.00806452	0.82615856843236402	NA	LEADING	TERM_CORE	TERM	6646893	6647540	0	False	59306	34	31	20	8	4	19	9
SAM23877_RS29300	NZ_CP012382.1	6647637	6648113	+	477	CHR	hypothetical protein	NA	NA	NA	GI-36	SAMYPH_87	Hypothetical protein	SAM23877_6178	PROPHAGE	WP_053139551.1	WP_053139551.1	A0A0K2B1Z1	NA	hypothetical protein	Uncharacterized protein	NA	NA	NOT_PERSIST95	SAM_GI36	UNIQ	NA	NA	NA	NA	NA	0	2.25660722584386E-2	NA	LEADING	TERM_CORE	TERM	6647637	6648113	0	False	59373	276	214	217	219	330	260	224
SAM23877_6179	NZ_CP012382.1	6648113	6648394	+	282	CHR	NA	NA	NA	NA	GI-36	SAMYPH_88	Protein of unknown function	NA	PROPHAGE	NA	NA	NA	NA	NA	NA	NA	NA	NA	NA	NA	NA	NA	NA	NA	NA	NA	NA	NA	LEADING	TERM_CORE	TERM	NA	NA	NA	NA	NA	51	48	47	39	30	41	57
SAM23877_RS29310	NZ_CP012382.1	6648526	6648726	+	201	CHR	hypothetical protein	NA	NA	NA	GI-36	SAMYPH_89	Putative transcriptional regulator	NA	PROPHAGE	WP_053139555.1	WP_053139555.1	NA	NA	hypothetical protein	NA	NA	NA	NOT_PERSIST95	SAM_GI36	UNIQ	NA	NA	NA	NA	NA	0	1.9684716716061802E-2	NA	LEADING	TERM_CORE	TERM	6648526	6648726	0	False	59463	4631	3840	3736	2113	1845	2266	3174
SAM23877_RS29315	NZ_CP012382.1	6648784	6648993	-	210	CHR	DUF397 domain-containing protein	NA	NA	NA	GI-36	SAMYPH_90	Protein of unknown function	SAM23877_6181	PROPHAGE	WP_053139558.1	WP_053139558.1	A0A0K2B256	NA	DUF397 domain-containing protein	DUF397 domain-containing protein	NA	NA	NOT_PERSIST95	SAM_GI36	NOT_UNIQ	NA	NA	NA	NA	NA	0.153226	7.9691158002667101E-2	NA	LAGGING	TERM_CORE	TERM	NA	NA	NA	NA	NA	7708	7095	5353	4014	4620	3870	4621
SAM23877_RS29320	NZ_CP012382.1	6648993	6649829	-	837	CHR	Scr1 family TA system antitoxin-like transcriptional regulator	NA	NA	NA	GI-36	SAMYPH_91	DNA binding protein, putative transcriptional regulator	SAM23877_6182	PROPHAGE	WP_063796798.1	WP_063796798.1	A0A0K2B2A7	NA	helix-turn-helix domain-containing protein	HTH cro/C1-type domain-containing protein	NA	NA	NOT_PERSIST95	SAM_GI36	NOT_UNIQ	NA	NA	NA	NA	NA	0.0725806	2.2686292010461701E-2	NA	LAGGING	TERM_CORE	TERM	6648993	6649829	0.880952	False	1935	18130	15657	11474	8507	9062	8502	7524
SAM23877_6183	NZ_CP012382.1	6650091	6650303	+	213	CHR	NA	NA	NA	NA	GI-36	SAMYPH_92	Hypothetical protein	NA	PROPHAGE	NA	NA	NA	NA	NA	NA	NA	NA	NA	NA	NA	NA	NA	NA	NA	NA	NA	NA	NA	LEADING	TERM_CORE	TERM	NA	NA	NA	NA	NA	487	306	279	290	261	300	649
SAM23877_RS29325	NZ_CP012382.1	6650300	6650560	+	261	CHR	hypothetical protein	NA	NA	NA	GI-36	SAMYPH_93	Protein of unknown function	SAM23877_6184	PROPHAGE	WP_053139561.1	WP_053139561.1	A0A0K2B1S1	NA	hypothetical protein	Uncharacterized protein	NA	NA	NOT_PERSIST95	SAM_GI36	UNIQ	NA	NA	NA	NA	NA	0	3.2204698370591402E-2	NA	LEADING	TERM_CORE	TERM	6650300	6650560	0	False	59062	427	316	279	277	154	226	671
SAM23877_RS29330	NZ_CP012382.1	6651106	6651549	+	444	CHR	SRPBCC family protein	NA	NA	NA	NA	NA	NA	SAM23877_6186	NA	WP_053139563.1	WP_053139563.1	A0A0K2B260	SRPBCC	SRPBCC family protein	Uncharacterized protein	NA	CORE	PERSIST95	NA	NOT_UNIQ	NA	NA	NAPSF	NA	NA	1	5.1635077055466301E-3	NA	LEADING	TERM_CORE	TERM	6651106	6651549	1	True	9661	9552	10033	7751	5334	3998	5682	4966
SAM23877_RS29335	NZ_CP012382.1	6651700	6654099	+	2400	CHR	MFS transporter	NA	NA	NA	NA	NA	NA	SAM23877_6187	NA	WP_053139565.1	WP_053139565.1	A0A0K2B2B0	NA	MFS transporter	Alpha-amylase (EC 3.2.1.1)	NA	NA	NOT_PERSIST95	NA	NOT_UNIQ	NA	NA	NA	NA	NA	0.854839	0.12652980084781601	NA	LEADING	TERM_CORE	TERM	NA	NA	NA	NA	NA	2625	1983	1525	740	434	891	542
SAM23877_RS29340	NZ_CP012382.1	6654159	6654359	+	201	CHR	hypothetical protein	NA	NA	NA	NA	NA	NA	SAM23877_6188	NA	WP_053139567.1	WP_053139567.1	A0A0K2B200	NA	hypothetical protein	Uncharacterized protein	NA	NA	NOT_PERSIST95	NA	NOT_UNIQ	NA	NA	NA	NA	NA	0.00806452	0.386245523512603	NA	LEADING	TERM_CORE	TERM	NA	NA	NA	NA	NA	5	4	7	0	8	9	8
SAM23877_RS29345	NZ_CP012382.1	6654548	6655276	+	729	CHR	class I SAM-dependent methyltransferase	NA	NA	NA	NA	NA	NA	SAM23877_6189	NA	WP_053143010.1	WP_053143010.1	A0A0K2B1S6	NA	class I SAM-dependent methyltransferase	Methyltransf_25 domain-containing protein	NA	NA	NOT_PERSIST95	NA	NOT_UNIQ	NA	NA	NA	NA	NA	0.580645	0.13506146348297801	NA	LEADING	TERM_CORE	TERM	NA	NA	NA	NA	NA	99	109	98	72	40	65	35
[truncated: 306 more columns]

## Sheet: Fig2B
Id	Support	Start	End	Strand	STATUS	HT_RPKLOG2	log2FoldChange_HTvsMP24	padj_HTvsMP24	REGULATED
SAM23877_RS40945	NZ_CP012382.1	889	954	-	Other_genes_regulated	12.4172	3.366	0.00185853	YES
SAM23877_RS00010	NZ_CP012382.1	1318	1479	-	Other_genes_regulated	8.75522	2.325	0.0298348	YES
SAM23877_RS00015	NZ_CP012382.1	1587	1883	-	Other_genes_regulated	8.17773	2.732	0.0120956	YES
SAM23877_RS00020	NZ_CP012382.1	2597	5257	+	Other_genes_regulated	6.73778	0.893	0.00141382	YES
SAM23877_RS40950	NZ_CP012382.1	5467	5931	-	Other_genes_regulated	5.56413	2.159	0.00112107	YES
SAM23877_RS00030	NZ_CP012382.1	6308	6784	+	Other_genes_regulated	13.8767	6.558	3.15453e-84	YES
SAM23877_RS00035	NZ_CP012382.1	6789	7175	-	Other_genes_regulated	5.27649	5.626	2.38616e-06	YES
SAM23877_RS40955	NZ_CP012382.1	8056	8571	-	Other_genes_regulated	7.87342	4.325	2.51632e-19	YES
SAM23877_RS00050	NZ_CP012382.1	9142	9714	-	Not_diff_regulated	6.73413	-0.33	0.423386	NO
SAM23877_RS00055	NZ_CP012382.1	9866	10321	+	Other_genes_regulated	10.1718	3.088	5.9368e-26	YES
SAM23877_RS00060	NZ_CP012382.1	10418	11329	+	Other_genes_regulated	7.72535	3.498	7.02746e-13	YES
SAM23877_RS38755	NZ_CP012382.1	11759	12061	+	Other_genes_regulated	4.89254	1.672	0.023068	YES
SAM23877_RS00070	NZ_CP012382.1	12455	12919	-	Other_genes_regulated	10.9137	4.887	3.15945e-27	YES
SAM23877_RS00075	NZ_CP012382.1	13113	13733	-	Other_genes_regulated	9.788	2.187	5.15463e-10	YES
SAM23877_RS40960	NZ_CP012382.1	14469	14753	+	Not_diff_regulated	2.81097	-0.484	0.643572	NO
SAM23877_RS00085	NZ_CP012382.1	15107	15499	-	Other_genes_regulated	11.0409	-0.984	0.000130525	YES
SAM23877_RS40495	NZ_CP012382.1	15535	16299	-	Other_genes_regulated	7.50541	1.404	0.000627767	YES
SAM23877_RS00095	NZ_CP012382.1	16514	17383	-	Other_genes_regulated	6.52284	-1.205	3.23998e-05	YES
SAM23877_RS00100	NZ_CP012382.1	17417	18028	-	Other_genes_regulated	11.0626	7.035	6.39234e-50	YES
SAM23877_RS00105	NZ_CP012382.1	18427	19137	+	Other_genes_regulated	6.86712	3.478	1.2675e-08	YES
SAM23877_RS00110	NZ_CP012382.1	19503	20348	-	Other_genes_regulated	7.66754	1.39	8.63027e-08	YES
SAM23877_RS00115	NZ_CP012382.1	20484	20930	+	Other_genes_regulated	5.16165	1.77	0.00539945	YES
SAM23877_RS00120	NZ_CP012382.1	20927	21793	+	Not_diff_regulated	3.37582	1.266	0.101431	NO
SAM23877_RS39520	NZ_CP012382.1	21909	22082	-	Other_genes_regulated	6.77077	1.854	0.0020323	YES
SAM23877_RS00125	NZ_CP012382.1	22085	22957	-	Other_genes_regulated	9.16461	4	3.68626e-16	YES
SAM23877_RS00130	NZ_CP012382.1	23037	23594	+	Other_genes_regulated	8.25952	1.11	0.00050071	YES
SAM23877_RS00135	NZ_CP012382.1	23713	24216	-	Not_diff_regulated	7.55836	0.226	0.521179	NO
SAM23877_RS39525	NZ_CP012382.1	24860	24997	-	Other_genes_regulated	11.9632	4.642	3.53753e-53	YES
SAM23877_RS00140	NZ_CP012382.1	25010	25600	-	Other_genes_regulated	8.59797	1.097	3.11332e-05	YES
SAM23877_RS39530	NZ_CP012382.1	25620	25799	-	Not_diff_regulated	7.96578	0.481	0.25539	NO
SAM23877_RS40965	NZ_CP012382.1	25858	26226	-	Other_genes_regulated	7.29629	2.986	1.9907e-08	YES
SAM23877_RS00145	NZ_CP012382.1	26976	27636	-	Other_genes_regulated	7.00667	2.319	1.865e-08	YES
SAM23877_RS00150	NZ_CP012382.1	27633	27993	-	Not_diff_regulated	7.84497	-0.358	0.368208	NO
SAM23877_RS00155	NZ_CP012382.1	28351	28888	+	Not_diff_regulated	5.35375	-0.767	0.0946696	NO
SAM23877_RS00160	NZ_CP012382.1	29269	32142	-	Other_genes_regulated	7.92402	5.859	2.09556e-20	YES
SAM23877_RS00165	NZ_CP012382.1	33100	33414	+	Other_genes_regulated	5.25154	1.838	0.0211671	YES
SAM23877_RS00170	NZ_CP012382.1	33825	34481	-	Not_diff_regulated	4.6935	0.357	0.479282	NO
SAM23877_RS00175	NZ_CP012382.1	34708	35244	-	Not_diff_regulated	6.65189	-0.425	0.352683	NO
SAM23877_RS00180	NZ_CP012382.1	36113	36814	-	Other_genes_regulated	8.01825	5.138	9.26119e-30	YES
SAM23877_RS00185	NZ_CP012382.1	36811	36996	-	Other_genes_regulated	8.28461	4.572	4.56792e-19	YES
SAM23877_RS00190	NZ_CP012382.1	37572	39614	+	Other_genes_regulated	13.2553	6.048	1.67506e-65	YES
SAM23877_RS00195	NZ_CP012382.1	40364	40705	+	Other_genes_regulated	8.49045	4.526	4.63686e-16	YES
SAM23877_RS00200	NZ_CP012382.1	40802	41689	+	Not_diff_regulated	8.7488	-0.202	0.689274	NO
SAM23877_RS36880	NZ_CP012382.1	41853	42029	+	Not_diff_regulated	9.52055	0.577	0.285929	NO
SAM23877_RS39535	NZ_CP012382.1	42299	42460	-	Other_genes_regulated	8.24064	4.353	0.000237757	YES
SAM23877_RS00205	NZ_CP012382.1	42561	43049	-	Other_genes_regulated	9.83945	4.167	2.85974e-06	YES
SAM23877_RS40970	NZ_CP012382.1	43180	43520	-	Other_genes_regulated	8.18151	5.947	1.51413e-19	YES
SAM23877_RS00210	NZ_CP012382.1	43517	44803	-	Other_genes_regulated	8.20584	2.068	1.73833e-07	YES
SAM23877_RS00215	NZ_CP012382.1	44803	45606	-	Not_diff_regulated	8.91465	0.319	0.33501	NO
SAM23877_RS39540	NZ_CP012382.1	46656	46820	+	Other_genes_regulated	7.50635	3.224	5.90958e-06	YES
SAM23877_RS00225	NZ_CP012382.1	48148	48810	+	Other_genes_regulated	11.3776	10.476	5.08195e-46	YES
SAM23877_RS00230	NZ_CP012382.1	48794	50632	+	Other_genes_regulated	11.2204	8.183	2.07281e-60	YES
SAM23877_RS00235	NZ_CP012382.1	50709	51383	+	Other_genes_regulated	6.61143	8.921	1.38026e-12	YES
SAM23877_RS00240	NZ_CP012382.1	51412	52110	+	Other_genes_regulated	11.0846	12.452	8.45786e-24	YES
SAM23877_RS00245	NZ_CP012382.1	52107	53039	+	Other_genes_regulated	10.0499	10.087	1.56585e-33	YES
SAM23877_RS00250	NZ_CP012382.1	53734	54012	+	Other_genes_regulated	8.56958	1.425	4.56235e-09	YES
SAM23877_RS00260	NZ_CP012382.1	54756	55103	+	Other_genes_regulated	10.6827	1.376	5.78979e-06	YES
SAM23877_RS39545	NZ_CP012382.1	55730	56242	+	Other_genes_regulated	10.7394	3.181	0.000707206	YES
SAM23877_RS00270	NZ_CP012382.1	56336	57025	-	Other_genes_regulated	10.2444	1.814	7.95018e-10	YES
SAM23877_RS00275	NZ_CP012382.1	57315	57557	-	Other_genes_regulated	7.62593	2.541	0.000612539	YES
SAM23877_RS00280	NZ_CP012382.1	57706	58089	-	Other_genes_regulated	9.12901	3.576	1.14228e-09	YES
SAM23877_RS00285	NZ_CP012382.1	58195	58557	+	Other_genes_regulated	7.96975	1.813	3.55178e-05	YES
SAM23877_RS00290	NZ_CP012382.1	58890	59705	-	Other_genes_regulated	9.08777	2.9	1.94777e-19	YES
SAM23877_RS00295	NZ_CP012382.1	59714	60517	-	Other_genes_regulated	10.5095	3.436	1.1835e-24	YES
SAM23877_RS00300	NZ_CP012382.1	60868	61956	-	Not_diff_regulated	7.1154	-0.044	0.913499	NO
SAM23877_RS40500	NZ_CP012382.1	62132	62286	+	Other_genes_regulated	5.27462	4.856	0.000115851	YES
SAM23877_RS00305	NZ_CP012382.1	62321	63010	-	Other_genes_regulated	9.57973	4.237	1.46955e-32	YES
SAM23877_RS00310	NZ_CP012382.1	63533	63736	-	Other_genes_regulated	14.3907	4.911	2.22754e-29	YES
SAM23877_RS00315	NZ_CP012382.1	64049	64618	-	Other_genes_regulated	11.2108	5.031	1.68633e-60	YES
SAM23877_RS00320	NZ_CP012382.1	65033	65596	-	Other_genes_regulated	9.76581	2.329	4.76568e-07	YES
SAM23877_RS00325	NZ_CP012382.1	65855	66448	-	Other_genes_regulated	11.2523	5.137	2.47413e-53	YES
SAM23877_RS00330	NZ_CP012382.1	67007	67681	-	Other_genes_regulated	6.26748	-1.988	1.89407e-07	YES
SAM23877_RS00335	NZ_CP012382.1	67721	68404	-	Other_genes_regulated	5.79586	1.598	0.00196181	YES
SAM23877_RS00340	NZ_CP012382.1	68973	71096	+	Other_genes_regulated	4.97931	1.599	0.00178559	YES
SAM23877_RS00345	NZ_CP012382.1	71502	72701	-	Not_diff_regulated	2.32193	-1.022	0.168663	NO
SAM23877_RS00350	NZ_CP012382.1	72886	73611	-	Not_diff_regulated	6.07667	0.205	0.804635	NO
SAM23877_RS40145	NZ_CP012382.1	74029	74199	-	Not_diff_regulated	9.7671	1.518	0.0976786	NO
SAM23877_RS00355	NZ_CP012382.1	74233	74427	-	Other_genes_regulated	12.3443	4.141	1.57601e-05	YES
SAM23877_RS00360	NZ_CP012382.1	74575	75021	-	Other_genes_regulated	9.97222	2.222	0.0205976	YES
SAM23877_RS00365	NZ_CP012382.1	75044	75274	-	Other_genes_regulated	12.8896	4.172	2.0396e-05	YES
SAM23877_RS00370	NZ_CP012382.1	75717	76319	+	Other_genes_regulated	7.62459	2.175	0.0090306	YES
SAM23877_RS00375	NZ_CP012382.1	76518	76697	+	Other_genes_regulated	7.9002	2.528	0.00261089	YES
SAM23877_RS00380	NZ_CP012382.1	76694	77377	+	Other_genes_regulated	5.00736	1.724	0.0296639	YES
SAM23877_RS00385	NZ_CP012382.1	77644	78339	-	Other_genes_regulated	5.69277	3.746	2.49873e-05	YES
SAM23877_RS00390	NZ_CP012382.1	78336	79460	-	Other_genes_regulated	5.89616	2.297	0.00536296	YES
SAM23877_RS40975	NZ_CP012382.1	79357	79623	-	Other_genes_regulated	6.42865	2.391	0.00466573	YES
SAM23877_RS00395	NZ_CP012382.1	79520	80008	-	Not_diff_regulated	4.93898	1.234	0.104194	NO
SAM23877_RS00400	NZ_CP012382.1	80151	80672	+	Other_genes_regulated	6.1078	2.947	0.000424195	YES
SAM23877_RS00405	NZ_CP012382.1	80871	81461	-	Other_genes_regulated	10.2059	6.466	2.62645e-20	YES
SAM23877_RS00410	NZ_CP012382.1	81472	82671	-	Other_genes_regulated	12.1199	7.196	5.66806e-32	YES
SAM23877_RS00415	NZ_CP012382.1	82921	83726	-	Not_diff_regulated	3.1185	0.767	0.393843	NO
SAM23877_RS00420	NZ_CP012382.1	84178	85077	+	Not_diff_regulated	6.21809	-0.395	0.477722	NO
SAM23877_RS00425	NZ_CP012382.1	85528	85731	+	Not_diff_regulated	11.4733	-0.121	0.851349	NO
SAM23877_RS00430	NZ_CP012382.1	86080	87579	+	Not_diff_regulated	1	0.023	0.985768	NO
SAM23877_RS00435	NZ_CP012382.1	87627	88031	+	Not_diff_regulated	2.88897	-0.388	0.6739	NO
SAM23877_RS00440	NZ_CP012382.1	88081	88389	+	Not_diff_regulated	3.27928	-1.006	0.254974	NO
SAM23877_RS00445	NZ_CP012382.1	88504	89127	-	Other_genes_regulated	6.74647	1.59	0.00153906	YES
SAM23877_RS00450	NZ_CP012382.1	89364	90872	+	Not_diff_regulated	3.10685	-0.58	0.246698	NO
SAM23877_RS00455	NZ_CP012382.1	91199	91918	+	Other_genes_regulated	9.99357	6.08	1.36311e-35	YES
SAM23877_RS00460	NZ_CP012382.1	91918	93387	+	Other_genes_regulated	9.24831	6.02	4.73418e-38	YES
SAM23877_RS00465	NZ_CP012382.1	93507	94280	-	Not_diff_regulated	3.53952	0.775	0.269256	NO
SAM23877_RS00470	NZ_CP012382.1	94462	95199	+	Other_genes_regulated	9.4963	0.904	6.71463e-05	YES
SAM23877_RS00475	NZ_CP012382.1	95276	96277	-	Other_genes_regulated	7.66954	4.658	2.88319e-21	YES
SAM23877_RS00480	NZ_CP012382.1	96371	96649	+	Other_genes_regulated	3.84166	-1.928	0.00731346	YES
SAM23877_RS00485	NZ_CP012382.1	96786	98387	+	Other_genes_regulated	5.81198	-1.871	2.47291e-13	YES
SAM23877_RS00490	NZ_CP012382.1	98690	99574	-	Other_genes_regulated	11.1685	5.531	1.15508e-06	YES
SAM23877_RS00495	NZ_CP012382.1	99724	100422	-	Not_diff_regulated	4.6041	1.204	0.0750035	NO
SAM23877_RS00500	NZ_CP012382.1	100419	100802	-	Not_diff_regulated	3.70275	0.588	0.502638	NO
SAM23877_RS00505	NZ_CP012382.1	100851	101609	+	Other_genes_regulated	7.92139	-0.935	0.0124807	YES
SAM23877_RS00510	NZ_CP012382.1	101606	102034	+	Other_genes_regulated	5.92139	-1.352	0.000295158	YES
SAM23877_RS00515	NZ_CP012382.1	102001	103152	-	Other_genes_regulated	6.45407	2.328	2.33837e-12	YES
SAM23877_RS00520	NZ_CP012382.1	103214	103762	-	Other_genes_regulated	7.15052	1.451	0.00019856	YES
SAM23877_RS00525	NZ_CP012382.1	104105	104770	+	Other_genes_regulated	1.58641	-2.398	0.0103662	YES
SAM23877_RS00530	NZ_CP012382.1	104867	105925	+	Other_genes_regulated	8.02059	1.412	3.09643e-05	YES
SAM23877_RS00535	NZ_CP012382.1	106158	106598	+	Other_genes_regulated	8.38082	1.563	2.77819e-08	YES
SAM23877_RS40980	NZ_CP012382.1	107350	107670	+	Not_diff_regulated	9.47224	0.428	0.324335	NO
SAM23877_RS00545	NZ_CP012382.1	107782	108366	-	Not_diff_regulated	3.09542	0.107	0.901373	NO
SAM23877_RS00550	NZ_CP012382.1	108556	108948	-	Other_genes_regulated	5.59533	1.194	0.0309041	YES
SAM23877_RS00555	NZ_CP012382.1	109061	109639	+	Other_genes_regulated	8.31193	1.085	0.00112594	YES
SAM23877_RS39555	NZ_CP012382.1	109802	110179	+	Other_genes_regulated	13.2376	4.734	1.14203e-54	YES
SAM23877_RS00565	NZ_CP012382.1	110149	111201	-	Other_genes_regulated	5.90277	1.932	8.88344e-09	YES
SAM23877_RS00570	NZ_CP012382.1	111331	112269	+	Other_genes_regulated	7.10203	1.073	5.19235e-05	YES
SAM23877_RS00575	NZ_CP012382.1	112364	112684	-	Other_genes_regulated	5.63935	2.553	0.000638113	YES
SAM23877_RS00580	NZ_CP012382.1	113110	113280	+	Not_diff_regulated	10.0478	0.59	0.554692	NO
SAM23877_RS00585	NZ_CP012382.1	113534	113908	+	Other_genes_regulated	9.13614	4.005	2.08567e-09	YES
SAM23877_RS39560	NZ_CP012382.1	114036	114380	+	Not_diff_regulated	7.08992	1.025	0.107092	NO
SAM23877_RS40985	NZ_CP012382.1	114402	114554	-	Not_diff_regulated	5.51575	-0.056	0.942563	NO
SAM23877_RS00595	NZ_CP012382.1	114868	115332	+	Other_genes_regulated	9.95332	2.144	1.19696e-05	YES
SAM23877_RS00600	NZ_CP012382.1	115394	116812	-	Not_diff_regulated	-0.504875	0.06	0.959288	NO
SAM23877_RS00605	NZ_CP012382.1	116809	118836	-	Not_diff_regulated	-1.02006	-0.381	0.756704	NO
SAM23877_RS00610	NZ_CP012382.1	119099	119962	+	Not_diff_regulated	7.00531	0.648	0.0638078	NO
SAM23877_RS00615	NZ_CP012382.1	120301	121539	+	Not_diff_regulated	4.15026	-0.424	0.435022	NO
SAM23877_RS00620	NZ_CP012382.1	121607	122050	-	Not_diff_regulated	2.75633	-0.874	0.280828	NO
SAM23877_RS00625	NZ_CP012382.1	122132	122683	-	Other_genes_regulated	4.76415	2.541	0.000208957	YES
SAM23877_RS00630	NZ_CP012382.1	122759	123472	-	Other_genes_regulated	5.18644	1.481	0.000454043	YES
SAM23877_RS00635	NZ_CP012382.1	123616	126609	+	Other_genes_regulated	0.417926	-1.621	0.0423882	YES
SAM23877_RS00640	NZ_CP012382.1	126724	127428	+	Not_diff_regulated	3.82623	-1.132	0.0895744	NO
SAM23877_RS00645	NZ_CP012382.1	127762	129276	-	Not_diff_regulated	2.57061	0.858	0.208935	NO
SAM23877_RS00650	NZ_CP012382.1	129376	130356	-	Not_diff_regulated	2.3496	0.647	0.467132	NO
SAM23877_RS00655	NZ_CP012382.1	130397	131233	-	Not_diff_regulated	1.2567	1.24	0.311485	NO
SAM23877_RS00660	NZ_CP012382.1	131374	132834	-	Not_diff_regulated	1.03801	0.162	0.870708	NO
SAM23877_RS00665	NZ_CP012382.1	134302	135810	-	Other_genes_regulated	7.04303	2.946	6.46097e-06	YES
SAM23877_RS00670	NZ_CP012382.1	135974	136672	-	Other_genes_regulated	4.76456	1.927	0.0136943	YES
SAM23877_RS00675	NZ_CP012382.1	136844	138409	-	Not_diff_regulated	2.16027	-0.134	0.862727	NO
SAM23877_RS00680	NZ_CP012382.1	138447	139208	-	Other_genes_regulated	3.85157	1.722	0.00605367	YES
SAM23877_RS00685	NZ_CP012382.1	139375	139779	-	Other_genes_regulated	9.40729	4.68	6.58269e-16	YES
SAM23877_RS00690	NZ_CP012382.1	139763	141049	-	Other_genes_regulated	7.41735	3.64	1.62678e-16	YES
SAM23877_RS00695	NZ_CP012382.1	141140	142651	-	Other_genes_regulated	2.86297	2.663	0.00196644	YES
SAM23877_RS00700	NZ_CP012382.1	142655	144064	-	Other_genes_regulated	1.5043	2.516	0.0188035	YES
SAM23877_RS00705	NZ_CP012382.1	144187	146106	-	Other_genes_regulated	3.38082	2.437	2.87617e-05	YES
SAM23877_RS00710	NZ_CP012382.1	146106	146432	-	Not_diff_regulated	3.1976	1.991	0.0965839	NO
SAM23877_RS00715	NZ_CP012382.1	146565	147977	-	Not_diff_regulated	-0.498761	0	1	NO
SAM23877_RS00720	NZ_CP012382.1	147974	149146	-	Not_diff_regulated	2.93972	-0.199	0.797732	NO
SAM23877_RS00725	NZ_CP012382.1	149150	150025	-	Other_genes_regulated	2.191	2.132	0.0394479	YES
SAM23877_RS00730	NZ_CP012382.1	150028	150627	-	Not_diff_regulated	2.32193	1.994	0.103833	NO
SAM23877_RS00735	NZ_CP012382.1	150624	151469	-	Other_genes_regulated	2.24127	3.655	0.00582044	YES
SAM23877_RS00740	NZ_CP012382.1	151466	152392	-	Not_diff_regulated	0.109359	0	1	NO
SAM23877_RS00745	NZ_CP012382.1	152440	153570	-	Other_genes_regulated	2.62976	2.555	0.00914822	YES
SAM23877_RS00750	NZ_CP012382.1	153813	154928	-	Other_genes_regulated	6.60985	5.277	7.59808e-29	YES
SAM23877_RS00755	NZ_CP012382.1	155187	156272	+	Other_genes_regulated	5.09043	1.154	0.000592921	YES
SAM23877_RS00760	NZ_CP012382.1	157257	158783	-	Not_diff_regulated	1.71123	-0.935	0.232778	NO
SAM23877_RS00765	NZ_CP012382.1	158891	160366	-	Other_genes_regulated	2.43831	3.323	0.000435584	YES
SAM23877_RS00770	NZ_CP012382.1	160370	161314	-	Other_genes_regulated	6.43917	6.802	2.14084e-13	YES
SAM23877_RS00775	NZ_CP012382.1	161367	162155	-	Other_genes_regulated	5.09679	4.807	3.77451e-09	YES
SAM23877_RS00780	NZ_CP012382.1	162168	162437	-	Other_genes_regulated	5.69632	3.626	1.75046e-05	YES
SAM23877_RS00785	NZ_CP012382.1	162506	163717	-	Other_genes_regulated	4.30757	4.167	1.2204e-08	YES
SAM23877_RS00790	NZ_CP012382.1	163714	164985	-	Other_genes_regulated	4.35334	3.386	1.22455e-08	YES
SAM23877_RS00795	NZ_CP012382.1	164982	165311	-	Not_diff_regulated	3.18442	1.522	0.18873	NO
SAM23877_RS00800	NZ_CP012382.1	165597	166295	-	Other_genes_regulated	6.44737	3.713	5.52946e-16	YES
SAM23877_RS00805	NZ_CP012382.1	166508	167929	-	Other_genes_regulated	5.10679	4.057	2.68105e-14	YES
SAM23877_RS00810	NZ_CP012382.1	168151	168660	+	Not_diff_regulated	4.29336	0.535	0.381891	NO
SAM23877_RS00815	NZ_CP012382.1	169018	169437	-	Not_diff_regulated	1.25154	-1.488	0.166521	NO
SAM23877_RS40990	NZ_CP012382.1	169663	169755	-	Not_diff_regulated	3.42663	0	NA	NO
SAM23877_RS00820	NZ_CP012382.1	169858	171381	-	Not_diff_regulated	0.9771	-0.785	0.366212	NO
SAM23877_RS00825	NZ_CP012382.1	171611	172420	-	Other_genes_regulated	2.88897	1.968	0.0434236	YES
SAM23877_RS00830	NZ_CP012382.1	172692	174515	-	Other_genes_regulated	1.71786	4.627	0.000521155	YES
SAM23877_RS00835	NZ_CP012382.1	174512	175396	-	Not_diff_regulated	0.176251	-0.657	0.553962	NO
SAM23877_RS00840	NZ_CP012382.1	175743	175985	+	Not_diff_regulated	2.04097	-0.501	0.648743	NO
SAM23877_RS00845	NZ_CP012382.1	176498	177766	-	Other_genes_regulated	3.46366	3.591	1.29083e-05	YES
SAM23877_RS00850	NZ_CP012382.1	177763	179034	-	Other_genes_regulated	3.74036	3.671	1.77385e-07	YES
SAM23877_RS00855	NZ_CP012382.1	179031	179810	-	Other_genes_regulated	4.05889	2.804	0.000985991	YES
SAM23877_RS00860	NZ_CP012382.1	180170	180991	-	Other_genes_regulated	7.69218	4.502	3.36756e-19	YES
SAM23877_RS00865	NZ_CP012382.1	181869	182876	+	Not_diff_regulated	4.15843	-0.217	0.650052	NO
SAM23877_RS00870	NZ_CP012382.1	182893	183732	-	Not_diff_regulated	2.57347	1.609	0.0991488	NO
SAM23877_RS00875	NZ_CP012382.1	184142	184813	-	Other_genes_regulated	0.573467	-2.994	0.00442464	YES
SAM23877_RS00880	NZ_CP012382.1	184847	186439	-	Not_diff_regulated	4.45754	0.865	0.150583	NO
SAM23877_RS00885	NZ_CP012382.1	186572	186802	-	Not_diff_regulated	3.699	-0.493	0.611109	NO
SAM23877_RS00890	NZ_CP012382.1	188177	188890	-	Not_diff_regulated	10.8922	0.216	0.471595	NO
SAM23877_RS00895	NZ_CP012382.1	189812	190351	+	Other_genes_regulated	9.66705	1.085	0.000147618	YES
SAM23877_RS00900	NZ_CP012382.1	191019	191645	-	Other_genes_regulated	8.28079	0.943	0.000612575	YES
SAM23877_RS00905	NZ_CP012382.1	191787	192737	+	Other_genes_regulated	8.87014	1.706	0.000812597	YES
SAM23877_RS00910	NZ_CP012382.1	193152	193631	-	Other_genes_regulated	7.65881	2.498	9.34125e-11	YES
SAM23877_RS00915	NZ_CP012382.1	194100	194501	-	Other_genes_regulated	7.8997	1.735	6.91372e-09	YES
SAM23877_RS00920	NZ_CP012382.1	194606	194989	+	Other_genes_regulated	11.2466	3.114	1.25977e-32	YES
SAM23877_RS40995	NZ_CP012382.1	195165	195260	-	Not_diff_regulated	4.96578	1.693	0.0935412	NO
SAM23877_RS00925	NZ_CP012382.1	195871	196275	+	Other_genes_regulated	10.2553	1.465	7.02385e-05	YES
SAM23877_RS00930	NZ_CP012382.1	196453	196959	-	Other_genes_regulated	9.01886	0.944	0.0212552	YES
SAM23877_RS36940	NZ_CP012382.1	197083	197480	-	Other_genes_regulated	5.32916	6.276	1.01414e-05	YES
SAM23877_RS00940	NZ_CP012382.1	198013	199338	-	Not_diff_regulated	-0.407081	-0.327	0.795041	NO
SAM23877_RS41000	NZ_CP012382.1	201571	202290	+	Not_diff_regulated	0.473931	0	1	NO
SAM23877_RS00950	NZ_CP012382.1	203037	203948	-	Not_diff_regulated	6.39968	0.363	0.316034	NO
SAM23877_RS00960	NZ_CP012382.1	203985	204614	+	Not_diff_regulated	9.0153	0.415	0.122194	NO
SAM23877_RS00965	NZ_CP012382.1	204944	205300	+	Other_genes_regulated	10.1934	2.291	5.87713e-15	YES
SAM23877_RS41005	NZ_CP012382.1	205446	205591	+	Other_genes_regulated	10.6088	3.996	1.85737e-30	YES
SAM23877_RS36945	NZ_CP012382.1	205597	206593	+	Other_genes_regulated	6.46377	2.022	1.09183e-05	YES
SAM23877_RS00970	NZ_CP012382.1	206983	208503	+	Not_diff_regulated	7.05319	0.86	0.121879	NO
SAM23877_RS00975	NZ_CP012382.1	209666	210913	-	Other_genes_regulated	7.52587	-2.522	8.15412e-07	YES
SAM23877_RS40505	NZ_CP012382.1	211099	211431	-	Not_diff_regulated	1.58641	0.17	0.893792	NO
SAM23877_RS38795	NZ_CP012382.1	211497	213153	-	Not_diff_regulated	2.73086	-0.925	0.111758	NO
SAM23877_RS00990	NZ_CP012382.1	213290	213859	-	Not_diff_regulated	6.96071	-0.134	0.759733	NO
SAM23877_RS00995	NZ_CP012382.1	214277	214986	-	Other_genes_regulated	5.66403	1.877	0.00350146	YES
SAM23877_RS01000	NZ_CP012382.1	215204	216040	+	Other_genes_regulated	7.36522	3.06	1.78231e-19	YES
SAM23877_RS01005	NZ_CP012382.1	216030	216281	-	Not_diff_regulated	4.79586	-0.382	0.58223	NO
SAM23877_RS01010	NZ_CP012382.1	216370	216570	-	Not_diff_regulated	8.12209	-0.057	0.92876	NO
SAM23877_RS01015	NZ_CP012382.1	217059	217853	-	Other_genes_regulated	6.18895	1.108	0.000360644	YES
SAM23877_RS01020	NZ_CP012382.1	217873	218781	-	Other_genes_regulated	4.22511	-1.161	0.0301414	YES
SAM23877_RS01025	NZ_CP012382.1	218778	219713	-	Not_diff_regulated	4.48774	-0.973	0.0653478	NO
SAM23877_RS41010	NZ_CP012382.1	219743	220200	+	Not_diff_regulated	2.71154	0.446	0.681474	NO
SAM23877_RS01035	NZ_CP012382.1	220424	220969	-	Not_diff_regulated	8.82139	0.571	0.0601955	NO
SAM23877_RS01040	NZ_CP012382.1	221092	222279	+	Other_genes_regulated	9.24732	1.251	1.23685e-05	YES
SAM23877_RS01045	NZ_CP012382.1	222817	223161	+	Other_genes_regulated	5.53533	1.403	0.00669449	YES
SAM23877_RS36965	NZ_CP012382.1	223158	223562	+	Other_genes_regulated	6.30401	3.825	6.37896e-09	YES
SAM23877_RS01055	NZ_CP012382.1	223619	224308	+	Other_genes_regulated	5.29022	3.254	2.75186e-09	YES
SAM23877_RS01060	NZ_CP012382.1	224586	225029	+	Other_genes_regulated	4.17137	4.163	0.000537587	YES
SAM23877_RS01065	NZ_CP012382.1	225155	226015	+	Not_diff_regulated	2.80088	-0.909	0.204929	NO
SAM23877_RS01070	NZ_CP012382.1	226037	227176	+	Other_genes_regulated	5.66895	2.412	1.97028e-11	YES
SAM23877_RS01075	NZ_CP012382.1	227365	227904	+	Not_diff_regulated	2.47393	0.374	0.743831	NO
SAM23877_RS01080	NZ_CP012382.1	227822	228628	-	Not_diff_regulated	2.89432	0.236	0.8085	NO
SAM23877_RS39990	NZ_CP012382.1	228924	229181	+	Other_genes_regulated	8.44641	1.602	0.000128661	YES
SAM23877_RS41015	NZ_CP012382.1	229615	229797	-	Not_diff_regulated	5.45008	0.582	0.371693	NO
SAM23877_RS01095	NZ_CP012382.1	229794	230720	-	Not_diff_regulated	4.19682	-0.844	0.0996762	NO
SAM23877_RS01100	NZ_CP012382.1	230790	231701	+	Other_genes_regulated	7.24142	1.667	3.18072e-06	YES
SAM23877_RS01105	NZ_CP012382.1	232418	233908	-	Not_diff_regulated	2.00868	0.271	0.74734	NO
SAM23877_RS01110	NZ_CP012382.1	233931	234842	-	Other_genes_regulated	5.65646	3.403	2.87074e-11	YES
SAM23877_RS01115	NZ_CP012382.1	235024	237849	+	Not_diff_regulated	6.24271	0.089	0.758783	NO
SAM23877_RS01120	NZ_CP012382.1	237852	238097	+	Other_genes_regulated	8.17302	1.005	0.0100724	YES
SAM23877_RS01125	NZ_CP012382.1	238405	238515	-	Not_diff_regulated	6.17137	0.72	0.300483	NO
SAM23877_RS01130	NZ_CP012382.1	238820	239871	+	Other_genes_regulated	5.75976	4.024	5.88674e-11	YES
SAM23877_RS01135	NZ_CP012382.1	239877	240467	-	Other_genes_regulated	10.0488	1.583	4.92475e-08	YES
SAM23877_RS01140	NZ_CP012382.1	240544	240933	+	Not_diff_regulated	2.94342	0.185	0.868683	NO
SAM23877_RS39565	NZ_CP012382.1	241101	241337	+	Not_diff_regulated	2.07704	0.222	0.823435	NO
SAM23877_RS01145	NZ_CP012382.1	241634	243598	+	Other_genes_regulated	8.86782	2.929	1.65424e-18	YES
SAM23877_RS01155	NZ_CP012382.1	244158	244535	+	Other_genes_regulated	7.2109	3.185	7.07569e-09	YES
SAM23877_RS01160	NZ_CP012382.1	244625	244849	-	Not_diff_regulated	6.90689	0.003	0.997218	NO
SAM23877_RS01165	NZ_CP012382.1	245283	245942	-	Not_diff_regulated	9.22882	0.13	0.570963	NO
SAM23877_RS01170	NZ_CP012382.1	246126	246676	+	Not_diff_regulated	6.41446	-0.225	0.736758	NO
SAM23877_RS01175	NZ_CP012382.1	246992	247354	-	Other_genes_regulated	6.31994	-0.933	0.0234763	YES
SAM23877_RS39570	NZ_CP012382.1	248290	248445	-	Not_diff_regulated	2.68038	-2.094	0.0523232	NO
SAM23877_RS01180	NZ_CP012382.1	248553	249092	+	Not_diff_regulated	0.888969	0.205	0.870708	NO
SAM23877_RS01185	NZ_CP012382.1	249089	249619	+	Other_genes_regulated	3.91322	4.406	0.00225839	YES
SAM23877_RS01190	NZ_CP012382.1	249743	250291	-	Other_genes_regulated	4.45008	3.015	0.00014467	YES
SAM23877_RS01195	NZ_CP012382.1	250288	250827	-	Other_genes_regulated	5.1369	1.806	0.000899667	YES
SAM23877_RS01200	NZ_CP012382.1	251091	251357	-	Other_genes_regulated	6.60553	1.403	0.00680308	YES
SAM23877_RS39575	NZ_CP012382.1	251641	251766	-	Not_diff_regulated	2.9885	0.114	0.909138	NO
SAM23877_RS01205	NZ_CP012382.1	251948	252796	+	Other_genes_regulated	7.28056	3.314	2.03774e-09	YES
SAM23877_RS01210	NZ_CP012382.1	253047	253814	-	Not_diff_regulated	6.10874	-0.076	0.858674	NO
SAM23877_RS01215	NZ_CP012382.1	254066	254533	+	Not_diff_regulated	7.80967	-0.11	0.780066	NO
SAM23877_RS01220	NZ_CP012382.1	254768	255682	-	Other_genes_regulated	7.94194	1.706	5.00362e-05	YES
SAM23877_RS01225	NZ_CP012382.1	255782	256393	+	Other_genes_regulated	7.52858	0.643	0.0384507	YES
SAM23877_RS41020	NZ_CP012382.1	256413	256502	-	Not_diff_regulated	5.05889	0.19	0.863825	NO
SAM23877_RS40800	NZ_CP012382.1	256526	256606	-	Other_genes_regulated	3.62593	-2.247	0.0342412	YES
SAM23877_RS36995	NZ_CP012382.1	256718	256877	-	Not_diff_regulated	7.68825	0.626	0.17092	NO
SAM23877_RS01230	NZ_CP012382.1	257014	258327	-	Not_diff_regulated	8.27137	0.493	0.0976107	NO
SAM23877_RS01235	NZ_CP012382.1	258417	258755	-	Not_diff_regulated	2.56064	0.339	0.781418	NO
SAM23877_RS01240	NZ_CP012382.1	259223	259777	+	Other_genes_regulated	9.31296	5.92	9.62379e-21	YES
SAM23877_RS01245	NZ_CP012382.1	259834	260046	+	Other_genes_regulated	7.13797	2.915	5.94892e-05	YES
SAM23877_RS01250	NZ_CP012382.1	261372	261980	+	Other_genes_regulated	8.41593	5.473	2.57936e-20	YES
SAM23877_RS01255	NZ_CP012382.1	262040	262783	+	Other_genes_regulated	5.28461	2.734	8.49075e-06	YES
SAM23877_RS41025	NZ_CP012382.1	262940	263062	+	Other_genes_regulated	7.2712	4.098	5.49237e-06	YES
SAM23877_RS01260	NZ_CP012382.1	263337	264212	+	Other_genes_regulated	6.16828	3.098	3.88916e-07	YES
SAM23877_RS01265	NZ_CP012382.1	264695	265132	+	Other_genes_regulated	10.5264	6.819	4.4205e-30	YES
SAM23877_RS39995	NZ_CP012382.1	266007	267173	+	Other_genes_regulated	5.55856	4.056	4.3924e-10	YES
SAM23877_RS01280	NZ_CP012382.1	267216	268472	-	Other_genes_regulated	4.91794	3.242	7.66794e-06	YES
SAM23877_RS01285	NZ_CP012382.1	268663	269763	-	Other_genes_regulated	5.14659	5.712	2.75085e-11	YES
SAM23877_RS01290	NZ_CP012382.1	269865	270617	-	Not_diff_regulated	4.5792	-0.099	0.88062	NO
SAM23877_RS01295	NZ_CP012382.1	270719	271336	+	Not_diff_regulated	4.60121	0.533	0.315824	NO
SAM23877_RS01300	NZ_CP012382.1	271480	272085	+	Other_genes_regulated	7.00801	4.899	4.89835e-16	YES
SAM23877_RS01305	NZ_CP012382.1	272732	274198	-	Other_genes_regulated	4.44713	1.93	8.86316e-06	YES
SAM23877_RS01310	NZ_CP012382.1	274275	275147	-	Other_genes_regulated	5.71951	3.069	3.10888e-10	YES
SAM23877_RS01315	NZ_CP012382.1	275149	276084	-	Other_genes_regulated	5.55485	2.501	2.18204e-06	YES
SAM23877_RS01320	NZ_CP012382.1	276150	277454	-	Other_genes_regulated	7.71398	2.847	2.8506e-21	YES
SAM23877_RS01325	NZ_CP012382.1	277595	278629	-	Not_diff_regulated	5.53533	0.179	0.613815	NO
SAM23877_RS01330	NZ_CP012382.1	278899	281832	+	Not_diff_regulated	2.03209	1.313	0.0987397	NO
SAM23877_RS01335	NZ_CP012382.1	282036	284825	+	Other_genes_regulated	5.22017	4.277	9.4954e-16	YES
SAM23877_RS01340	NZ_CP012382.1	285457	285720	+	Other_genes_regulated	11.5026	7.815	4.34989e-21	YES
SAM23877_RS01345	NZ_CP012382.1	286160	286645	+	Other_genes_regulated	8.51671	5.796	2.1279e-29	YES
SAM23877_RS01350	NZ_CP012382.1	286954	287730	+	Other_genes_regulated	9.83162	3.561	2.37783e-09	YES
SAM23877_RS01355	NZ_CP012382.1	288088	288357	+	Other_genes_regulated	9.11779	4.108	9.26769e-19	YES
SAM23877_RS01360	NZ_CP012382.1	288597	289337	+	Other_genes_regulated	10.0527	3.141	5.13458e-29	YES
SAM23877_RS01365	NZ_CP012382.1	289499	290407	-	Other_genes_regulated	6.06839	0.858	0.0269378	YES
SAM23877_RS01370	NZ_CP012382.1	290835	291191	+	Not_diff_regulated	8.73393	0.06	0.869914	NO
SAM23877_RS41030	NZ_CP012382.1	291200	291499	-	Other_genes_regulated	1.73697	-2.788	0.00711505	YES
SAM23877_RS01375	NZ_CP012382.1	291629	292597	+	Other_genes_regulated	9.91888	4.404	1.41468e-22	YES
SAM23877_RS01380	NZ_CP012382.1	292747	294234	+	Other_genes_regulated	8.68401	6.351	3.72961e-32	YES
SAM23877_RS38825	NZ_CP012382.1	294279	295499	+	Other_genes_regulated	7.08698	3.649	7.2157e-09	YES
SAM23877_RS01390	NZ_CP012382.1	295631	296533	+	Other_genes_regulated	7.46009	3.972	6.69903e-15	YES
SAM23877_RS01395	NZ_CP012382.1	296852	297496	+	Not_diff_regulated	10.1384	0.01	0.976295	NO
SAM23877_RS39585	NZ_CP012382.1	297819	297956	-	Not_diff_regulated	5.17919	0.574	0.501757	NO
SAM23877_RS01400	NZ_CP012382.1	298536	298760	-	Other_genes_regulated	9.18543	2.128	1.87997e-06	YES
SAM23877_RS01405	NZ_CP012382.1	299026	299943	-	Other_genes_regulated	7.05417	2.373	3.23454e-07	YES
SAM23877_RS01410	NZ_CP012382.1	300134	301024	-	Other_genes_regulated	7.1207	2.826	7.22312e-14	YES
SAM23877_RS01415	NZ_CP012382.1	301185	301517	+	Other_genes_regulated	9.1333	2.897	2.62773e-19	YES
SAM23877_RS01420	NZ_CP012382.1	301794	302678	-	Not_diff_regulated	5.90417	0.072	0.888813	NO
SAM23877_RS01425	NZ_CP012382.1	302728	303174	+	Not_diff_regulated	8.40958	0.158	0.604485	NO
SAM23877_RS01430	NZ_CP012382.1	303489	304073	+	Other_genes_regulated	7.00231	-1.185	0.000441472	YES
SAM23877_RS01435	NZ_CP012382.1	304152	305498	+	Not_diff_regulated	2.89218	0.575	0.409128	NO
SAM23877_RS01440	NZ_CP012382.1	305524	306282	+	Other_genes_regulated	3.39783	-1.771	0.00816268	YES
SAM23877_RS01445	NZ_CP012382.1	306746	307681	-	Other_genes_regulated	6.16151	-1.773	9.53244e-08	YES
SAM23877_RS01450	NZ_CP012382.1	307692	308882	-	Other_genes_regulated	6.54224	2.435	4.41644e-09	YES
SAM23877_RS01455	NZ_CP012382.1	309544	312423	+	Other_genes_regulated	5.97378	-2.025	0.000342485	YES
SAM23877_RS01460	NZ_CP012382.1	312536	312901	+	Other_genes_regulated	9.78993	0.697	0.048728	YES
SAM23877_RS01465	NZ_CP012382.1	312995	313672	-	Not_diff_regulated	6.0842	0.898	0.0722033	NO
SAM23877_RS01470	NZ_CP012382.1	313673	314854	-	Other_genes_regulated	9.72311	3.694	1.03188e-18	YES
SAM23877_RS01475	NZ_CP012382.1	315119	316585	+	Other_genes_regulated	6.54516	1.849	0.00636541	YES
SAM23877_RS01480	NZ_CP012382.1	316599	317252	+	Other_genes_regulated	7.28506	2.567	5.66831e-05	YES
SAM23877_RS01485	NZ_CP012382.1	317345	317599	-	Not_diff_regulated	9.38082	-0.587	0.185788	NO
SAM23877_RS41035	NZ_CP012382.1	317914	318024	-	Not_diff_regulated	6.75633	-0.311	0.558548	NO
SAM23877_RS01490	NZ_CP012382.1	318064	318333	+	Other_genes_regulated	5.58941	2.648	0.000998544	YES
SAM23877_RS01495	NZ_CP012382.1	318391	318981	-	Not_diff_regulated	6.73605	0.374	0.266466	NO
SAM23877_RS37025	NZ_CP012382.1	318986	319627	-	Other_genes_regulated	6.06562	1.138	0.00907262	YES
SAM23877_RS01505	NZ_CP012382.1	320569	321309	+	Other_genes_regulated	7.82477	0.762	0.000850938	YES
SAM23877_RS01510	NZ_CP012382.1	322016	323848	-	Other_genes_regulated	9.21326	5.755	7.04168e-73	YES
SAM23877_RS01515	NZ_CP012382.1	324625	326106	+	Other_genes_regulated	9.1467	-0.763	0.000243194	YES
SAM23877_RS01520	NZ_CP012382.1	326115	326597	+	Other_genes_regulated	5.90789	-2.837	7.42056e-14	YES
SAM23877_RS01525	NZ_CP012382.1	326799	327314	-	Not_diff_regulated	7.86145	-0.297	0.301732	NO
SAM23877_RS01530	NZ_CP012382.1	327417	328217	+	Not_diff_regulated	3.12748	-0.419	0.574719	NO
SAM23877_RS01535	NZ_CP012382.1	328291	330669	-	Other_genes_regulated	8.78031	6.289	9.12894e-59	YES
SAM23877_RS01540	NZ_CP012382.1	330933	331103	+	Other_genes_regulated	15.1411	9.759	1.78813e-53	YES
SAM23877_RS38835	NZ_CP012382.1	331100	331255	+	Other_genes_regulated	16.1132	10.075	8.08517e-67	YES
SAM23877_RS01550	NZ_CP012382.1	331810	332823	-	Other_genes_regulated	12.0638	12.145	2.254e-41	YES
SAM23877_RS01555	NZ_CP012382.1	332781	333785	-	Other_genes_regulated	11.4675	11.904	9.97783e-46	YES
SAM23877_RS01560	NZ_CP012382.1	333782	334591	-	Other_genes_regulated	12.8829	12.359	9.66902e-43	YES
SAM23877_RS01565	NZ_CP012382.1	334588	335346	-	Other_genes_regulated	14.6515	13.328	8.86071e-54	YES
SAM23877_RS01570	NZ_CP012382.1	335459	336469	-	Other_genes_regulated	14.9134	12.595	8.40235e-60	YES
SAM23877_RS01575	NZ_CP012382.1	336484	337257	-	Other_genes_regulated	13.741	13.239	2.75279e-56	YES
SAM23877_RS01580	NZ_CP012382.1	337259	338311	-	Other_genes_regulated	12.7401	10.663	8.6584e-52	YES
SAM23877_RS01585	NZ_CP012382.1	338710	339993	+	Other_genes_regulated	10.2054	9.237	3.41654e-53	YES
SAM23877_RS01590	NZ_CP012382.1	340454	341905	+	Other_genes_regulated	10.0089	5.36	6.72637e-22	YES
SAM23877_RS01595	NZ_CP012382.1	341932	342501	-	Other_genes_regulated	5.39593	-1.312	0.000226603	YES
SAM23877_RS01600	NZ_CP012382.1	342601	343467	+	Other_genes_regulated	5.33518	1.733	8.82926e-06	YES
SAM23877_RS01605	NZ_CP012382.1	343543	344454	-	Not_diff_regulated	5.4183	0.345	0.531126	NO
SAM23877_RS01610	NZ_CP012382.1	344545	345252	-	Other_genes_regulated	6.85573	1.981	0.000567556	YES
SAM23877_RS01615	NZ_CP012382.1	345538	346122	+	Not_diff_regulated	7.04028	-0.332	0.25952	NO
SAM23877_RS41040	NZ_CP012382.1	346443	346565	+	Other_genes_regulated	5.3452	-1.599	0.0303083	YES
SAM23877_RS01620	NZ_CP012382.1	346583	349273	+	Not_diff_regulated	3.47875	0.836	0.0749595	NO
SAM23877_RS01625	NZ_CP012382.1	349398	349931	+	Not_diff_regulated	2.49005	-0.114	0.907193	NO
SAM23877_RS01630	NZ_CP012382.1	350089	350286	+	Other_genes_regulated	4.65836	1.938	0.0493341	YES
SAM23877_RS01635	NZ_CP012382.1	350333	351742	-	Not_diff_regulated	1.08927	-0.348	0.724477	NO
SAM23877_RS41045	NZ_CP012382.1	351739	351876	-	Not_diff_regulated	4.44222	0.885	0.435022	NO
SAM23877_RS01640	NZ_CP012382.1	352107	352763	+	Not_diff_regulated	1.60603	1.107	0.325235	NO
SAM23877_RS01645	NZ_CP012382.1	352888	353352	+	Other_genes_regulated	6.56413	2.552	7.4673e-07	YES
SAM23877_RS01650	NZ_CP012382.1	353384	353830	+	Other_genes_regulated	5.16165	1.559	0.0168932	YES
SAM23877_RS01655	NZ_CP012382.1	353920	354186	+	Not_diff_regulated	5.49005	0.921	0.213642	NO
SAM23877_RS01660	NZ_CP012382.1	354214	354776	-	Other_genes_regulated	8.17752	-1.55	1.4002e-09	YES
SAM23877_RS01665	NZ_CP012382.1	354852	355448	-	Other_genes_regulated	9.57075	-0.904	0.0133212	YES
SAM23877_RS01670	NZ_CP012382.1	355511	356386	+	Not_diff_regulated	5.89144	0.594	0.178009	NO
SAM23877_RS01675	NZ_CP012382.1	356543	357280	-	Other_genes_regulated	8.11779	2.984	3.67849e-16	YES
SAM23877_RS01680	NZ_CP012382.1	357469	358089	+	Other_genes_regulated	8.97274	1.091	0.000181223	YES
SAM23877_RS01685	NZ_CP012382.1	358254	358715	-	Other_genes_regulated	10.9627	1.775	0.0104823	YES
SAM23877_RS01690	NZ_CP012382.1	359110	360525	+	Other_genes_regulated	11.3938	8.501	2.85151e-44	YES
SAM23877_RS01695	NZ_CP012382.1	360601	361923	+	Other_genes_regulated	10.2499	8.486	1.87344e-37	YES
SAM23877_RS01700	NZ_CP012382.1	361939	362814	+	Other_genes_regulated	11.3112	7.628	1.4805e-36	YES
SAM23877_RS01705	NZ_CP012382.1	362917	364140	-	Other_genes_regulated	5.9938	1.211	0.000248824	YES
SAM23877_RS01710	NZ_CP012382.1	364274	364987	+	Not_diff_regulated	5.57347	-0.409	0.321362	NO
SAM23877_RS01715	NZ_CP012382.1	365084	366343	-	Other_genes_regulated	6.92396	6.185	8.14923e-14	YES
SAM23877_RS01720	NZ_CP012382.1	366340	367188	-	Other_genes_regulated	6.79075	6.532	2.15535e-11	YES
SAM23877_RS01725	NZ_CP012382.1	367178	368026	-	Other_genes_regulated	8.27508	7.124	4.71437e-17	YES
SAM23877_RS01730	NZ_CP012382.1	368052	368828	-	Other_genes_regulated	9.41386	8.899	1.00679e-23	YES
SAM23877_RS01735	NZ_CP012382.1	368884	370059	-	Other_genes_regulated	7.99011	7.997	2.36623e-16	YES
SAM23877_RS01740	NZ_CP012382.1	370056	370568	-	Other_genes_regulated	6.98534	6.68	7.46672e-10	YES
SAM23877_RS01745	NZ_CP012382.1	370565	371353	-	Other_genes_regulated	8.16208	7.246	3.03787e-16	YES
SAM23877_RS01750	NZ_CP012382.1	371364	371675	-	Other_genes_regulated	8.36688	6.713	1.45249e-11	YES
SAM23877_RS01755	NZ_CP012382.1	371672	372682	-	Other_genes_regulated	7.96721	5.481	1.73647e-12	YES
SAM23877_RS01760	NZ_CP012382.1	373016	373300	+	Other_genes_regulated	9.48339	4.135	1.22503e-08	YES
SAM23877_RS01765	NZ_CP012382.1	373300	374784	+	Other_genes_regulated	9.16932	4.971	2.23752e-14	YES
SAM23877_RS41050	NZ_CP012382.1	374781	375944	+	Other_genes_regulated	5.63889	3.437	2.9655e-07	YES
SAM23877_RS01775	NZ_CP012382.1	375999	376193	-	Other_genes_regulated	9.57762	1.398	0.0458318	YES
SAM23877_RS01780	NZ_CP012382.1	376292	377521	-	Other_genes_regulated	7.01422	4.447	3.73877e-11	YES
SAM23877_RS01785	NZ_CP012382.1	377544	381452	-	Other_genes_regulated	6.63683	7.079	5.07277e-21	YES
SAM23877_RS01790	NZ_CP012382.1	381445	390066	-	Other_genes_regulated	6.68314	5.997	2.47163e-19	YES
SAM23877_RS01795	NZ_CP012382.1	390535	391878	+	Other_genes_regulated	8.37437	4.678	8.6038e-13	YES
SAM23877_RS01800	NZ_CP012382.1	391958	392476	+	Other_genes_regulated	9.12112	5.199	4.88824e-13	YES
SAM23877_RS01805	NZ_CP012382.1	392583	393338	-	Other_genes_regulated	9.32538	3.485	4.36743e-16	YES
SAM23877_RS01810	NZ_CP012382.1	394070	394498	+	Other_genes_regulated	8.68038	-0.965	0.000453509	YES
SAM23877_RS01815	NZ_CP012382.1	394605	395567	-	Not_diff_regulated	1.05439	-0.092	0.939203	NO
SAM23877_RS01820	NZ_CP012382.1	395683	396318	+	Not_diff_regulated	6.48579	0.128	0.736518	NO
SAM23877_RS01825	NZ_CP012382.1	396483	397313	+	Other_genes_regulated	8.88179	2.547	3.76186e-23	YES
SAM23877_RS01830	NZ_CP012382.1	397491	399689	-	Other_genes_regulated	7.67051	-1.711	0.00756252	YES
SAM23877_RS01835	NZ_CP012382.1	399724	400221	-	Other_genes_regulated	8.95415	-1.188	0.0386349	YES
SAM23877_RS01840	NZ_CP012382.1	400556	400933	-	Not_diff_regulated	7.55329	0.22	0.757763	NO
SAM23877_RS41055	NZ_CP012382.1	400951	402207	-	Other_genes_regulated	5.91794	-1.166	0.0173715	YES
SAM23877_RS41060	NZ_CP012382.1	402286	402582	-	Not_diff_regulated	6.79586	-0.842	0.266466	NO
SAM23877_RS41065	NZ_CP012382.1	403825	404442	-	Other_genes_regulated	6.5523	-1.811	0.00195315	YES
SAM23877_RS01850	NZ_CP012382.1	404963	406480	-	Other_genes_regulated	6.24332	0.989	0.000694959	YES
SAM23877_RS01855	NZ_CP012382.1	406634	407251	+	Not_diff_regulated	1.69432	-0.139	0.908906	NO
SAM23877_RS01860	NZ_CP012382.1	407257	408099	+	Not_diff_regulated	2.2464	0.821	0.412465	NO
SAM23877_RS01865	NZ_CP012382.1	408159	409148	-	Other_genes_regulated	7.75597	5.104	1.14361e-29	YES
SAM23877_RS01870	NZ_CP012382.1	409145	410251	-	Other_genes_regulated	8.51512	7.552	2.09955e-26	YES
SAM23877_RS01875	NZ_CP012382.1	410248	411657	-	Other_genes_regulated	7.76169	6.65	2.36568e-27	YES
SAM23877_RS01880	NZ_CP012382.1	411665	412420	-	Other_genes_regulated	10.009	7.581	2.87569e-52	YES
SAM23877_RS01885	NZ_CP012382.1	412761	413294	+	Other_genes_regulated	10.1719	5.158	3.35925e-22	YES
SAM23877_RS01890	NZ_CP012382.1	413451	413654	-	Not_diff_regulated	13.0951	-0.244	0.686106	NO
SAM23877_RS01895	NZ_CP012382.1	413922	415166	-	Not_diff_regulated	7.11012	0.561	0.0991368	NO
SAM23877_RS01900	NZ_CP012382.1	415289	415870	+	Other_genes_regulated	7.22385	-0.762	0.0135429	YES
SAM23877_RS01905	NZ_CP012382.1	416004	419246	+	Other_genes_regulated	6.88763	1.793	8.0073e-20	YES
SAM23877_RS01910	NZ_CP012382.1	419453	420070	+	Other_genes_regulated	10.0866	3.233	5.17131e-07	YES
SAM23877_RS01915	NZ_CP012382.1	420109	422421	+	Other_genes_regulated	8.8909	3.522	2.09871e-09	YES
SAM23877_RS01920	NZ_CP012382.1	422500	423663	-	Other_genes_regulated	6.58826	0.629	0.038614	YES
SAM23877_RS01925	NZ_CP012382.1	423787	424362	+	Not_diff_regulated	8.81823	-0.153	0.636242	NO
SAM23877_RS01930	NZ_CP012382.1	424397	426211	-	Not_diff_regulated	8.05292	0.403	0.0758452	NO
SAM23877_RS01935	NZ_CP012382.1	426478	427011	-	Other_genes_regulated	8.19049	-1.897	2.04292e-18	YES
SAM23877_RS01940	NZ_CP012382.1	427241	428539	-	Not_diff_regulated	1.6226	0.814	0.38736	NO
SAM23877_RS01945	NZ_CP012382.1	428529	428867	+	Not_diff_regulated	3.56064	-0.848	0.306154	NO
SAM23877_RS01950	NZ_CP012382.1	429191	429742	+	Other_genes_regulated	10.6614	7.451	7.41325e-33	YES
SAM23877_RS01955	NZ_CP012382.1	429869	430792	-	Not_diff_regulated	5.15843	0.037	0.942527	NO
SAM23877_RS01960	NZ_CP012382.1	430920	431978	+	Not_diff_regulated	6.50226	-0.29	0.33947	NO
SAM23877_RS01965	NZ_CP012382.1	432275	432772	-	Other_genes_regulated	7.52934	4.094	2.60538e-16	YES
SAM23877_RS01970	NZ_CP012382.1	432807	433685	-	Other_genes_regulated	7.74065	4.147	4.08915e-26	YES
SAM23877_RS01975	NZ_CP012382.1	434035	435210	+	Other_genes_regulated	6.35107	2.031	9.78479e-07	YES
SAM23877_RS41070	NZ_CP012382.1	435420	435737	-	Not_diff_regulated	5.46026	-0.135	0.804635	NO
SAM23877_RS41075	NZ_CP012382.1	435771	436004	-	Other_genes_regulated	7.9534	1.964	1.4579e-05	YES
SAM23877_RS01985	NZ_CP012382.1	436315	437184	-	Not_diff_regulated	3.00827	0.566	0.44635	NO
SAM23877_RS01995	NZ_CP012382.1	437657	439057	+	Other_genes_regulated	5.79895	1.734	5.45415e-05	YES
SAM23877_RS02000	NZ_CP012382.1	439073	440527	-	Other_genes_regulated	7.42477	2.994	2.10222e-15	YES
SAM23877_RS02005	NZ_CP012382.1	440608	441327	-	Not_diff_regulated	3.93336	0.353	0.603399	NO
SAM23877_RS02010	NZ_CP012382.1	441561	441974	-	Other_genes_regulated	5.59423	1.928	0.00825546	YES
SAM23877_RS02015	NZ_CP012382.1	442168	443154	-	Not_diff_regulated	3.92577	-0.41	0.452566	NO
SAM23877_RS02020	NZ_CP012382.1	443474	446161	+	Not_diff_regulated	1.74339	0.918	0.299149	NO
SAM23877_RS41080	NZ_CP012382.1	446311	446544	+	Not_diff_regulated	3.09542	0.129	0.897277	NO
SAM23877_RS02025	NZ_CP012382.1	446603	446842	+	Other_genes_regulated	5.96578	2.231	0.001213	YES
SAM23877_RS02030	NZ_CP012382.1	447177	448073	+	Other_genes_regulated	4.06371	-1.46	0.002247	YES
SAM23877_RS38850	NZ_CP012382.1	448413	449285	-	Not_diff_regulated	3.19595	0.539	0.427518	NO
SAM23877_RS02050	NZ_CP012382.1	449973	450695	+	Other_genes_regulated	6.24929	-2.217	4.37856e-06	YES
SAM23877_RS02055	NZ_CP012382.1	450794	452011	-	Other_genes_regulated	11.6462	1.525	0.00165516	YES
SAM23877_RS02060	NZ_CP012382.1	452297	453103	-	Not_diff_regulated	9.44122	0.478	0.116833	NO
SAM23877_RS02065	NZ_CP012382.1	453338	455830	+	Other_genes_regulated	6.88179	5.775	7.51623e-59	YES
SAM23877_RS02070	NZ_CP012382.1	455923	457641	-	Other_genes_regulated	7.05763	0.939	0.0116081	YES
SAM23877_RS02075	NZ_CP012382.1	457728	458300	-	Other_genes_regulated	6.61075	-1.484	5.31573e-05	YES
SAM23877_RS02080	NZ_CP012382.1	458507	459097	-	Other_genes_regulated	7.55319	-2.433	1.03783e-22	YES
SAM23877_RS02085	NZ_CP012382.1	459131	459382	-	Not_diff_regulated	6.44794	-0.537	0.131519	NO
SAM23877_RS02090	NZ_CP012382.1	459657	460466	+	Other_genes_regulated	4.55193	2.007	0.00328798	YES
SAM23877_RS02095	NZ_CP012382.1	460629	461375	-	Not_diff_regulated	6.37502	0.423	0.178004	NO
SAM23877_RS02100	NZ_CP012382.1	461563	463293	-	Other_genes_regulated	4.90883	1.619	3.69029e-06	YES
SAM23877_RS02105	NZ_CP012382.1	463395	464291	-	Other_genes_regulated	5.82925	-2.141	1.78524e-08	YES
SAM23877_RS02110	NZ_CP012382.1	464539	465558	+	Not_diff_regulated	2.55639	-0.598	0.352747	NO
SAM23877_RS02115	NZ_CP012382.1	465555	466775	+	Other_genes_regulated	4.2355	1.647	0.00260805	YES
SAM23877_RS02120	NZ_CP012382.1	466779	467264	+	Not_diff_regulated	1.04097	-1.334	0.208473	NO
SAM23877_RS02125	NZ_CP012382.1	467261	468196	+	Other_genes_regulated	2.90277	-1.392	0.0305189	YES
SAM23877_RS02130	NZ_CP012382.1	468500	468973	-	Other_genes_regulated	5.77748	3.728	1.6811e-05	YES
SAM23877_RS02135	NZ_CP012382.1	469207	469677	+	Other_genes_regulated	4.40813	-1.242	0.048288	YES
SAM23877_RS02140	NZ_CP012382.1	469912	470640	-	Not_diff_regulated	4.97957	0.019	0.979212	NO
SAM23877_RS02145	NZ_CP012382.1	470737	471405	-	Other_genes_regulated	2.16488	-4.047	1.55873e-05	YES
SAM23877_RS02150	NZ_CP012382.1	471549	472211	+	Other_genes_regulated	5.34781	-1.345	0.0195781	YES
SAM23877_RS02155	NZ_CP012382.1	472262	472747	-	Other_genes_regulated	6.87386	-2.581	5.10089e-11	YES
SAM23877_RS02160	NZ_CP012382.1	472946	473965	-	Other_genes_regulated	6.91395	-1.983	2.07403e-15	YES
SAM23877_RS02165	NZ_CP012382.1	474081	474932	+	Not_diff_regulated	3.23107	-0.093	0.913031	NO
SAM23877_RS02170	NZ_CP012382.1	474925	476343	+	Other_genes_regulated	2.08009	-2.426	0.000427945	YES
SAM23877_RS02175	NZ_CP012382.1	476412	477221	-	Other_genes_regulated	9.64163	2.684	0.00401085	YES
SAM23877_RS02180	NZ_CP012382.1	477218	477532	-	Other_genes_regulated	10.834	2.929	0.0026859	YES
SAM23877_RS02185	NZ_CP012382.1	477582	478469	-	Not_diff_regulated	9.13426	1.588	NA	NO
SAM23877_RS41085	NZ_CP012382.1	478756	478956	-	Not_diff_regulated	10.0012	1.219	0.182528	NO
SAM23877_RS02195	NZ_CP012382.1	479197	479733	-	Not_diff_regulated	6.82774	0.394	NA	NO
SAM23877_RS02200	NZ_CP012382.1	479979	480584	-	Not_diff_regulated	8.42997	0.168	0.863825	NO
SAM23877_RS02205	NZ_CP012382.1	480631	480873	-	Other_genes_regulated	11.7483	2.804	0.00387844	YES
SAM23877_RS02210	NZ_CP012382.1	481134	481979	+	Other_genes_regulated	12.6549	2.746	0.000159559	YES
SAM23877_RS02215	NZ_CP012382.1	482149	482604	+	Other_genes_regulated	11.1455	1.512	0.0182191	YES
SAM23877_RS02220	NZ_CP012382.1	482650	483621	-	Other_genes_regulated	7.95386	-1.088	2.2121e-06	YES
SAM23877_RS02225	NZ_CP012382.1	483618	484472	-	Other_genes_regulated	9.00736	-0.546	0.0150632	YES
SAM23877_RS02230	NZ_CP012382.1	484671	485030	-	Other_genes_regulated	7.72186	-1.522	3.02092e-07	YES
SAM23877_RS02235	NZ_CP012382.1	485027	486343	-	Not_diff_regulated	7.95147	-0.579	0.0553099	NO
SAM23877_RS02240	NZ_CP012382.1	486622	490782	+	Not_diff_regulated	8.8597	0.171	0.426013	NO
SAM23877_RS02245	NZ_CP012382.1	490782	491078	+	Other_genes_regulated	7.58436	-1.207	4.48337e-05	YES
SAM23877_RS02250	NZ_CP012382.1	491162	492109	-	Other_genes_regulated	7.76354	-0.601	0.00271216	YES
SAM23877_RS02255	NZ_CP012382.1	492236	492982	-	Not_diff_regulated	8.63999	-0.527	0.206845	NO
SAM23877_RS02260	NZ_CP012382.1	493344	493841	+	Other_genes_regulated	5.25371	-1.109	0.0110231	YES
SAM23877_RS02265	NZ_CP012382.1	493994	499993	-	Other_genes_regulated	2.27302	1.069	0.00814707	YES
SAM23877_RS02270	NZ_CP012382.1	500022	502553	-	Not_diff_regulated	3.70412	0.397	0.416372	NO
SAM23877_RS02275	NZ_CP012382.1	502609	505515	-	Not_diff_regulated	3.63039	0.494	0.22258	NO
SAM23877_RS02280	NZ_CP012382.1	505522	506595	-	Other_genes_regulated	5.98447	1.343	0.00506766	YES
SAM23877_RS02285	NZ_CP012382.1	507145	509091	+	Not_diff_regulated	4.59334	-0.336	0.375514	NO
SAM23877_RS02290	NZ_CP012382.1	509152	509526	+	Not_diff_regulated	9.02975	0.65	0.07872	NO
SAM23877_RS02295	NZ_CP012382.1	509634	511832	-	Not_diff_regulated	8.19407	-0.404	0.407258	NO
SAM23877_RS02300	NZ_CP012382.1	511997	512554	-	Other_genes_regulated	8.83035	0.803	0.00760203	YES
SAM23877_RS02305	NZ_CP012382.1	512565	514817	-	Other_genes_regulated	7.67364	-0.789	0.00170304	YES
SAM23877_RS02310	NZ_CP012382.1	515029	516363	-	Other_genes_regulated	6.09095	1.509	0.000124099	YES
SAM23877_RS02315	NZ_CP012382.1	516408	517745	-	Other_genes_regulated	5.28036	2.172	1.02364e-08	YES
SAM23877_RS02320	NZ_CP012382.1	518315	519190	-	Not_diff_regulated	5.4764	0.554	0.181801	NO
SAM23877_RS02325	NZ_CP012382.1	519610	520536	+	Other_genes_regulated	4.43129	1.31	0.0499191	YES
SAM23877_RS02330	NZ_CP012382.1	520647	521642	+	Other_genes_regulated	6.07187	-1.115	0.00117003	YES
SAM23877_RS02335	NZ_CP012382.1	521787	522461	-	Other_genes_regulated	5.02647	-1.797	0.000896514	YES
SAM23877_RS02340	NZ_CP012382.1	522884	523291	-	Other_genes_regulated	7.61529	1.737	2.18204e-06	YES
SAM23877_RS02345	NZ_CP012382.1	523435	524484	+	Other_genes_regulated	5.4842	1.088	0.00527613	YES
SAM23877_RS02350	NZ_CP012382.1	524526	526310	-	Other_genes_regulated	5.87832	2.33	6.54289e-09	YES
SAM23877_RS02355	NZ_CP012382.1	526678	528144	+	Other_genes_regulated	8.34195	5.252	1.36759e-47	YES
SAM23877_RS02360	NZ_CP012382.1	528210	529781	+	Other_genes_regulated	8.32754	7.548	4.80244e-36	YES
SAM23877_RS02365	NZ_CP012382.1	529778	531868	+	Other_genes_regulated	7.96923	5.337	5.89213e-39	YES
SAM23877_RS02370	NZ_CP012382.1	532125	534509	+	Other_genes_regulated	6.13833	1.985	1.63273e-08	YES
SAM23877_RS02375	NZ_CP012382.1	534692	535300	-	Other_genes_regulated	9.48036	1.517	0.00827361	YES
SAM23877_RS02380	NZ_CP012382.1	535523	536242	-	Not_diff_regulated	9.19845	-0.585	0.0990006	NO
SAM23877_RS02385	NZ_CP012382.1	536418	537449	-	Not_diff_regulated	9.41399	-0.69	0.186178	NO
SAM23877_RS02390	NZ_CP012382.1	537490	538263	-	Not_diff_regulated	9.05259	0.492	0.318257	NO
SAM23877_RS02395	NZ_CP012382.1	538263	539369	-	Other_genes_regulated	7.89226	-1.742	2.84466e-05	YES
SAM23877_RS02400	NZ_CP012382.1	539666	540655	-	Not_diff_regulated	7.00318	-0.523	0.239889	NO
SAM23877_RS39590	NZ_CP012382.1	540841	541041	-	Other_genes_regulated	6.70705	1.233	0.0205767	YES
SAM23877_RS02410	NZ_CP012382.1	541237	541632	-	Other_genes_regulated	8.16932	0.654	0.0225096	YES
SAM23877_RS02415	NZ_CP012382.1	541904	543304	-	Other_genes_regulated	5.88858	1	0.00314106	YES
SAM23877_RS02420	NZ_CP012382.1	543419	544417	+	Not_diff_regulated	7.44439	-0.599	0.0887298	NO
SAM23877_RS02425	NZ_CP012382.1	544668	545174	-	Not_diff_regulated	10.5817	0.147	0.764384	NO
SAM23877_RS02430	NZ_CP012382.1	545379	546661	-	Not_diff_regulated	7.12429	-0.043	0.907055	NO
SAM23877_RS37060	NZ_CP012382.1	546698	547184	+	Not_diff_regulated	2.03801	1.613	0.173233	NO
SAM23877_RS02435	NZ_CP012382.1	547294	548241	+	Not_diff_regulated	5.77748	-0.52	0.129301	NO
SAM23877_RS02440	NZ_CP012382.1	548393	549037	+	Other_genes_regulated	2.63263	-3.438	4.56572e-05	YES
SAM23877_RS02445	NZ_CP012382.1	549136	549744	+	Not_diff_regulated	3.03741	-1.211	0.14702	NO
SAM23877_RS02450	NZ_CP012382.1	549817	550551	+	Other_genes_regulated	0.444184	-4.582	9.33064e-05	YES
SAM23877_RS40510	NZ_CP012382.1	550922	551638	+	Other_genes_regulated	10.3286	1.702	7.79599e-11	YES
SAM23877_RS39595	NZ_CP012382.1	551799	552152	+	Not_diff_regulated	6.78358	0.734	0.0636105	NO
SAM23877_RS39600	NZ_CP012382.1	552146	552553	+	Other_genes_regulated	4.61529	2.44	0.00206288	YES
SAM23877_RS02465	NZ_CP012382.1	552941	553933	-	Not_diff_regulated	5.94087	0.112	0.752663	NO
SAM23877_RS02470	NZ_CP012382.1	553986	554381	+	Other_genes_regulated	6.72875	1.934	1.76689e-06	YES
SAM23877_RS02475	NZ_CP012382.1	554488	555912	-	Not_diff_regulated	4.24393	-0.534	0.173201	NO
SAM23877_RS02480	NZ_CP012382.1	556102	557208	+	Other_genes_regulated	6.0628	2.161	3.48905e-09	YES
SAM23877_RS02485	NZ_CP012382.1	557218	558026	-	Other_genes_regulated	6.16377	-1.17	0.0160498	YES
SAM23877_RS02490	NZ_CP012382.1	558162	558695	+	Other_genes_regulated	6.19049	1.288	0.0283674	YES
SAM23877_RS02495	NZ_CP012382.1	558704	559491	-	Other_genes_regulated	5.73605	1.486	0.0135727	YES
SAM23877_RS02505	NZ_CP012382.1	559972	563169	-	Other_genes_regulated	7.64024	5.594	2.44528e-17	YES
SAM23877_RS02510	NZ_CP012382.1	563771	564085	+	Other_genes_regulated	5.57347	3.039	0.000189328	YES
SAM23877_RS02515	NZ_CP012382.1	564094	564810	-	Other_genes_regulated	7.06492	0.85	0.026784	YES
SAM23877_RS37065	NZ_CP012382.1	564839	565679	-	Other_genes_regulated	3.05718	-2.829	4.04448e-05	YES
SAM23877_RS02520	NZ_CP012382.1	566313	567515	+	Not_diff_regulated	-0.266637	-0.646	0.575457	NO
SAM23877_RS41090	NZ_CP012382.1	568372	568842	-	Not_diff_regulated	7.94418	-0.403	0.0986474	NO
SAM23877_RS02530	NZ_CP012382.1	569098	570099	-	Other_genes_regulated	6.9858	2.362	6.27373e-16	YES
SAM23877_RS02535	NZ_CP012382.1	570096	570737	-	Not_diff_regulated	4.54625	0.53	0.301083	NO
SAM23877_RS02540	NZ_CP012382.1	570934	571134	-	Other_genes_regulated	6.83829	1.28	0.00791055	YES
SAM23877_RS02545	NZ_CP012382.1	571526	572374	-	Other_genes_regulated	7.36545	1.657	3.07844e-06	YES
SAM23877_RS02550	NZ_CP012382.1	572646	573587	+	Other_genes_regulated	5.25613	1.677	0.000244364	YES
SAM23877_RS02555	NZ_CP012382.1	573899	574465	+	Other_genes_regulated	6.9885	3.403	1.01541e-09	YES
SAM23877_RS02560	NZ_CP012382.1	574658	575548	-	Other_genes_regulated	5.59277	1.721	0.000236578	YES
SAM23877_RS02565	NZ_CP012382.1	575873	576556	+	Not_diff_regulated	3.13289	1.555	0.0787873	NO
SAM23877_RS41095	NZ_CP012382.1	576553	577092	+	Other_genes_regulated	4.88897	2.235	0.0019823	YES
SAM23877_RS02575	NZ_CP012382.1	577134	578393	+	Other_genes_regulated	4.36702	2.48	0.000266001	YES
SAM23877_RS02580	NZ_CP012382.1	578431	579198	+	Other_genes_regulated	5.38082	3.164	9.76372e-06	YES
SAM23877_RS41100	NZ_CP012382.1	579478	580110	+	Other_genes_regulated	7.33215	1.493	0.00204639	YES
SAM23877_RS02590	NZ_CP012382.1	580287	581216	-	Other_genes_regulated	4.91205	-1.91	2.38128e-05	YES
SAM23877_RS02595	NZ_CP012382.1	581330	581857	+	Other_genes_regulated	6.44495	-1.158	0.0015194	YES
SAM23877_RS02600	NZ_CP012382.1	582051	583493	-	Other_genes_regulated	7.42513	2.135	3.83497e-07	YES
SAM23877_RS02605	NZ_CP012382.1	583664	584326	-	Not_diff_regulated	7.54712	0.263	0.527427	NO
SAM23877_RS37075	NZ_CP012382.1	584292	584954	-	Not_diff_regulated	3.59292	-0.565	0.412907	NO
SAM23877_RS02610	NZ_CP012382.1	585024	585173	+	Not_diff_regulated	4.32193	-0.913	0.302126	NO
SAM23877_RS02615	NZ_CP012382.1	585222	585527	-	Not_diff_regulated	5.51575	-0.174	0.837991	NO
SAM23877_RS02620	NZ_CP012382.1	585763	586122	+	Not_diff_regulated	11.3021	0.238	0.440725	NO
SAM23877_RS02625	NZ_CP012382.1	586157	586624	-	Other_genes_regulated	6.61898	2.744	0.000162581	YES
SAM23877_RS02630	NZ_CP012382.1	586859	587095	+	Not_diff_regulated	8.69175	-0.034	0.938605	NO
SAM23877_RS02635	NZ_CP012382.1	587408	588061	+	Other_genes_regulated	6.41999	-1.012	0.00817357	YES
SAM23877_RS02640	NZ_CP012382.1	588274	591039	+	Not_diff_regulated	5.65114	0.301	0.41392	NO
SAM23877_RS02645	NZ_CP012382.1	591115	592179	-	Other_genes_regulated	8.27109	2.137	1.21137e-07	YES
SAM23877_RS02650	NZ_CP012382.1	592447	592923	-	Other_genes_regulated	12.3689	4.685	4.69961e-32	YES
SAM23877_RS02655	NZ_CP012382.1	593081	594049	-	Other_genes_regulated	8.82351	2.972	2.9449e-37	YES
SAM23877_RS39610	NZ_CP012382.1	594315	594479	+	Other_genes_regulated	7.2999	3.759	0.000490247	YES
SAM23877_RS02660	NZ_CP012382.1	594670	595245	-	Other_genes_regulated	5.60321	1.632	0.00306819	YES
SAM23877_RS02665	NZ_CP012382.1	595532	597343	+	Other_genes_regulated	5.51746	-2.822	1.60891e-11	YES
SAM23877_RS02670	NZ_CP012382.1	597343	599520	+	Other_genes_regulated	7.98552	-1.046	0.000887725	YES
SAM23877_RS02675	NZ_CP012382.1	599533	600546	+	Other_genes_regulated	6.5035	-2.146	5.13874e-09	YES
SAM23877_RS02680	NZ_CP012382.1	600775	601278	-	Other_genes_regulated	6.11779	-2.196	1.85149e-08	YES
SAM23877_RS02685	NZ_CP012382.1	601483	602187	+	Not_diff_regulated	6.52667	0.157	0.713446	NO
SAM23877_RS02690	NZ_CP012382.1	602357	603220	+	Not_diff_regulated	8.87267	0.195	0.611872	NO
SAM23877_RS02695	NZ_CP012382.1	603342	604382	+	Other_genes_regulated	6.07131	-2.416	6.52674e-23	YES
SAM23877_RS02700	NZ_CP012382.1	604490	605200	-	Other_genes_regulated	0.492079	-2.518	0.0129971	YES
SAM23877_RS02705	NZ_CP012382.1	605197	606615	-	Not_diff_regulated	2.49513	0.336	0.617087	NO
SAM23877_RS02710	NZ_CP012382.1	606612	607931	-	Not_diff_regulated	2.40682	1.227	0.13929	NO
SAM23877_RS02715	NZ_CP012382.1	608388	608810	+	Not_diff_regulated	7.717	0.626	0.523276	NO
SAM23877_RS02720	NZ_CP012382.1	608764	609267	-	Other_genes_regulated	4.68894	-2.776	8.92518e-12	YES
SAM23877_RS02725	NZ_CP012382.1	609446	609661	+	Other_genes_regulated	9.01825	4.05	1.35028e-06	YES
SAM23877_RS02730	NZ_CP012382.1	609778	610977	-	Other_genes_regulated	7.82972	0.773	0.000310286	YES
SAM23877_RS02735	NZ_CP012382.1	611113	612069	-	Other_genes_regulated	7.46429	-1.707	7.53304e-14	YES
SAM23877_RS02740	NZ_CP012382.1	612444	613433	-	Other_genes_regulated	4.26243	1.721	0.00198741	YES
SAM23877_RS02745	NZ_CP012382.1	613484	614314	-	Not_diff_regulated	4.72651	-0.658	0.222928	NO
SAM23877_RS02750	NZ_CP012382.1	614505	615074	-	Other_genes_regulated	6.33453	1.03	0.00143774	YES
SAM23877_RS02755	NZ_CP012382.1	615218	616039	+	Other_genes_regulated	9.89197	4.495	3.31541e-30	YES
SAM23877_RS02760	NZ_CP012382.1	616224	616616	-	Not_diff_regulated	8.84724	0.046	0.903284	NO
SAM23877_RS02765	NZ_CP012382.1	616613	616909	-	Other_genes_regulated	11.3041	2.045	2.86348e-10	YES
SAM23877_RS02770	NZ_CP012382.1	617276	617794	+	Not_diff_regulated	5.99059	0.787	0.216753	NO
SAM23877_RS02775	NZ_CP012382.1	617944	618675	+	Not_diff_regulated	4.69801	-0.308	0.633588	NO
SAM23877_RS02780	NZ_CP012382.1	618753	619823	-	Not_diff_regulated	3.07097	0.314	0.694121	NO
SAM23877_RS02785	NZ_CP012382.1	620083	622305	+	Other_genes_regulated	8.10016	4.405	2.99286e-45	YES
SAM23877_RS02790	NZ_CP012382.1	622435	623289	+	Other_genes_regulated	8.36043	8.375	1.26964e-30	YES
SAM23877_RS02795	NZ_CP012382.1	623419	624717	+	Not_diff_regulated	6.99764	1.274	0.0886211	NO
SAM23877_RS02800	NZ_CP012382.1	624737	626782	+	Not_diff_regulated	6.7551	-1.03	0.0717495	NO
SAM23877_RS02805	NZ_CP012382.1	626894	627334	+	Other_genes_regulated	5.08804	-2.297	2.44395e-09	YES
SAM23877_RS02810	NZ_CP012382.1	627493	627912	+	Not_diff_regulated	7.96578	0.041	0.890229	NO
SAM23877_RS02815	NZ_CP012382.1	627909	629054	+	Other_genes_regulated	3.89086	-1.559	3.76092e-05	YES
SAM23877_RS02820	NZ_CP012382.1	629254	630450	+	Other_genes_regulated	6.02598	2.977	1.52358e-08	YES
SAM23877_RS02825	NZ_CP012382.1	630559	631998	-	Other_genes_regulated	6.04379	3.976	2.41774e-11	YES
SAM23877_RS02830	NZ_CP012382.1	632104	633027	-	Other_genes_regulated	5.75789	3.827	1.99448e-12	YES
SAM23877_RS02835	NZ_CP012382.1	633040	634035	-	Other_genes_regulated	5.81314	2.971	7.82205e-06	YES
SAM23877_RS02840	NZ_CP012382.1	634129	635439	-	Other_genes_regulated	7.8901	5.873	1.39511e-24	YES
SAM23877_RS02845	NZ_CP012382.1	635751	636764	+	Other_genes_regulated	6.82543	-2.313	1.61621e-21	YES
SAM23877_RS02850	NZ_CP012382.1	637177	637803	-	Other_genes_regulated	8.6042	-2.025	2.43616e-12	YES
SAM23877_RS02855	NZ_CP012382.1	637950	638510	+	Other_genes_regulated	7.64128	-1.668	1.90075e-05	YES
SAM23877_RS02860	NZ_CP012382.1	638536	639306	-	Other_genes_regulated	9.98438	6.431	5.69125e-56	YES
SAM23877_RS02865	NZ_CP012382.1	639400	640695	-	Other_genes_regulated	6.00097	1.189	0.0193665	YES
SAM23877_RS02870	NZ_CP012382.1	640692	642029	-	Other_genes_regulated	8.3937	3.059	2.15973e-11	YES
SAM23877_RS02875	NZ_CP012382.1	642026	643522	-	Other_genes_regulated	8.08326	2.736	1.2329e-08	YES
SAM23877_RS02880	NZ_CP012382.1	643892	644095	+	Other_genes_regulated	7.68568	7.117	1.32969e-07	YES
SAM23877_RS02885	NZ_CP012382.1	644323	645186	+	Other_genes_regulated	5.99226	4.873	4.66171e-09	YES
SAM23877_RS02890	NZ_CP012382.1	645244	645459	+	Not_diff_regulated	5.91134	1.487	0.0576326	NO
SAM23877_RS02895	NZ_CP012382.1	645613	647676	+	Other_genes_regulated	7.27649	1.459	1.87936e-05	YES
SAM23877_RS02900	NZ_CP012382.1	647771	648442	+	Not_diff_regulated	8.02468	-0.5	0.199207	NO
SAM23877_RS39615	NZ_CP012382.1	648475	648627	+	Other_genes_regulated	8.61529	1.92	7.36895e-05	YES
SAM23877_RS02905	NZ_CP012382.1	648867	650105	+	Other_genes_regulated	7.65083	0.824	0.00415371	YES
SAM23877_RS02910	NZ_CP012382.1	650102	650776	+	Not_diff_regulated	7.18175	0.551	0.076828	NO
SAM23877_RS02915	NZ_CP012382.1	650916	651761	+	Not_diff_regulated	2.5632	-1.436	0.0516105	NO
SAM23877_RS02920	NZ_CP012382.1	651758	654271	+	Other_genes_regulated	1.99194	1.23	0.0403568	YES
SAM23877_RS02925	NZ_CP012382.1	654484	655881	+	Other_genes_regulated	2.83856	1.81	0.0322036	YES
SAM23877_RS02930	NZ_CP012382.1	655878	657101	+	Other_genes_regulated	3.7084	2.889	4.70894e-06	YES
SAM23877_RS02935	NZ_CP012382.1	657136	657984	-	Other_genes_regulated	4.32363	-1.011	0.0231967	YES
SAM23877_RS02940	NZ_CP012382.1	658133	658870	+	Other_genes_regulated	1.43831	-1.859	0.0462056	YES
SAM23877_RS02945	NZ_CP012382.1	659012	659875	-	Other_genes_regulated	5.42035	2.086	1.18364e-06	YES
SAM23877_RS02950	NZ_CP012382.1	660035	662254	-	Other_genes_regulated	11.2996	5.42	8.86724e-33	YES
SAM23877_RS02955	NZ_CP012382.1	662515	663615	-	Other_genes_regulated	3.94865	1.552	0.0053301	YES
SAM23877_RS02960	NZ_CP012382.1	663768	664193	-	Not_diff_regulated	4.69051	0.141	0.823885	NO
SAM23877_RS02965	NZ_CP012382.1	664333	665367	+	Other_genes_regulated	1.53533	-2.396	0.000765703	YES
SAM23877_RS02970	NZ_CP012382.1	665522	666730	-	Other_genes_regulated	4.77058	-1.316	0.000315	YES
SAM23877_RS02975	NZ_CP012382.1	666883	668982	+	Not_diff_regulated	6.187	0.255	0.488371	NO
SAM23877_RS02980	NZ_CP012382.1	669072	669653	+	Not_diff_regulated	8.56227	-0.069	0.825031	NO
SAM23877_RS02985	NZ_CP012382.1	669664	670257	+	Not_diff_regulated	7.47939	-0.591	0.0546415	NO
SAM23877_RS02990	NZ_CP012382.1	670329	671627	-	Other_genes_regulated	5.45549	-2.977	5.55152e-08	YES
SAM23877_RS02995	NZ_CP012382.1	672069	673970	-	Not_diff_regulated	12.0772	0.341	0.189203	NO
SAM23877_RS03000	NZ_CP012382.1	674192	675070	+	Other_genes_regulated	3.99342	3.967	4.93979e-06	YES
SAM23877_RS03005	NZ_CP012382.1	675098	676054	+	Other_genes_regulated	4.15087	-2.209	9.89125e-08	YES
SAM23877_RS03010	NZ_CP012382.1	676175	677173	+	Other_genes_regulated	11.96	5.946	9.29137e-22	YES
SAM23877_RS03015	NZ_CP012382.1	677223	677720	+	Other_genes_regulated	14.1506	-0.913	7.62851e-05	YES
SAM23877_RS03020	NZ_CP012382.1	677867	679345	+	Other_genes_regulated	8.75731	1.887	3.25815e-10	YES
SAM23877_RS03025	NZ_CP012382.1	679394	680227	+	Other_genes_regulated	7.21608	2.279	3.88775e-14	YES
SAM23877_RS03030	NZ_CP012382.1	680517	681455	+	Not_diff_regulated	7.1352	0.582	0.440182	NO
SAM23877_RS03035	NZ_CP012382.1	681520	683343	-	Not_diff_regulated	3.71786	-0.256	0.636963	NO
SAM23877_RS03040	NZ_CP012382.1	683414	684313	-	Not_diff_regulated	2.95936	0.748	0.387032	NO
SAM23877_RS03045	NZ_CP012382.1	684316	685269	-	Not_diff_regulated	3.6529	1.305	0.139943	NO
SAM23877_RS03050	NZ_CP012382.1	685292	686656	-	Not_diff_regulated	3.63856	0.404	0.493806	NO
SAM23877_RS03055	NZ_CP012382.1	686845	687900	+	Other_genes_regulated	6.29643	-1.708	3.46895e-12	YES
SAM23877_RS41105	NZ_CP012382.1	687954	688235	-	Not_diff_regulated	4.4112	-0.008	0.994453	NO
SAM23877_RS03060	NZ_CP012382.1	688413	689900	+	Not_diff_regulated	4.74855	0.449	0.39001	NO
SAM23877_RS03065	NZ_CP012382.1	689945	690670	+	Not_diff_regulated	3.63188	-0.552	0.384549	NO
SAM23877_RS03070	NZ_CP012382.1	690831	691541	+	Other_genes_regulated	6.44627	-3.098	7.74399e-11	YES
SAM23877_RS03075	NZ_CP012382.1	691651	692091	+	Not_diff_regulated	7.11189	0.66	0.493318	NO
SAM23877_RS03080	NZ_CP012382.1	692113	693888	-	Other_genes_regulated	4.12556	-1.436	0.00037469	YES
SAM23877_RS03085	NZ_CP012382.1	694069	696063	-	Not_diff_regulated	4.36116	0.219	0.66964	NO
SAM23877_RS03090	NZ_CP012382.1	696060	697424	-	Other_genes_regulated	5.48184	1.565	0.0022574	YES
SAM23877_RS03095	NZ_CP012382.1	697421	698248	-	Other_genes_regulated	6.81146	1.514	0.00201715	YES
SAM23877_RS03100	NZ_CP012382.1	698297	699370	-	Not_diff_regulated	5.67837	-0.714	0.107997	NO
SAM23877_RS03105	NZ_CP012382.1	699497	700900	+	Other_genes_regulated	7.44119	1.286	0.000778387	YES
SAM23877_RS03110	NZ_CP012382.1	700931	701950	+	Other_genes_regulated	5.36375	1.131	0.0176527	YES
SAM23877_RS03115	NZ_CP012382.1	701947	702831	+	Other_genes_regulated	6.28478	1.347	0.000797747	YES
SAM23877_RS03120	NZ_CP012382.1	702850	704049	+	Not_diff_regulated	6.51833	0.216	0.459448	NO
SAM23877_RS03125	NZ_CP012382.1	704111	705004	+	Not_diff_regulated	5.96901	0.471	0.339554	NO
SAM23877_RS03130	NZ_CP012382.1	705101	705568	-	Other_genes_regulated	6.18288	-3.148	9.58835e-12	YES
SAM23877_RS03135	NZ_CP012382.1	705770	706363	+	Other_genes_regulated	12.8977	1.493	1.28448e-10	YES
SAM23877_RS03140	NZ_CP012382.1	706438	707340	+	Other_genes_regulated	6.98009	-1.906	5.55327e-10	YES
SAM23877_RS03145	NZ_CP012382.1	707643	708860	+	Other_genes_regulated	7.89539	3.715	1.43788e-25	YES
SAM23877_RS03150	NZ_CP012382.1	708880	709986	-	Other_genes_regulated	9.09414	3.974	8.16413e-30	YES
SAM23877_RS03155	NZ_CP012382.1	709986	710492	-	Other_genes_regulated	11.0806	7.043	7.81764e-54	YES
SAM23877_RS03160	NZ_CP012382.1	710486	711313	-	Other_genes_regulated	10.6495	6.328	3.5612e-80	YES
SAM23877_RS03165	NZ_CP012382.1	711323	711616	-	Other_genes_regulated	12.5966	8.417	9.65631e-73	YES
SAM23877_RS03170	NZ_CP012382.1	711613	712590	-	Other_genes_regulated	12.8963	6.944	4.95176e-104	YES
SAM23877_RS03175	NZ_CP012382.1	712806	713219	+	Other_genes_regulated	9.10519	3.753	3.81647e-17	YES
SAM23877_RS03180	NZ_CP012382.1	713216	714562	+	Other_genes_regulated	11.2776	6.854	8.96129e-96	YES
SAM23877_RS03185	NZ_CP012382.1	714690	715988	+	Other_genes_regulated	9.52347	0.995	0.0189822	YES
SAM23877_RS03190	NZ_CP012382.1	716084	717211	-	Not_diff_regulated	7.82623	-0.321	0.502591	NO
SAM23877_RS03195	NZ_CP012382.1	717419	718768	-	Not_diff_regulated	9.75933	0.653	0.292867	NO
SAM23877_RS03200	NZ_CP012382.1	718784	719377	-	Other_genes_regulated	10.8376	1.447	0.0153134	YES
SAM23877_RS03205	NZ_CP012382.1	719352	719729	-	Other_genes_regulated	11.3993	2.365	0.0001375	YES
SAM23877_RS03210	NZ_CP012382.1	719726	720127	-	Not_diff_regulated	9.45428	0.279	0.648327	NO
SAM23877_RS03215	NZ_CP012382.1	720124	721296	-	Other_genes_regulated	11.7068	1.231	0.0178824	YES
SAM23877_RS03220	NZ_CP012382.1	721628	722380	+	Other_genes_regulated	7.52822	-1.289	0.000104101	YES
SAM23877_RS03225	NZ_CP012382.1	722725	723453	+	Not_diff_regulated	5.58529	-0.093	0.862465	NO
SAM23877_RS03230	NZ_CP012382.1	723651	724490	+	Other_genes_regulated	4.339	-2.564	1.45249e-11	YES
SAM23877_RS03235	NZ_CP012382.1	725204	726196	+	Not_diff_regulated	4.25806	-0.235	0.687091	NO
SAM23877_RS03240	NZ_CP012382.1	726193	727050	+	Not_diff_regulated	2.80591	-0.735	0.311901	NO
SAM23877_RS03245	NZ_CP012382.1	727026	727847	+	Other_genes_regulated	1.86775	-2.497	0.00350521	YES
SAM23877_RS03250	NZ_CP012382.1	727844	729238	+	Other_genes_regulated	4.64902	1.099	0.0133086	YES
SAM23877_RS03255	NZ_CP012382.1	729216	729611	+	Other_genes_regulated	5.24332	-3.574	1.67537e-10	YES
SAM23877_RS03260	NZ_CP012382.1	729951	730916	+	Not_diff_regulated	5.13737	-0.599	0.485529	NO
SAM23877_RS03265	NZ_CP012382.1	731014	731889	-	Other_genes_regulated	6.23539	2.136	0.000901457	YES
SAM23877_RS03270	NZ_CP012382.1	731969	732334	-	Not_diff_regulated	6.77201	0.741	0.0895891	NO
SAM23877_RS03275	NZ_CP012382.1	732582	733070	+	Not_diff_regulated	5.73253	0.285	0.548098	NO
SAM23877_RS03280	NZ_CP012382.1	733099	733440	-	Other_genes_regulated	9.67721	1.454	1.89204e-06	YES
SAM23877_RS03285	NZ_CP012382.1	733495	734031	-	Other_genes_regulated	9.70436	1.596	0.0108273	YES
SAM23877_RS03290	NZ_CP012382.1	734129	734932	-	Not_diff_regulated	5.63666	0.004	0.999096	NO
SAM23877_RS03295	NZ_CP012382.1	735074	736144	+	Other_genes_regulated	12.4575	9.425	7.10917e-48	YES
SAM23877_RS03300	NZ_CP012382.1	736193	737221	+	Other_genes_regulated	11.4345	7.929	1.8594e-45	YES
SAM23877_RS03305	NZ_CP012382.1	737312	738481	-	Other_genes_regulated	8.94842	5.989	1.00414e-41	YES
SAM23877_RS03310	NZ_CP012382.1	738632	739324	-	Other_genes_regulated	8.9637	9.102	3.14845e-17	YES
SAM23877_RS03315	NZ_CP012382.1	739441	740193	-	Other_genes_regulated	10.9081	9.786	2.06262e-48	YES
SAM23877_RS03320	NZ_CP012382.1	740596	742479	-	Not_diff_regulated	4.21548	1.033	0.18873	NO
SAM23877_RS03325	NZ_CP012382.1	742605	743285	+	Not_diff_regulated	9.44302	-0.407	0.166903	NO
SAM23877_RS03330	NZ_CP012382.1	743350	743820	-	Other_genes_regulated	10.8056	2.683	0.00484798	YES
SAM23877_RS03335	NZ_CP012382.1	743939	744676	-	Not_diff_regulated	4.3452	-0.418	0.477986	NO
SAM23877_RS03340	NZ_CP012382.1	744964	745932	+	Other_genes_regulated	6.25488	-0.987	9.57979e-05	YES
SAM23877_RS03345	NZ_CP012382.1	746211	747851	-	Other_genes_regulated	10.3319	1.658	0.000282446	YES
SAM23877_RS03350	NZ_CP012382.1	748115	748543	-	Not_diff_regulated	9.9352	0.115	0.91723	NO
SAM23877_RS03355	NZ_CP012382.1	748614	749137	-	Not_diff_regulated	4.10229	-0.744	0.257419	NO
SAM23877_RS03360	NZ_CP012382.1	749179	750117	-	Other_genes_regulated	5.48312	-1.745	3.55615e-10	YES
SAM23877_RS03365	NZ_CP012382.1	750212	751792	+	Other_genes_regulated	2.33916	-3.46	3.17125e-06	YES
SAM23877_RS03370	NZ_CP012382.1	751872	753326	+	Other_genes_regulated	5.1869	-1.825	0.00173785	YES
SAM23877_RS03375	NZ_CP012382.1	753424	754677	+	Other_genes_regulated	5.50635	-1.409	0.0211037	YES
SAM23877_RS03380	NZ_CP012382.1	754797	755540	-	Other_genes_regulated	12.9413	8.744	1.58878e-41	YES
SAM23877_RS03385	NZ_CP012382.1	755614	756603	-	Not_diff_regulated	5.10196	-0.269	0.62699	NO
SAM23877_RS03390	NZ_CP012382.1	756859	757542	+	Other_genes_regulated	6.47867	3.553	7.41196e-08	YES
SAM23877_RS03395	NZ_CP012382.1	757673	757933	+	Not_diff_regulated	6.89207	0.595	0.510288	NO
SAM23877_RS03400	NZ_CP012382.1	757943	758626	-	Other_genes_regulated	4.71786	-2.014	1.44127e-06	YES
SAM23877_RS03405	NZ_CP012382.1	758783	759133	+	Other_genes_regulated	8.85919	2.948	2.77927e-05	YES
SAM23877_RS03410	NZ_CP012382.1	759164	760360	-	Not_diff_regulated	4.9885	-0.071	0.902306	NO
SAM23877_RS03415	NZ_CP012382.1	760462	760908	-	Other_genes_regulated	5.40958	-2.451	5.03303e-05	YES
SAM23877_RS03420	NZ_CP012382.1	761067	761498	+	Other_genes_regulated	4.67033	-2.34	4.52517e-06	YES
SAM23877_RS03425	NZ_CP012382.1	761686	762378	+	Not_diff_regulated	6.2015	-0.061	0.899138	NO
SAM23877_RS03430	NZ_CP012382.1	762452	763765	+	Other_genes_regulated	7.89605	2.524	0.00898131	YES
SAM23877_RS03435	NZ_CP012382.1	763941	765629	+	Other_genes_regulated	6.78299	-2.701	1.75494e-07	YES
SAM23877_RS03440	NZ_CP012382.1	765626	766033	+	Other_genes_regulated	7.52218	-1.742	0.00153269	YES
SAM23877_RS03445	NZ_CP012382.1	766030	766377	+	Other_genes_regulated	7.80824	-1.527	0.0165529	YES
SAM23877_RS03450	NZ_CP012382.1	766358	766978	+	Not_diff_regulated	8.20303	-0.983	0.0975516	NO
SAM23877_RS03455	NZ_CP012382.1	766975	768207	+	Not_diff_regulated	8.19767	-0.745	0.198858	NO
SAM23877_RS03460	NZ_CP012382.1	768204	769427	+	Not_diff_regulated	8.26299	-0.888	0.139456	NO
SAM23877_RS03465	NZ_CP012382.1	769573	769974	+	Not_diff_regulated	8.14762	-0.032	0.957776	NO
SAM23877_RS03470	NZ_CP012382.1	770627	771433	+	Other_genes_regulated	4.83292	2.124	0.000538959	YES
SAM23877_RS03475	NZ_CP012382.1	771462	772454	-	Other_genes_regulated	6.13942	-0.934	0.000147097	YES
SAM23877_RS03480	NZ_CP012382.1	772774	773700	+	Not_diff_regulated	5.31881	0.646	0.252926	NO
SAM23877_RS03485	NZ_CP012382.1	773708	774658	+	Other_genes_regulated	6.61164	3.719	2.7269e-18	YES
SAM23877_RS03490	NZ_CP012382.1	774724	776067	+	Other_genes_regulated	6.77314	2.7	4.57676e-14	YES
SAM23877_RS03495	NZ_CP012382.1	776158	778203	+	Not_diff_regulated	4.17665	0.906	0.0704851	NO
SAM23877_RS03500	NZ_CP012382.1	778328	780376	+	Other_genes_regulated	6.08402	2.691	2.87186e-14	YES
SAM23877_RS03505	NZ_CP012382.1	780477	781118	+	Not_diff_regulated	4.22432	0.99	0.142851	NO
SAM23877_RS03510	NZ_CP012382.1	781233	782024	+	Not_diff_regulated	10.9298	-0.259	0.536187	NO
SAM23877_RS03515	NZ_CP012382.1	782044	782220	-	Not_diff_regulated	8.2261	-0.053	0.959777	NO
SAM23877_RS03520	NZ_CP012382.1	782387	783565	+	Other_genes_regulated	6.46288	-1.23	3.39451e-05	YES
SAM23877_RS03525	NZ_CP012382.1	783727	784290	+	Not_diff_regulated	5.73312	-0.817	0.134289	NO
SAM23877_RS03530	NZ_CP012382.1	784393	785253	+	Other_genes_regulated	8.95401	1.877	7.1136e-08	YES
SAM23877_RS03535	NZ_CP012382.1	785250	786233	+	Other_genes_regulated	8.96285	1.4	0.00406847	YES
SAM23877_RS03540	NZ_CP012382.1	786241	788313	+	Not_diff_regulated	5.48744	-0.358	0.379058	NO
SAM23877_RS03545	NZ_CP012382.1	788704	790038	+	Not_diff_regulated	3.49005	-0.455	0.409414	NO
SAM23877_RS37095	NZ_CP012382.1	790271	790468	+	Not_diff_regulated	6.24332	0.035	0.955502	NO
SAM23877_RS03550	NZ_CP012382.1	790432	791370	-	Not_diff_regulated	1.0908	-1.229	0.216677	NO
SAM23877_RS03555	NZ_CP012382.1	791558	792334	+	Not_diff_regulated	10.7745	3.43	NA	NO
SAM23877_RS03560	NZ_CP012382.1	792340	792828	-	Not_diff_regulated	7.92691	0.867	0.30586	NO
SAM23877_RS03565	NZ_CP012382.1	792844	793857	-	Not_diff_regulated	6.97994	0.299	0.75752	NO
SAM23877_RS03570	NZ_CP012382.1	793854	794885	-	Other_genes_regulated	8.37241	2.096	0.0351696	YES
SAM23877_RS03575	NZ_CP012382.1	794882	796399	-	Other_genes_regulated	9.96673	2.239	0.0250835	YES
SAM23877_RS03580	NZ_CP012382.1	796775	797653	-	Other_genes_regulated	4.82992	2.831	0.000239646	YES
SAM23877_RS03585	NZ_CP012382.1	797703	799322	-	Other_genes_regulated	5.62593	2.596	0.000688224	YES
SAM23877_RS03590	NZ_CP012382.1	799315	799821	-	Other_genes_regulated	8.54218	4.537	7.23177e-07	YES
SAM23877_RS03595	NZ_CP012382.1	800103	801266	+	Other_genes_regulated	5.30447	1.969	0.000530811	YES
SAM23877_RS03600	NZ_CP012382.1	801357	801800	-	Other_genes_regulated	6.21576	-3.838	3.69864e-21	YES
SAM23877_RS41110	NZ_CP012382.1	802034	802189	-	Other_genes_regulated	2.68038	-6.587	1.12207e-08	YES
SAM23877_RS03605	NZ_CP012382.1	802222	803535	-	Not_diff_regulated	9.34074	-0.389	0.239195	NO
SAM23877_RS03610	NZ_CP012382.1	804335	805417	+	Other_genes_regulated	6.03471	3.322	4.40403e-12	YES
SAM23877_RS03615	NZ_CP012382.1	805440	806060	-	Other_genes_regulated	5.59423	3.462	9.70248e-07	YES
SAM23877_RS03620	NZ_CP012382.1	806244	806483	+	Not_diff_regulated	6.38082	-0.527	0.212579	NO
SAM23877_RS03625	NZ_CP012382.1	806529	807293	-	Other_genes_regulated	5.08691	2.853	0.000435385	YES
SAM23877_RS03630	NZ_CP012382.1	807290	808165	-	Other_genes_regulated	5.27846	3.473	1.43705e-05	YES
SAM23877_RS03635	NZ_CP012382.1	808341	809384	-	Other_genes_regulated	6.1078	2.854	1.00682e-08	YES
SAM23877_RS03640	NZ_CP012382.1	810346	810759	-	Not_diff_regulated	7.05366	1.07	0.196707	NO
SAM23877_RS03645	NZ_CP012382.1	810942	812126	+	Other_genes_regulated	6.73239	2.32	1.8089e-09	YES
SAM23877_RS03650	NZ_CP012382.1	812152	812460	-	Not_diff_regulated	5.69432	1.357	0.200465	NO
SAM23877_RS03655	NZ_CP012382.1	812604	813347	+	Other_genes_regulated	8.72583	3.057	0.000783676	YES
SAM23877_RS03660	NZ_CP012382.1	813344	813640	+	Other_genes_regulated	6.99939	2.705	0.00497423	YES
SAM23877_RS03665	NZ_CP012382.1	813640	814365	+	Not_diff_regulated	7.01655	1.611	0.0858072	NO
SAM23877_RS03670	NZ_CP012382.1	814420	815058	-	Other_genes_regulated	8.47266	4.221	5.31667e-18	YES
SAM23877_RS03675	NZ_CP012382.1	815421	815954	+	Not_diff_regulated	8.04464	1.481	0.0644559	NO
SAM23877_RS03680	NZ_CP012382.1	816144	817181	-	Not_diff_regulated	4.53116	0.572	0.481618	NO
SAM23877_RS03685	NZ_CP012382.1	817655	818899	+	Other_genes_regulated	-0.316146	-5.909	3.70738e-07	YES
SAM23877_RS03690	NZ_CP012382.1	819197	820483	+	Other_genes_regulated	1.22095	-3.905	7.36843e-08	YES
SAM23877_RS03695	NZ_CP012382.1	820666	821427	-	Other_genes_regulated	6.09258	0.951	0.045101	YES
SAM23877_RS03700	NZ_CP012382.1	821496	821819	-	Other_genes_regulated	5.53282	2.707	0.00764263	YES
SAM23877_RS03705	NZ_CP012382.1	821924	822781	+	Other_genes_regulated	3.22095	-3.027	6.67895e-07	YES
SAM23877_RS03710	NZ_CP012382.1	822785	824443	-	Other_genes_regulated	11.3782	6.6	3.83421e-15	YES
SAM23877_RS03715	NZ_CP012382.1	824837	825514	+	Not_diff_regulated	5.68993	0.54	0.212765	NO
SAM23877_RS03720	NZ_CP012382.1	825511	826299	+	Not_diff_regulated	5.73422	0.629	0.142627	NO
SAM23877_RS03725	NZ_CP012382.1	826355	827395	+	Other_genes_regulated	4.89623	-2.888	6.92712e-18	YES
SAM23877_RS03730	NZ_CP012382.1	827519	828745	+	Other_genes_regulated	8.59056	2.845	1.60977e-14	YES
SAM23877_RS03735	NZ_CP012382.1	828889	830421	-	Other_genes_regulated	4.51293	-2.698	4.31843e-10	YES
SAM23877_RS03740	NZ_CP012382.1	830579	831199	+	Not_diff_regulated	9.43553	-0.124	0.712335	NO
SAM23877_RS03745	NZ_CP012382.1	831404	832906	+	Other_genes_regulated	6.15362	-1.011	0.010283	YES
SAM23877_RS03750	NZ_CP012382.1	832937	833926	-	Not_diff_regulated	6.12302	-0.426	0.194658	NO
SAM23877_RS03755	NZ_CP012382.1	834107	834937	+	Not_diff_regulated	8.61138	0.31	0.334577	NO
SAM23877_RS03760	NZ_CP012382.1	835021	837363	-	Not_diff_regulated	3.90093	0.462	0.423835	NO
SAM23877_RS03765	NZ_CP012382.1	837418	837885	-	Other_genes_regulated	3.41735	-2.876	4.18789e-05	YES
SAM23877_RS03770	NZ_CP012382.1	837882	838262	-	Other_genes_regulated	2.9771	-2.578	0.000257856	YES
SAM23877_RS03775	NZ_CP012382.1	838294	839070	-	Not_diff_regulated	1.94898	-1.056	0.239155	NO
SAM23877_RS03785	NZ_CP012382.1	839530	840726	+	Other_genes_regulated	1.32554	-2.806	0.00273347	YES
SAM23877_RS03790	NZ_CP012382.1	840810	841328	-	Other_genes_regulated	5.85308	-2.852	1.5852e-16	YES
SAM23877_RS03795	NZ_CP012382.1	841571	842227	-	Other_genes_regulated	7.14519	-2.326	5.50879e-13	YES
SAM23877_RS03800	NZ_CP012382.1	842466	843950	+	Other_genes_regulated	2.0145	-2.314	0.0117544	YES
SAM23877_RS03805	NZ_CP012382.1	844047	845027	+	Not_diff_regulated	3.72811	1.595	0.177432	NO
SAM23877_RS03810	NZ_CP012382.1	845162	845941	+	Other_genes_regulated	8.46174	5.115	1.01646e-16	YES
SAM23877_RS03815	NZ_CP012382.1	846009	846944	+	Other_genes_regulated	8.45736	-0.456	0.0202237	YES
SAM23877_RS03820	NZ_CP012382.1	846957	847481	-	Other_genes_regulated	7.88381	-2.015	6.61968e-08	YES
SAM23877_RS03825	NZ_CP012382.1	847780	848574	+	Other_genes_regulated	8.83082	5.929	2.97075e-26	YES
SAM23877_RS03830	NZ_CP012382.1	848594	848920	-	Other_genes_regulated	7.28506	2.06	0.000424857	YES
SAM23877_RS03835	NZ_CP012382.1	849148	849954	+	Other_genes_regulated	7.58548	2.491	5.39397e-08	YES
SAM23877_RS03840	NZ_CP012382.1	849968	852115	-	Other_genes_regulated	10.0378	7.082	3.15453e-84	YES
SAM23877_RS03845	NZ_CP012382.1	852112	852636	-	Other_genes_regulated	11.9788	8.819	1.95374e-103	YES
SAM23877_RS03850	NZ_CP012382.1	852870	853190	+	Other_genes_regulated	11.053	9.635	1.35722e-37	YES
SAM23877_RS03855	NZ_CP012382.1	853243	855243	+	Other_genes_regulated	9.29045	8.325	1.84466e-48	YES
SAM23877_RS03860	NZ_CP012382.1	855240	856958	+	Other_genes_regulated	9.78067	8.666	2.55169e-58	YES
SAM23877_RS03865	NZ_CP012382.1	856987	858348	+	Other_genes_regulated	6.53155	5.029	1.51032e-21	YES
SAM23877_RS03870	NZ_CP012382.1	858352	860574	+	Other_genes_regulated	8.72554	4.656	1.39597e-31	YES
SAM23877_RS03875	NZ_CP012382.1	860686	861777	+	Other_genes_regulated	8.57693	1.85	0.0415058	YES
SAM23877_RS03880	NZ_CP012382.1	861812	862045	-	Not_diff_regulated	6.09542	0.767	0.321527	NO
SAM23877_RS03885	NZ_CP012382.1	862217	864124	+	Other_genes_regulated	8.56179	3.232	2.42427e-25	YES
SAM23877_RS03890	NZ_CP012382.1	864315	864749	+	Other_genes_regulated	9.88391	2.141	1.83376e-05	YES
SAM23877_RS03895	NZ_CP012382.1	864787	865245	-	Not_diff_regulated	7.8649	-0.413	0.624941	NO
SAM23877_RS03900	NZ_CP012382.1	865292	865657	-	Not_diff_regulated	10.5871	1.562	0.0550261	NO
SAM23877_RS03905	NZ_CP012382.1	866046	870041	+	Other_genes_regulated	8.45985	-1.484	2.86123e-11	YES
SAM23877_RS03910	NZ_CP012382.1	870244	872646	+	Other_genes_regulated	6.75197	-2.6	4.10924e-28	YES
SAM23877_RS03915	NZ_CP012382.1	872772	873164	+	Not_diff_regulated	11.8462	0.115	0.884579	NO
SAM23877_RS03920	NZ_CP012382.1	873326	874222	+	Not_diff_regulated	11.5789	-0.548	0.247674	NO
SAM23877_RS03925	NZ_CP012382.1	874219	874650	+	Other_genes_regulated	9.48702	-1.422	3.4177e-05	YES
SAM23877_RS03930	NZ_CP012382.1	874650	875090	+	Not_diff_regulated	10.6095	0.017	0.962449	NO
SAM23877_RS03935	NZ_CP012382.1	875090	876154	+	Not_diff_regulated	9.05125	-0.07	0.847196	NO
SAM23877_RS03940	NZ_CP012382.1	876151	877890	+	Not_diff_regulated	8.93562	0.379	0.273804	NO
SAM23877_RS03945	NZ_CP012382.1	878190	879563	+	Other_genes_regulated	10.5203	2.857	7.18603e-05	YES
SAM23877_RS03950	NZ_CP012382.1	879664	881910	+	Other_genes_regulated	7.31178	-1.94	2.62038e-06	YES
SAM23877_RS03955	NZ_CP012382.1	881914	882348	-	Other_genes_regulated	11.0927	4.835	3.1556e-08	YES
SAM23877_RS03960	NZ_CP012382.1	882377	883210	-	Other_genes_regulated	9.309	2	0.0468716	YES
SAM23877_RS03965	NZ_CP012382.1	883336	883476	-	Other_genes_regulated	9.03569	3.379	0.00264186	YES
SAM23877_RS03970	NZ_CP012382.1	883505	884374	-	Other_genes_regulated	10.2737	3.194	0.000899617	YES
SAM23877_RS03975	NZ_CP012382.1	884554	885000	-	Not_diff_regulated	5.24912	0.781	0.474802	NO
SAM23877_RS03980	NZ_CP012382.1	885169	885384	+	Other_genes_regulated	9.86195	2.897	0.000384312	YES
SAM23877_RS03985	NZ_CP012382.1	885435	886913	+	Other_genes_regulated	8.46605	2.357	0.0123056	YES
SAM23877_RS03990	NZ_CP012382.1	887267	887722	+	Other_genes_regulated	6.77675	2.804	1.05976e-05	YES
SAM23877_RS03995	NZ_CP012382.1	887751	889061	-	Other_genes_regulated	5.91311	-0.832	0.0129495	YES
SAM23877_RS04000	NZ_CP012382.1	889161	889775	-	Other_genes_regulated	1.70134	-2.8	0.00293197	YES
SAM23877_RS04005	NZ_CP012382.1	889845	890774	+	Not_diff_regulated	6.12707	-0.382	0.181167	NO
SAM23877_RS04010	NZ_CP012382.1	890889	891140	+	Not_diff_regulated	8.05459	1.076	0.215235	NO
SAM23877_RS04015	NZ_CP012382.1	891214	891567	+	Not_diff_regulated	5.82011	0.025	0.9816	NO
SAM23877_RS04020	NZ_CP012382.1	891622	893295	-	Other_genes_regulated	7.87141	1.76	8.16766e-11	YES
SAM23877_RS04025	NZ_CP012382.1	893331	893993	-	Other_genes_regulated	5.76284	-0.959	0.00967879	YES
SAM23877_RS04030	NZ_CP012382.1	894154	894783	+	Not_diff_regulated	5.62077	-0.482	0.336282	NO
SAM23877_RS04035	NZ_CP012382.1	894902	895648	+	Other_genes_regulated	6.74275	0.766	0.0214016	YES
SAM23877_RS04040	NZ_CP012382.1	895658	896890	+	Not_diff_regulated	8.62856	0.338	0.376703	NO
SAM23877_RS04045	NZ_CP012382.1	896907	897782	-	Other_genes_regulated	8.28375	-1.247	2.37262e-08	YES
SAM23877_RS04050	NZ_CP012382.1	897844	898209	+	Other_genes_regulated	9.25744	0.454	0.0499191	YES
SAM23877_RS04055	NZ_CP012382.1	898303	899979	+	Other_genes_regulated	7.80101	-0.562	0.00148152	YES
SAM23877_RS04060	NZ_CP012382.1	899976	901433	+	Other_genes_regulated	7.69441	-0.489	0.0148436	YES
SAM23877_RS04065	NZ_CP012382.1	901430	901783	+	Not_diff_regulated	7.45238	-0.63	0.114173	NO
SAM23877_RS04070	NZ_CP012382.1	901882	904845	+	Other_genes_regulated	5.36319	-1.916	4.99891e-20	YES
SAM23877_RS04075	NZ_CP012382.1	905262	906596	+	Other_genes_regulated	8.4566	1.862	9.62099e-07	YES
SAM23877_RS04080	NZ_CP012382.1	906654	907331	+	Other_genes_regulated	9.06049	-0.855	3.19285e-06	YES
SAM23877_RS04085	NZ_CP012382.1	907508	908569	+	Other_genes_regulated	3.08314	-1.517	0.0264168	YES
SAM23877_RS04090	NZ_CP012382.1	908566	909630	+	Other_genes_regulated	1.49411	-2.696	0.00664123	YES
SAM23877_RS04095	NZ_CP012382.1	909797	910756	+	Other_genes_regulated	8.48516	-0.536	0.0320369	YES
SAM23877_RS04100	NZ_CP012382.1	911049	912659	+	Other_genes_regulated	7.31767	2.164	1.2798e-07	YES
SAM23877_RS04105	NZ_CP012382.1	912751	913728	+	Other_genes_regulated	7.85227	3.03	9.18578e-06	YES
SAM23877_RS04110	NZ_CP012382.1	913856	914281	+	Other_genes_regulated	10.562	3.984	8.79712e-05	YES
SAM23877_RS04115	NZ_CP012382.1	914289	914714	-	Not_diff_regulated	9.04486	0.755	0.321592	NO
SAM23877_RS04120	NZ_CP012382.1	914944	915285	+	Other_genes_regulated	9.92297	1.955	0.0299031	YES
SAM23877_RS04125	NZ_CP012382.1	915298	916281	-	Other_genes_regulated	9.85616	-0.899	0.00292196	YES
SAM23877_RS04130	NZ_CP012382.1	916343	917560	-	Other_genes_regulated	8.23119	0.713	0.00716049	YES
SAM23877_RS04135	NZ_CP012382.1	917731	918429	-	Other_genes_regulated	7.82042	-2.899	9.17491e-40	YES
SAM23877_RS04140	NZ_CP012382.1	918461	919258	-	Other_genes_regulated	7.47529	1.029	0.00341918	YES
SAM23877_RS04145	NZ_CP012382.1	919360	919842	-	Not_diff_regulated	5.0499	0.492	0.313128	NO
SAM23877_RS04150	NZ_CP012382.1	920066	920719	+	Other_genes_regulated	6.394	2.95	2.75278e-10	YES
SAM23877_RS04155	NZ_CP012382.1	920721	921323	+	Not_diff_regulated	3.53713	-1.021	0.106413	NO
SAM23877_RS04160	NZ_CP012382.1	921366	921719	-	Other_genes_regulated	8.35616	-1.491	6.20068e-07	YES
SAM23877_RS04165	NZ_CP012382.1	922003	922890	+	Other_genes_regulated	13.5059	2.001	9.07892e-06	YES
SAM23877_RS04170	NZ_CP012382.1	922981	923436	-	Not_diff_regulated	10.9354	0.072	0.898164	NO
SAM23877_RS04175	NZ_CP012382.1	923582	924163	+	Not_diff_regulated	5.78091	-0.623	0.440725	NO
SAM23877_RS04180	NZ_CP012382.1	924160	924573	+	Other_genes_regulated	2.85726	-2.056	0.0305189	YES
SAM23877_RS04185	NZ_CP012382.1	924646	925758	-	Not_diff_regulated	5.72819	0.52	0.333788	NO
SAM23877_RS04190	NZ_CP012382.1	926056	927381	+	Not_diff_regulated	4.7222	0.217	0.669983	NO
SAM23877_RS04195	NZ_CP012382.1	927405	927815	-	Not_diff_regulated	7.82195	0.603	0.288317	NO
SAM23877_RS04200	NZ_CP012382.1	928194	928574	+	Not_diff_regulated	5.19949	0.561	0.43286	NO
SAM23877_RS04205	NZ_CP012382.1	928664	928942	+	Other_genes_regulated	6.88606	2.75	1.31309e-08	YES
SAM23877_RS04210	NZ_CP012382.1	928948	929907	-	Other_genes_regulated	9.4426	-2.21	2.79967e-06	YES
SAM23877_RS04215	NZ_CP012382.1	930069	930953	+	Other_genes_regulated	6.46165	-1.15	0.00695009	YES
SAM23877_RS04220	NZ_CP012382.1	930979	931494	+	Other_genes_regulated	9.11443	0.991	1.97048e-06	YES
SAM23877_RS04225	NZ_CP012382.1	931476	932555	-	Not_diff_regulated	7.65052	0.131	0.864118	NO
SAM23877_RS04230	NZ_CP012382.1	932600	932995	-	Not_diff_regulated	8.64021	0.172	0.75911	NO
SAM23877_RS04235	NZ_CP012382.1	933131	933589	+	Not_diff_regulated	6.7084	-0.581	0.20066	NO
SAM23877_RS04240	NZ_CP012382.1	934059	934901	+	Not_diff_regulated	4.41632	0.545	0.350975	NO
SAM23877_RS04245	NZ_CP012382.1	934914	936005	-	Not_diff_regulated	4.04295	0.002	0.999606	NO
SAM23877_RS04250	NZ_CP012382.1	936346	938058	+	Other_genes_regulated	8.88881	6.353	2.49251e-38	YES
SAM23877_RS04255	NZ_CP012382.1	938055	938429	+	Not_diff_regulated	4	1.664	0.118662	NO
SAM23877_RS04260	NZ_CP012382.1	938532	939423	-	Other_genes_regulated	7.47777	2.397	5.54956e-10	YES
SAM23877_RS04265	NZ_CP012382.1	939642	940964	-	Other_genes_regulated	7.41637	3.975	3.78964e-16	YES
SAM23877_RS04270	NZ_CP012382.1	941157	942215	+	Not_diff_regulated	3.72465	-0.708	0.190741	NO
SAM23877_RS04275	NZ_CP012382.1	942212	943354	-	Not_diff_regulated	5.73791	0.509	0.442816	NO
SAM23877_RS04280	NZ_CP012382.1	943532	944095	-	Other_genes_regulated	5.14816	1.974	0.0162433	YES
SAM23877_RS40160	NZ_CP012382.1	944630	944797	-	Other_genes_regulated	13.1252	3.254	9.39684e-05	YES
SAM23877_RS04290	NZ_CP012382.1	945004	945450	+	Other_genes_regulated	11.9381	6.039	2.77976e-39	YES
SAM23877_RS04295	NZ_CP012382.1	945591	945860	+	Not_diff_regulated	8.78379	1.24	0.0830897	NO
SAM23877_RS04300	NZ_CP012382.1	945987	946481	+	Not_diff_regulated	6.84739	-0.925	0.17974	NO
SAM23877_RS04305	NZ_CP012382.1	946608	947315	-	Other_genes_regulated	10.0528	6.94	6.03523e-32	YES
SAM23877_RS04310	NZ_CP012382.1	947574	949193	+	Other_genes_regulated	6.72186	2.112	3.7686e-08	YES
SAM23877_RS04315	NZ_CP012382.1	949295	950389	+	Other_genes_regulated	10.678	5.542	2.55026e-37	YES
SAM23877_RS04320	NZ_CP012382.1	950504	951523	+	Not_diff_regulated	6.52602	-0.393	0.125611	NO
SAM23877_RS04325	NZ_CP012382.1	951796	953130	+	Other_genes_regulated	9.47038	1.968	5.91919e-07	YES
SAM23877_RS04330	NZ_CP012382.1	953165	954673	-	Other_genes_regulated	10.0394	4.753	6.85394e-41	YES
SAM23877_RS04335	NZ_CP012382.1	954961	956097	+	Other_genes_regulated	11.1701	7.952	8.35532e-48	YES
SAM23877_RS04340	NZ_CP012382.1	956363	958300	+	Other_genes_regulated	7.65646	0.999	0.0037422	YES
SAM23877_RS04345	NZ_CP012382.1	958309	958806	-	Other_genes_regulated	9.53716	-1.375	3.96579e-08	YES
SAM23877_RS04350	NZ_CP012382.1	958901	959806	-	Other_genes_regulated	5.2717	-1.894	6.54535e-07	YES
SAM23877_RS04355	NZ_CP012382.1	959965	960207	-	Other_genes_regulated	11.5187	1.65	7.34245e-09	YES
SAM23877_RS04360	NZ_CP012382.1	960281	961786	-	Other_genes_regulated	7.65245	1.82	2.41949e-13	YES
SAM23877_RS04365	NZ_CP012382.1	961928	964345	+	Not_diff_regulated	5.23398	0.95	0.0887825	NO
SAM23877_RS04370	NZ_CP012382.1	964509	966284	+	Other_genes_regulated	6.58922	2.732	6.80349e-13	YES
SAM23877_RS04375	NZ_CP012382.1	966315	966506	-	Other_genes_regulated	10.201	3.978	1.71164e-11	YES
SAM23877_RS04380	NZ_CP012382.1	966615	968213	-	Other_genes_regulated	5.89269	1.913	7.55915e-11	YES
SAM23877_RS04385	NZ_CP012382.1	968561	970777	-	Other_genes_regulated	5.34324	1.805	8.57558e-05	YES
SAM23877_RS04390	NZ_CP012382.1	970839	971699	-	Not_diff_regulated	6.23828	0.031	0.971344	NO
SAM23877_RS04395	NZ_CP012382.1	971740	972117	-	Not_diff_regulated	9.23009	1.138	0.200626	NO
SAM23877_RS04400	NZ_CP012382.1	972247	972603	+	Not_diff_regulated	10.5655	0.798	0.409924	NO
SAM23877_RS04405	NZ_CP012382.1	972689	975487	-	Other_genes_regulated	9.30217	-1.22	0.0151234	YES
SAM23877_RS04410	NZ_CP012382.1	975632	976246	-	Other_genes_regulated	4.5087	-1.978	6.33405e-05	YES
SAM23877_RS04415	NZ_CP012382.1	976243	977739	-	Not_diff_regulated	4.90978	-0.663	0.0714402	NO
SAM23877_RS04420	NZ_CP012382.1	977751	978440	-	Other_genes_regulated	6.82073	-0.636	0.0481949	YES
SAM23877_RS04425	NZ_CP012382.1	978554	979471	+	Other_genes_regulated	3.12343	-1.27	0.0486316	YES
SAM23877_RS04430	NZ_CP012382.1	979529	979723	-	Other_genes_regulated	9.28919	5.158	3.58726e-18	YES
SAM23877_RS04435	NZ_CP012382.1	979822	980832	-	Other_genes_regulated	8.40628	3.62	2.32162e-17	YES
SAM23877_RS04440	NZ_CP012382.1	980898	981935	-	Other_genes_regulated	8.7854	4.098	1.38538e-21	YES
SAM23877_RS04445	NZ_CP012382.1	981938	982369	-	Other_genes_regulated	9.5101	2.199	3.57052e-07	YES
SAM23877_RS04450	NZ_CP012382.1	982587	983591	-	Other_genes_regulated	6.63666	-1.305	0.000583732	YES
SAM23877_RS04455	NZ_CP012382.1	984005	984598	-	Other_genes_regulated	5.55882	-1.557	0.000201622	YES
SAM23877_RS04460	NZ_CP012382.1	984754	985395	-	Other_genes_regulated	4.88728	-0.841	0.0446653	YES
SAM23877_RS04465	NZ_CP012382.1	985392	986816	-	Not_diff_regulated	6.41978	0.203	0.51366	NO
SAM23877_RS04470	NZ_CP012382.1	986813	987568	-	Not_diff_regulated	6.84649	0.396	0.221146	NO
SAM23877_RS04475	NZ_CP012382.1	987559	989067	-	Other_genes_regulated	4.961	-0.812	0.0139505	YES
SAM23877_RS04480	NZ_CP012382.1	989354	991399	-	Not_diff_regulated	4.66763	-0.043	0.945865	NO
SAM23877_RS04485	NZ_CP012382.1	991468	992634	-	Other_genes_regulated	6.42105	1.192	0.0182343	YES
SAM23877_RS04490	NZ_CP012382.1	992918	994447	+	Other_genes_regulated	6.65325	1.374	0.00923971	YES
SAM23877_RS04495	NZ_CP012382.1	994444	995499	+	Other_genes_regulated	5.56525	1.676	0.000703922	YES
SAM23877_RS04500	NZ_CP012382.1	995492	996523	+	Not_diff_regulated	3.53952	0.148	0.839806	NO
SAM23877_RS04505	NZ_CP012382.1	996613	997698	+	Other_genes_regulated	6.42013	1.861	4.57568e-05	YES
SAM23877_RS04510	NZ_CP012382.1	997763	998083	+	Other_genes_regulated	7.42071	3.071	5.7506e-11	YES
SAM23877_RS04515	NZ_CP012382.1	998169	999197	+	Not_diff_regulated	3.6592	-0.445	0.46917	NO
SAM23877_RS04520	NZ_CP012382.1	999223	1001901	-	Other_genes_regulated	3.82623	0.869	0.0396535	YES
SAM23877_RS40000	NZ_CP012382.1	1002092	1003144	-	Not_diff_regulated	6.26534	-0.145	0.693545	NO
SAM23877_RS04530	NZ_CP012382.1	1003278	1003652	-	Not_diff_regulated	7.32193	-0.471	0.260317	NO
SAM23877_RS04535	NZ_CP012382.1	1003731	1004141	+	Not_diff_regulated	6.8975	-0.139	0.697907	NO
SAM23877_RS04540	NZ_CP012382.1	1004436	1005677	+	Not_diff_regulated	5.30204	0.721	0.128032	NO
SAM23877_RS04545	NZ_CP012382.1	1005981	1006973	+	Other_genes_regulated	9.34998	2.595	7.82891e-17	YES
SAM23877_RS04550	NZ_CP012382.1	1007050	1007649	+	Other_genes_regulated	9.44777	2.052	1.845e-07	YES
SAM23877_RS04555	NZ_CP012382.1	1007642	1008052	+	Not_diff_regulated	5.86775	-0.768	0.0830399	NO
SAM23877_RS41115	NZ_CP012382.1	1008143	1008241	+	Other_genes_regulated	3.33643	-3.461	0.00105805	YES
SAM23877_RS04560	NZ_CP012382.1	1008266	1008910	-	Not_diff_regulated	5.63263	-0.633	0.0686617	NO
SAM23877_RS04565	NZ_CP012382.1	1009046	1009807	+	Not_diff_regulated	4.56206	-0.925	0.176129	NO
SAM23877_RS04570	NZ_CP012382.1	1009837	1010685	-	Other_genes_regulated	5.48409	3.834	6.44363e-08	YES
SAM23877_RS04575	NZ_CP012382.1	1011147	1012136	+	Not_diff_regulated	2.33643	0.524	0.530257	NO
SAM23877_RS04580	NZ_CP012382.1	1012301	1012849	+	Other_genes_regulated	7.43498	6.09	6.61753e-17	YES
SAM23877_RS04585	NZ_CP012382.1	1012877	1013428	-	Not_diff_regulated	8.52969	0.095	0.788605	NO
SAM23877_RS04590	NZ_CP012382.1	1013469	1015484	-	Not_diff_regulated	4.23643	-0.638	0.107313	NO
SAM23877_RS04595	NZ_CP012382.1	1015607	1015975	-	Other_genes_regulated	8.12481	1.54	1.57601e-05	YES
SAM23877_RS04600	NZ_CP012382.1	1016062	1017015	-	Not_diff_regulated	2.87529	-0.001	1	NO
SAM23877_RS04605	NZ_CP012382.1	1017270	1019348	+	Not_diff_regulated	5.58797	0.176	0.686523	NO
SAM23877_RS04610	NZ_CP012382.1	1019674	1020495	-	Other_genes_regulated	5.14077	-1.42	0.00259038	YES
SAM23877_RS04615	NZ_CP012382.1	1020813	1021301	+	Not_diff_regulated	5.83945	-0.778	0.0629921	NO
SAM23877_RS04620	NZ_CP012382.1	1021412	1022017	+	Other_genes_regulated	7.58059	-2.74	5.50712e-23	YES
SAM23877_RS04625	NZ_CP012382.1	1022067	1022786	+	Other_genes_regulated	5.42813	-4.239	1.20035e-33	YES
SAM23877_RS04630	NZ_CP012382.1	1023111	1023695	+	Other_genes_regulated	2.77349	-4.637	7.63953e-13	YES
SAM23877_RS04635	NZ_CP012382.1	1023923	1024891	+	Not_diff_regulated	6.99963	-0.455	0.11097	NO
SAM23877_RS04640	NZ_CP012382.1	1025292	1026035	+	Not_diff_regulated	5.28461	0.495	0.297264	NO
SAM23877_RS04645	NZ_CP012382.1	1026048	1026773	-	Other_genes_regulated	4.46196	-2.025	5.8895e-08	YES
SAM23877_RS04650	NZ_CP012382.1	1026778	1027365	-	Other_genes_regulated	6.08804	-1.301	6.91653e-05	YES
SAM23877_RS04655	NZ_CP012382.1	1027453	1027863	+	Not_diff_regulated	7.75852	-0.417	0.233061	NO
SAM23877_RS04660	NZ_CP012382.1	1028215	1029354	+	Other_genes_regulated	5.71786	1.807	0.000210485	YES
SAM23877_RS04665	NZ_CP012382.1	1029531	1030709	+	Other_genes_regulated	6.82853	3.936	2.43905e-13	YES
SAM23877_RS04670	NZ_CP012382.1	1030851	1031909	+	Other_genes_regulated	7.301	2.283	1.0365e-12	YES
SAM23877_RS04675	NZ_CP012382.1	1031944	1032780	-	Not_diff_regulated	5.30109	-0.29	0.499928	NO
SAM23877_RS04680	NZ_CP012382.1	1032868	1033242	-	Other_genes_regulated	4.41504	-1.707	0.00121206	YES
SAM23877_RS04685	NZ_CP012382.1	1033239	1033742	-	Other_genes_regulated	2.9885	-3.838	2.80325e-08	YES
SAM23877_RS04690	NZ_CP012382.1	1034001	1034393	+	Other_genes_regulated	7.57622	-2.657	7.10221e-08	YES
SAM23877_RS04695	NZ_CP012382.1	1034407	1034808	-	Not_diff_regulated	9.34816	-1.248	0.131968	NO
SAM23877_RS04700	NZ_CP012382.1	1035020	1036474	+	Other_genes_regulated	10.1962	-2.729	6.81065e-06	YES
SAM23877_RS04705	NZ_CP012382.1	1036626	1038857	+	Other_genes_regulated	4.62302	-3.777	4.71218e-18	YES
SAM23877_RS04710	NZ_CP012382.1	1038958	1042341	-	Other_genes_regulated	8.56207	7.696	3.01623e-49	YES
SAM23877_RS04715	NZ_CP012382.1	1042716	1044161	-	Other_genes_regulated	9.65776	1.968	0.00107756	YES
SAM23877_RS04720	NZ_CP012382.1	1044208	1045647	-	Not_diff_regulated	1.47393	-0.699	NA	NO
SAM23877_RS04725	NZ_CP012382.1	1045707	1046975	-	Not_diff_regulated	3.35675	1.508	NA	NO
SAM23877_RS37115	NZ_CP012382.1	1047202	1049010	+	Not_diff_regulated	5.48466	0.601	0.18359	NO
SAM23877_RS04735	NZ_CP012382.1	1049016	1049648	-	Not_diff_regulated	4.56661	-0.654	0.316885	NO
SAM23877_RS04740	NZ_CP012382.1	1050040	1050612	+	Not_diff_regulated	7.54486	0.132	0.618288	NO
SAM23877_RS04745	NZ_CP012382.1	1050709	1053090	-	Other_genes_regulated	6.53573	3.813	9.23619e-15	YES
SAM23877_RS04750	NZ_CP012382.1	1053087	1053905	-	Other_genes_regulated	8.12727	5.395	1.22964e-17	YES
SAM23877_RS04755	NZ_CP012382.1	1053902	1054858	-	Other_genes_regulated	8.06341	5.209	3.10314e-22	YES
SAM23877_RS04760	NZ_CP012382.1	1054869	1056173	-	Other_genes_regulated	10.5085	6.161	2.28656e-38	YES
SAM23877_RS04765	NZ_CP012382.1	1056797	1059139	+	Not_diff_regulated	3.52653	0.331	0.543577	NO
SAM23877_RS04770	NZ_CP012382.1	1059312	1073750	-	Not_diff_regulated	3.31803	0.356	0.284952	NO
SAM23877_RS04775	NZ_CP012382.1	1073751	1074098	-	Other_genes_regulated	6.0464	1.633	0.000280808	YES
SAM23877_RS04780	NZ_CP012382.1	1074101	1074613	-	Not_diff_regulated	3.2849	-0.897	0.18145	NO
SAM23877_RS39620	NZ_CP012382.1	1074634	1078032	-	Other_genes_regulated	7.56804	3.725	2.37696e-25	YES
SAM23877_RS04790	NZ_CP012382.1	1078045	1078491	-	Other_genes_regulated	8.54536	3.057	1.04049e-10	YES
SAM23877_RS04795	NZ_CP012382.1	1078520	1078840	-	Other_genes_regulated	8.09879	2.187	1.15627e-06	YES
SAM23877_RS04800	NZ_CP012382.1	1078908	1079258	-	Other_genes_regulated	9.26534	2.522	1.93417e-08	YES
SAM23877_RS04805	NZ_CP012382.1	1079622	1081103	-	Not_diff_regulated	5.21381	-0.142	0.680975	NO
SAM23877_RS04810	NZ_CP012382.1	1081121	1082518	-	Other_genes_regulated	7.23773	1.975	8.87987e-07	YES
SAM23877_RS04815	NZ_CP012382.1	1082876	1086814	+	Not_diff_regulated	4.02217	0.419	0.390224	NO
SAM23877_RS04820	NZ_CP012382.1	1086985	1088223	-	Other_genes_regulated	3.27579	-2.103	1.09162e-05	YES
SAM23877_RS04825	NZ_CP012382.1	1088298	1091621	+	Other_genes_regulated	4.86699	0.787	0.00973521	YES
SAM23877_RS04830	NZ_CP012382.1	1091702	1093051	-	Not_diff_regulated	4.0906	1.094	NA	NO
SAM23877_RS38875	NZ_CP012382.1	1093115	1096243	-	Other_genes_regulated	3.99815	2.095	0.00273347	YES
SAM23877_RS04835	NZ_CP012382.1	1096240	1096893	-	Not_diff_regulated	2.93457	0.667	0.472375	NO
SAM23877_RS04840	NZ_CP012382.1	1096890	1097933	-	Not_diff_regulated	4.3302	1.28	NA	NO
SAM23877_RS04845	NZ_CP012382.1	1098207	1099907	+	Other_genes_regulated	5.0916	-1.266	0.00395906	YES
SAM23877_RS41120	NZ_CP012382.1	1099929	1100681	-	Other_genes_regulated	4.93284	2.541	0.000128667	YES
SAM23877_RS04865	NZ_CP012382.1	1101347	1103770	-	Other_genes_regulated	3.4775	2.868	3.98369e-07	YES
SAM23877_RS04870	NZ_CP012382.1	1104277	1106868	-	Not_diff_regulated	1.79586	0.352	0.617286	NO
SAM23877_RS04875	NZ_CP012382.1	1106984	1107889	-	Not_diff_regulated	3.72738	1.406	0.0564188	NO
SAM23877_RS04880	NZ_CP012382.1	1107895	1108779	-	Other_genes_regulated	3.49818	1.882	0.00992065	YES
SAM23877_RS04885	NZ_CP012382.1	1108864	1110183	-	Not_diff_regulated	5.40682	0.916	0.067228	NO
SAM23877_RS04890	NZ_CP012382.1	1110450	1111499	+	Other_genes_regulated	5.05889	-0.862	0.00972099	YES
SAM23877_RS04895	NZ_CP012382.1	1111569	1112612	+	Other_genes_regulated	3.1078	-1.59	0.00248782	YES
SAM23877_RS04900	NZ_CP012382.1	1112900	1113817	-	Not_diff_regulated	4.37136	-0.838	0.119927	NO
SAM23877_RS04905	NZ_CP012382.1	1113945	1114946	+	Not_diff_regulated	3.58208	1.263	0.0995334	NO
SAM23877_RS04910	NZ_CP012382.1	1114943	1115905	+	Other_genes_regulated	3.51382	1.442	0.0422935	YES
SAM23877_RS04915	NZ_CP012382.1	1115929	1117059	+	Other_genes_regulated	5.7766	4.201	3.58616e-16	YES
SAM23877_RS04920	NZ_CP012382.1	1117056	1118096	+	Not_diff_regulated	2.52699	1.16	0.169765	NO
SAM23877_RS04925	NZ_CP012382.1	1118104	1119036	+	Other_genes_regulated	6.18751	3.023	2.19049e-09	YES
SAM23877_RS04930	NZ_CP012382.1	1119475	1120446	+	Other_genes_regulated	3.5004	2.062	0.00862463	YES
SAM23877_RS04935	NZ_CP012382.1	1120443	1121195	+	Not_diff_regulated	2.40928	1.039	0.302835	NO
SAM23877_RS04940	NZ_CP012382.1	1121195	1121989	+	Not_diff_regulated	2.6529	1.711	0.0750128	NO
SAM23877_RS04945	NZ_CP012382.1	1121986	1122741	+	Not_diff_regulated	1.9885	1.76	0.109632	NO
SAM23877_RS04950	NZ_CP012382.1	1122741	1123391	+	Not_diff_regulated	2.9412	0.407	0.637761	NO
SAM23877_RS04955	NZ_CP012382.1	1123559	1124773	+	Not_diff_regulated	2.30401	1.377	0.112445	NO
SAM23877_RS04960	NZ_CP012382.1	1124805	1125845	+	Other_genes_regulated	4.02949	3.545	4.7561e-06	YES
SAM23877_RS04965	NZ_CP012382.1	1125879	1126745	+	Other_genes_regulated	3.90634	2.924	6.01541e-05	YES
SAM23877_RS04970	NZ_CP012382.1	1126841	1127284	+	Not_diff_regulated	8.76383	0.528	0.0819298	NO
SAM23877_RS04975	NZ_CP012382.1	1127483	1128892	+	Other_genes_regulated	5.11901	-0.594	0.0417686	YES
SAM23877_RS04980	NZ_CP012382.1	1128935	1130905	-	Other_genes_regulated	5.49681	0.799	0.0142563	YES
SAM23877_RS04985	NZ_CP012382.1	1131015	1131815	-	Not_diff_regulated	5.64205	-0.412	0.441371	NO
SAM23877_RS04990	NZ_CP012382.1	1131870	1132349	-	Other_genes_regulated	6.84025	-2.221	7.73053e-08	YES
SAM23877_RS04995	NZ_CP012382.1	1132418	1134031	-	Other_genes_regulated	7.80521	-1.218	4.5598e-10	YES
SAM23877_RS05000	NZ_CP012382.1	1134117	1134671	-	Other_genes_regulated	7.4193	-1.477	3.41872e-07	YES
SAM23877_RS05005	NZ_CP012382.1	1134751	1135536	-	Other_genes_regulated	7.815	-1.635	1.51748e-06	YES
SAM23877_RS05010	NZ_CP012382.1	1135594	1136838	+	Not_diff_regulated	5.66113	0.225	0.463204	NO
SAM23877_RS05015	NZ_CP012382.1	1136857	1138143	-	Not_diff_regulated	7.54288	0.561	0.0602246	NO
SAM23877_RS05020	NZ_CP012382.1	1138438	1138878	+	Other_genes_regulated	12.0515	3.83	3.23936e-37	YES
SAM23877_RS05025	NZ_CP012382.1	1138921	1139748	+	Not_diff_regulated	9.98997	0.276	0.311344	NO
SAM23877_RS05030	NZ_CP012382.1	1139943	1140548	+	Not_diff_regulated	8.82064	-0.502	0.226026	NO
SAM23877_RS05035	NZ_CP012382.1	1140657	1143095	+	Other_genes_regulated	8.94133	-0.924	2.6435e-06	YES
SAM23877_RS05040	NZ_CP012382.1	1143127	1145508	-	Not_diff_regulated	4.79222	0.538	0.263021	NO
SAM23877_RS05045	NZ_CP012382.1	1145794	1146630	+	Other_genes_regulated	7.88606	-2.943	2.14447e-25	YES
SAM23877_RS05050	NZ_CP012382.1	1146740	1147213	+	Other_genes_regulated	6.12144	-1.388	0.0016856	YES
SAM23877_RS05055	NZ_CP012382.1	1147241	1148365	-	Not_diff_regulated	8.23095	-0.768	0.106312	NO
SAM23877_RS05060	NZ_CP012382.1	1148709	1149032	+	Other_genes_regulated	9.80584	1.552	0.00163415	YES
SAM23877_RS05065	NZ_CP012382.1	1149217	1149765	+	Other_genes_regulated	12.0382	6.671	1.56232e-82	YES
SAM23877_RS05070	NZ_CP012382.1	1150048	1150332	-	Not_diff_regulated	5.61832	-0.402	0.472691	NO
SAM23877_RS05075	NZ_CP012382.1	1150524	1150922	+	Other_genes_regulated	7.94025	-1.887	7.79103e-08	YES
SAM23877_RS05080	NZ_CP012382.1	1150963	1152198	-	Other_genes_regulated	5.92314	-2.047	5.21736e-16	YES
SAM23877_RS05085	NZ_CP012382.1	1152195	1152866	-	Not_diff_regulated	4.48036	-0.868	0.0711791	NO
SAM23877_RS05090	NZ_CP012382.1	1152943	1154094	+	Other_genes_regulated	6.99553	-2.382	1.03311e-20	YES
SAM23877_RS05095	NZ_CP012382.1	1154084	1154944	-	Other_genes_regulated	6.21591	1.58	0.00394174	YES
SAM23877_RS05100	NZ_CP012382.1	1154991	1155872	-	Other_genes_regulated	6.11189	1.247	0.0254071	YES
SAM23877_RS05105	NZ_CP012382.1	1156002	1156781	+	Other_genes_regulated	6.81789	-1.965	1.50608e-11	YES
SAM23877_RS05110	NZ_CP012382.1	1156959	1157936	-	Not_diff_regulated	3.73253	0.36	0.509487	NO
SAM23877_RS05115	NZ_CP012382.1	1158124	1158369	+	Not_diff_regulated	2.02327	-2.137	0.0683062	NO
SAM23877_RS05120	NZ_CP012382.1	1158447	1160711	+	Other_genes_regulated	2.72738	-1.008	0.0417211	YES
SAM23877_RS05125	NZ_CP012382.1	1161053	1161766	+	Not_diff_regulated	0.486004	-1.105	0.298298	NO
SAM23877_RS05130	NZ_CP012382.1	1161779	1162231	-	Other_genes_regulated	9.26654	5.195	7.85084e-36	YES
SAM23877_RS05135	NZ_CP012382.1	1162398	1163156	-	Not_diff_regulated	0.397828	-1.983	0.0642924	NO
SAM23877_RS05140	NZ_CP012382.1	1163150	1164079	-	Not_diff_regulated	3.80514	1.368	0.0672291	NO
SAM23877_RS05145	NZ_CP012382.1	1164076	1165191	-	Not_diff_regulated	1.84166	-1.194	0.134546	NO
SAM23877_RS05150	NZ_CP012382.1	1165397	1165990	+	Other_genes_regulated	4.92139	1.802	0.00155625	YES
SAM23877_RS05155	NZ_CP012382.1	1166115	1167182	+	Other_genes_regulated	6.42865	2.41	6.25417e-10	YES
SAM23877_RS05160	NZ_CP012382.1	1167533	1168735	+	Other_genes_regulated	5.68756	-1.088	0.000359566	YES
SAM23877_RS05165	NZ_CP012382.1	1168790	1171060	-	Other_genes_regulated	5.75919	1.091	0.0421513	YES
SAM23877_RS05170	NZ_CP012382.1	1171345	1172631	+	Not_diff_regulated	3.33643	0.639	0.332387	NO
SAM23877_RS05175	NZ_CP012382.1	1172643	1173596	+	Other_genes_regulated	3.52737	1.911	0.00782787	YES
SAM23877_RS05180	NZ_CP012382.1	1173602	1174429	+	Other_genes_regulated	5.44222	3.231	1.55805e-07	YES
SAM23877_RS05185	NZ_CP012382.1	1174470	1175849	+	Other_genes_regulated	5.48953	1.237	0.0231579	YES
SAM23877_RS05190	NZ_CP012382.1	1175917	1177158	-	Other_genes_regulated	4.38777	-3.272	9.67637e-27	YES
SAM23877_RS05195	NZ_CP012382.1	1177323	1178495	+	Not_diff_regulated	5.47024	0.808	0.119725	NO
SAM23877_RS05200	NZ_CP012382.1	1178581	1179339	+	Not_diff_regulated	6.50635	0.132	0.744769	NO
SAM23877_RS05205	NZ_CP012382.1	1179381	1179665	+	Other_genes_regulated	6.45482	-1.473	0.000107133	YES
SAM23877_RS05210	NZ_CP012382.1	1179626	1180291	-	Not_diff_regulated	5.39376	-0.242	0.586192	NO
SAM23877_RS05215	NZ_CP012382.1	1180606	1181811	-	Other_genes_regulated	5.81723	-1.243	0.000246107	YES
SAM23877_RS05220	NZ_CP012382.1	1181959	1182660	-	Not_diff_regulated	7.87678	-0.019	0.952627	NO
SAM23877_RS05225	NZ_CP012382.1	1182930	1183382	+	Not_diff_regulated	6.72738	-0.069	0.888718	NO
SAM23877_RS05230	NZ_CP012382.1	1183372	1184697	-	Other_genes_regulated	8.77531	-1.566	1.17466e-08	YES
SAM23877_RS05235	NZ_CP012382.1	1184843	1186198	+	Other_genes_regulated	10.268	-0.899	0.00744999	YES
SAM23877_RS05240	NZ_CP012382.1	1186223	1186441	+	Other_genes_regulated	5.51293	-4.849	9.51986e-23	YES
SAM23877_RS05245	NZ_CP012382.1	1186444	1187487	-	Other_genes_regulated	8.20466	1.71	2.57504e-13	YES
SAM23877_RS05250	NZ_CP012382.1	1187631	1187825	-	Other_genes_regulated	8.52838	-2.357	9.31501e-07	YES
SAM23877_RS05255	NZ_CP012382.1	1188030	1188983	-	Other_genes_regulated	4.97483	-5.578	5.05663e-45	YES
SAM23877_RS05260	NZ_CP012382.1	1189211	1190287	+	Other_genes_regulated	7.84135	-1.169	2.52188e-07	YES
SAM23877_RS05265	NZ_CP012382.1	1190383	1191180	+	Other_genes_regulated	5.53499	-2.531	3.59587e-10	YES
SAM23877_RS05270	NZ_CP012382.1	1191161	1192459	-	Other_genes_regulated	6.81242	0.723	0.0461892	YES
SAM23877_RS05275	NZ_CP012382.1	1192615	1193577	-	Not_diff_regulated	10.0374	-0.366	0.44055	NO
SAM23877_RS05280	NZ_CP012382.1	1193636	1194424	-	Other_genes_regulated	13.3584	1.405	5.4577e-06	YES
SAM23877_RS05285	NZ_CP012382.1	1194644	1195153	-	Other_genes_regulated	5.92563	-1.34	0.000149053	YES
SAM23877_RS05290	NZ_CP012382.1	1195300	1195647	-	Not_diff_regulated	6.3302	-0.378	0.441331	NO
SAM23877_RS05295	NZ_CP012382.1	1195941	1196669	+	Other_genes_regulated	10.9806	-0.811	0.0163586	YES
SAM23877_RS05300	NZ_CP012382.1	1196691	1197269	-	Other_genes_regulated	7.03629	-3.141	1.59533e-09	YES
SAM23877_RS05305	NZ_CP012382.1	1197353	1198423	-	Not_diff_regulated	11.9865	0.205	0.635437	NO
SAM23877_RS05310	NZ_CP012382.1	1198420	1199166	-	Not_diff_regulated	10.8344	-0.584	0.223867	NO
SAM23877_RS05315	NZ_CP012382.1	1199217	1200614	-	Not_diff_regulated	13.3174	0.563	0.331644	NO
SAM23877_RS05320	NZ_CP012382.1	1200841	1201524	+	Other_genes_regulated	11.2587	2.13	7.92016e-07	YES
SAM23877_RS05325	NZ_CP012382.1	1201537	1202085	-	Other_genes_regulated	8.81932	-1.046	6.70705e-06	YES
SAM23877_RS05330	NZ_CP012382.1	1202167	1202559	+	Other_genes_regulated	7.45592	-0.819	0.00127531	YES
SAM23877_RS05335	NZ_CP012382.1	1202663	1203427	+	Not_diff_regulated	7.25683	0.462	0.115459	NO
SAM23877_RS05340	NZ_CP012382.1	1203650	1204207	-	Other_genes_regulated	5.64902	-2.76	1.74929e-14	YES
SAM23877_RS05345	NZ_CP012382.1	1204204	1205892	-	Other_genes_regulated	2.41376	-2.231	2.75481e-05	YES
SAM23877_RS05350	NZ_CP012382.1	1206079	1206687	+	Other_genes_regulated	6.17492	2.921	1.73528e-05	YES
SAM23877_RS05355	NZ_CP012382.1	1206807	1207742	+	Not_diff_regulated	7.0841	-0.408	0.279246	NO
SAM23877_RS05360	NZ_CP012382.1	1207806	1208477	+	Other_genes_regulated	7.25997	-1.204	0.0197567	YES
SAM23877_RS05365	NZ_CP012382.1	1208962	1209645	+	Other_genes_regulated	6.67721	-2.294	1.14916e-12	YES
SAM23877_RS05370	NZ_CP012382.1	1209633	1211135	-	Other_genes_regulated	11.0374	2.887	3.62337e-09	YES
SAM23877_RS05375	NZ_CP012382.1	1211341	1211997	+	Other_genes_regulated	8.68285	0.734	0.0303134	YES
SAM23877_RS05380	NZ_CP012382.1	1212014	1212469	-	Not_diff_regulated	4.94025	0.448	0.588959	NO
SAM23877_RS05385	NZ_CP012382.1	1212690	1214036	+	Other_genes_regulated	5.02968	-1.64	7.26606e-06	YES
SAM23877_RS05390	NZ_CP012382.1	1214059	1214421	-	Other_genes_regulated	7.10581	-2.447	4.14113e-12	YES
SAM23877_RS05395	NZ_CP012382.1	1214577	1215656	+	Other_genes_regulated	3.2109	-4.609	3.12074e-10	YES
SAM23877_RS05400	NZ_CP012382.1	1215877	1216680	+	Other_genes_regulated	2.31473	-1.791	0.0230222	YES
SAM23877_RS05405	NZ_CP012382.1	1216713	1217465	-	Other_genes_regulated	2.99424	-3.397	2.44479e-09	YES
SAM23877_RS05410	NZ_CP012382.1	1217569	1219272	+	Other_genes_regulated	6.45024	-0.808	0.00165703	YES
SAM23877_RS05415	NZ_CP012382.1	1219352	1220506	+	Other_genes_regulated	8.64073	0.924	0.00375124	YES
SAM23877_RS05420	NZ_CP012382.1	1220577	1221254	+	Other_genes_regulated	8.44939	-1.848	1.33992e-12	YES
SAM23877_RS05425	NZ_CP012382.1	1221251	1222228	+	Other_genes_regulated	7.40713	-1.236	5.02813e-05	YES
SAM23877_RS05430	NZ_CP012382.1	1222364	1223284	+	Other_genes_regulated	10.1955	-0.767	0.00502027	YES
SAM23877_RS05435	NZ_CP012382.1	1223418	1224452	-	Not_diff_regulated	6.56508	-0.934	0.113972	NO
SAM23877_RS05440	NZ_CP012382.1	1224619	1226139	-	Other_genes_regulated	5.48244	-1.92	6.69882e-06	YES
SAM23877_RS05445	NZ_CP012382.1	1226343	1226819	+	Other_genes_regulated	5.23786	-2.199	1.51694e-07	YES
SAM23877_RS05450	NZ_CP012382.1	1226848	1227543	+	Other_genes_regulated	4.22328	-2.287	2.22378e-08	YES
SAM23877_RS05455	NZ_CP012382.1	1227646	1230474	+	Other_genes_regulated	4.52208	1.886	5.67076e-05	YES
SAM23877_RS05460	NZ_CP012382.1	1230645	1231385	+	Other_genes_regulated	11.0718	6.796	8.87096e-52	YES
SAM23877_RS05465	NZ_CP012382.1	1231404	1232249	-	Other_genes_regulated	7.95552	-1.552	2.22367e-10	YES
SAM23877_RS05470	NZ_CP012382.1	1232423	1232821	+	Other_genes_regulated	10.0771	-2.068	1.79083e-09	YES
SAM23877_RS05475	NZ_CP012382.1	1232992	1233378	-	Not_diff_regulated	6.89316	1.386	0.0546364	NO
SAM23877_RS05480	NZ_CP012382.1	1233544	1234614	-	Not_diff_regulated	3.9885	0.974	0.275654	NO
SAM23877_RS05485	NZ_CP012382.1	1234868	1235722	+	Other_genes_regulated	6.84071	2.726	2.22583e-05	YES
SAM23877_RS05490	NZ_CP012382.1	1235750	1236712	+	Other_genes_regulated	5.14186	1.805	0.00685134	YES
SAM23877_RS05495	NZ_CP012382.1	1236748	1237515	+	Not_diff_regulated	3.55075	1.293	0.0985163	NO
SAM23877_RS05500	NZ_CP012382.1	1237835	1238965	-	Other_genes_regulated	4.52284	-1.621	0.000485596	YES
SAM23877_RS05505	NZ_CP012382.1	1238958	1241108	-	Not_diff_regulated	6.88368	0.146	0.749402	NO
SAM23877_RS05510	NZ_CP012382.1	1241105	1242097	-	Not_diff_regulated	5.94087	0.316	0.554965	NO
SAM23877_RS05515	NZ_CP012382.1	1242094	1242693	-	Other_genes_regulated	9.81911	2.089	3.83394e-08	YES
SAM23877_RS05520	NZ_CP012382.1	1242960	1243550	+	Other_genes_regulated	7.94859	-1.029	0.000460631	YES
SAM23877_RS05525	NZ_CP012382.1	1243713	1244516	-	Other_genes_regulated	5.06962	-1.546	0.00357586	YES
SAM23877_RS05530	NZ_CP012382.1	1244513	1246159	-	Other_genes_regulated	5.13814	-0.999	0.0107382	YES
SAM23877_RS05535	NZ_CP012382.1	1246469	1247455	+	Not_diff_regulated	6.73312	-1.091	0.120404	NO
SAM23877_RS05540	NZ_CP012382.1	1247452	1248000	+	Other_genes_regulated	4.03505	-2.778	7.29098e-05	YES
SAM23877_RS05545	NZ_CP012382.1	1248002	1249501	+	Other_genes_regulated	4.9386	-2.964	2.55995e-06	YES
SAM23877_RS05550	NZ_CP012382.1	1249625	1251733	-	Other_genes_regulated	7.58878	0.994	0.00136969	YES
SAM23877_RS05555	NZ_CP012382.1	1251912	1252334	-	Other_genes_regulated	10.2525	2.791	1.63307e-17	YES
SAM23877_RS05560	NZ_CP012382.1	1252483	1253562	+	Other_genes_regulated	0.888969	-2.395	0.0121773	YES
SAM23877_RS05565	NZ_CP012382.1	1253575	1254441	-	Other_genes_regulated	9.50739	4.88	1.24851e-31	YES
SAM23877_RS05570	NZ_CP012382.1	1254485	1256287	-	Other_genes_regulated	8.1067	1.896	8.57724e-08	YES
SAM23877_RS05575	NZ_CP012382.1	1256463	1256924	+	Not_diff_regulated	7.15843	-0.604	0.068606	NO
SAM23877_RS05580	NZ_CP012382.1	1256940	1257704	-	Other_genes_regulated	6.94106	-1.309	8.19369e-07	YES
SAM23877_RS05585	NZ_CP012382.1	1257888	1259798	+	Other_genes_regulated	8.73101	2.193	1.10545e-09	YES
SAM23877_RS05590	NZ_CP012382.1	1259795	1261576	+	Not_diff_regulated	7.29579	0.582	0.173233	NO
SAM23877_RS05595	NZ_CP012382.1	1262124	1262594	+	Other_genes_regulated	9.79701	1	0.00497939	YES
SAM23877_RS05600	NZ_CP012382.1	1262655	1262927	+	Other_genes_regulated	9.72478	2.681	1.39324e-18	YES
SAM23877_RS05605	NZ_CP012382.1	1262948	1263742	-	Other_genes_regulated	9.3644	-0.881	0.000283466	YES
SAM23877_RS05610	NZ_CP012382.1	1263888	1266401	+	Not_diff_regulated	10.1264	0.093	0.708381	NO
SAM23877_RS05615	NZ_CP012382.1	1266421	1267287	+	Other_genes_regulated	9.24207	-0.948	0.00074852	YES
SAM23877_RS05620	NZ_CP012382.1	1267289	1268317	-	Other_genes_regulated	8.76289	1.557	6.21629e-10	YES
SAM23877_RS05625	NZ_CP012382.1	1268455	1268868	-	Other_genes_regulated	10.5806	1.865	1.82603e-10	YES
SAM23877_RS05630	NZ_CP012382.1	1268975	1269403	+	Other_genes_regulated	9.74843	0.662	0.0206409	YES
SAM23877_RS05635	NZ_CP012382.1	1269432	1270037	-	Other_genes_regulated	9.58059	6.012	4.74351e-38	YES
SAM23877_RS05640	NZ_CP012382.1	1270101	1270514	-	Other_genes_regulated	10.8833	9.59	6.24609e-40	YES
SAM23877_RS05645	NZ_CP012382.1	1270532	1270969	-	Other_genes_regulated	8.90524	8.971	1.04431e-15	YES
SAM23877_RS05650	NZ_CP012382.1	1270966	1273524	-	Other_genes_regulated	9.8181	8.885	5.10752e-67	YES
SAM23877_RS05655	NZ_CP012382.1	1273593	1274366	-	Other_genes_regulated	9.48334	6.835	4.86338e-35	YES
SAM23877_RS05660	NZ_CP012382.1	1274519	1275118	+	Other_genes_regulated	5.78136	-0.987	0.00134507	YES
SAM23877_RS05665	NZ_CP012382.1	1275123	1275878	-	Other_genes_regulated	5.9885	-0.95	0.000841122	YES
SAM23877_RS05670	NZ_CP012382.1	1276004	1276528	+	Other_genes_regulated	5.78759	-1.052	0.00274538	YES
SAM23877_RS05675	NZ_CP012382.1	1276514	1277410	-	Not_diff_regulated	8.04556	0.185	0.502247	NO
SAM23877_RS05680	NZ_CP012382.1	1277510	1277806	+	Other_genes_regulated	9.32132	1.289	0.0100717	YES
SAM23877_RS05685	NZ_CP012382.1	1277946	1278956	+	Not_diff_regulated	7.45995	-0.557	0.0762732	NO
SAM23877_RS05690	NZ_CP012382.1	1279119	1280513	+	Not_diff_regulated	5.22017	0.27	0.583014	NO
SAM23877_RS05695	NZ_CP012382.1	1280518	1280700	-	Not_diff_regulated	10.6837	0.648	0.266695	NO
SAM23877_RS05700	NZ_CP012382.1	1281004	1283925	+	Not_diff_regulated	5.29853	-0.585	0.197802	NO
SAM23877_RS05705	NZ_CP012382.1	1283922	1285208	+	Other_genes_regulated	4.76527	-1.342	0.00948953	YES
SAM23877_RS05710	NZ_CP012382.1	1285412	1286575	-	Other_genes_regulated	9.26271	1.278	0.0171189	YES
SAM23877_RS05715	NZ_CP012382.1	1286741	1288186	+	Other_genes_regulated	5.99149	-0.85	0.0234375	YES
SAM23877_RS05720	NZ_CP012382.1	1288512	1289720	+	Other_genes_regulated	5.72619	-1.519	6.86359e-06	YES
SAM23877_RS39625	NZ_CP012382.1	1289735	1289980	+	Not_diff_regulated	2.02327	-0.642	0.572896	NO
SAM23877_RS05730	NZ_CP012382.1	1290156	1290761	+	Other_genes_regulated	10.593	4.457	4.73255e-33	YES
SAM23877_RS05735	NZ_CP012382.1	1290883	1292142	+	Other_genes_regulated	7.17437	1.793	1.38659e-06	YES
SAM23877_RS05740	NZ_CP012382.1	1292273	1293796	+	Other_genes_regulated	11.5658	4.623	4.21828e-23	YES
SAM23877_RS05745	NZ_CP012382.1	1293851	1294891	-	Other_genes_regulated	6.46559	-2.301	1.1436e-19	YES
SAM23877_RS05750	NZ_CP012382.1	1295240	1296325	+	Other_genes_regulated	5.58142	0.906	0.0088095	YES
SAM23877_RS05755	NZ_CP012382.1	1296702	1297538	+	Other_genes_regulated	6.03806	-0.885	0.0201107	YES
SAM23877_RS05760	NZ_CP012382.1	1297621	1298091	+	Not_diff_regulated	4.67116	0.222	0.703876	NO
SAM23877_RS05765	NZ_CP012382.1	1298088	1298807	+	Other_genes_regulated	3.64386	1.661	0.0209019	YES
SAM23877_RS05770	NZ_CP012382.1	1298982	1300016	+	Other_genes_regulated	8.63336	1.715	1.90286e-12	YES
SAM23877_RS05775	NZ_CP012382.1	1300240	1301379	+	Other_genes_regulated	9.79396	4.894	8.06766e-19	YES
SAM23877_RS05780	NZ_CP012382.1	1301560	1302654	+	Other_genes_regulated	8.29113	4.697	8.36171e-25	YES
SAM23877_RS05785	NZ_CP012382.1	1302790	1303179	+	Other_genes_regulated	9.78472	2.77	8.36132e-16	YES
SAM23877_RS05790	NZ_CP012382.1	1303232	1304824	-	Not_diff_regulated	4.08314	-1.016	0.0556432	NO
SAM23877_RS05795	NZ_CP012382.1	1304952	1305425	-	Not_diff_regulated	8.95968	0.057	0.892928	NO
SAM23877_RS05800	NZ_CP012382.1	1305546	1305914	+	Other_genes_regulated	10.6107	2.592	1.65013e-08	YES
SAM23877_RS05805	NZ_CP012382.1	1305948	1306142	-	Other_genes_regulated	11.2743	6.194	1.02881e-15	YES
SAM23877_RS05810	NZ_CP012382.1	1306295	1307158	-	Other_genes_regulated	6.99226	2.351	0.000170644	YES
SAM23877_RS05815	NZ_CP012382.1	1307363	1308451	-	Other_genes_regulated	7.44685	1.185	0.000124273	YES
SAM23877_RS05820	NZ_CP012382.1	1308448	1309629	-	Other_genes_regulated	8.44527	2.617	1.82913e-16	YES
SAM23877_RS05825	NZ_CP012382.1	1309626	1310597	-	Other_genes_regulated	7.25043	1.355	9.00819e-09	YES
SAM23877_RS05830	NZ_CP012382.1	1310702	1311277	-	Other_genes_regulated	8.44691	0.655	0.0216745	YES
SAM23877_RS05835	NZ_CP012382.1	1311355	1312389	+	Other_genes_regulated	7.21716	2.97	1.49063e-12	YES
SAM23877_RS05840	NZ_CP012382.1	1313018	1314556	+	Other_genes_regulated	6.14619	0.911	0.0193737	YES
SAM23877_RS05845	NZ_CP012382.1	1314553	1315020	+	Other_genes_regulated	8.51327	3.933	4.90897e-19	YES
SAM23877_RS05850	NZ_CP012382.1	1315131	1316516	+	Other_genes_regulated	8.55144	3.572	9.44822e-08	YES
SAM23877_RS05855	NZ_CP012382.1	1316542	1316778	+	Not_diff_regulated	9.90993	-0.194	0.475271	NO
SAM23877_RS05860	NZ_CP012382.1	1317087	1318307	+	Not_diff_regulated	6.64267	0.403	0.189516	NO
SAM23877_RS05865	NZ_CP012382.1	1318495	1319721	-	Not_diff_regulated	8.40877	-0.489	0.168946	NO
SAM23877_RS05870	NZ_CP012382.1	1319891	1320547	+	Other_genes_regulated	8.5069	-1.81	3.33073e-17	YES
SAM23877_RS05875	NZ_CP012382.1	1320574	1321179	-	Other_genes_regulated	6.83113	-1.951	3.06137e-09	YES
SAM23877_RS05880	NZ_CP012382.1	1321348	1322586	+	Not_diff_regulated	11.2828	-0.148	0.620448	NO
SAM23877_RS05885	NZ_CP012382.1	1322610	1323338	+	Other_genes_regulated	9.42468	-1.566	2.07719e-11	YES
SAM23877_RS05890	NZ_CP012382.1	1323555	1324580	+	Other_genes_regulated	8.81159	-2.423	8.16413e-30	YES
SAM23877_RS05895	NZ_CP012382.1	1324700	1325650	+	Not_diff_regulated	10.6058	-0.46	0.07872	NO
SAM23877_RS40165	NZ_CP012382.1	1325841	1326011	+	Not_diff_regulated	11.8653	0.639	0.0760558	NO
SAM23877_RS05900	NZ_CP012382.1	1326036	1327241	-	Other_genes_regulated	5.08732	0.81	0.0371757	YES
SAM23877_RS05905	NZ_CP012382.1	1327250	1328980	-	Other_genes_regulated	4.06638	1.013	0.0211429	YES
SAM23877_RS05910	NZ_CP012382.1	1329000	1329359	-	Other_genes_regulated	5.72186	1.937	0.00290825	YES
SAM23877_RS05915	NZ_CP012382.1	1329362	1330120	-	Other_genes_regulated	5.25581	1.165	0.0197621	YES
SAM23877_RS05920	NZ_CP012382.1	1330198	1330701	+	Not_diff_regulated	7.11779	-0.405	0.245335	NO
SAM23877_RS05925	NZ_CP012382.1	1330827	1331675	+	Other_genes_regulated	10.3368	2.384	6.60478e-10	YES
SAM23877_RS05930	NZ_CP012382.1	1331672	1332892	+	Other_genes_regulated	9.24916	1.802	3.47856e-07	YES
SAM23877_RS05935	NZ_CP012382.1	1332911	1333366	-	Other_genes_regulated	7.15526	-1.963	4.56106e-12	YES
SAM23877_RS05940	NZ_CP012382.1	1333496	1335022	+	Not_diff_regulated	9.39492	0.61	0.457252	NO
SAM23877_RS05945	NZ_CP012382.1	1335048	1335767	-	Other_genes_regulated	6.99749	2.237	0.000125342	YES
SAM23877_RS05950	NZ_CP012382.1	1335789	1336781	-	Other_genes_regulated	7.97014	2.465	1.63588e-05	YES
SAM23877_RS05955	NZ_CP012382.1	1336955	1337299	-	Not_diff_regulated	4.99476	0.93	0.21394	NO
SAM23877_RS05960	NZ_CP012382.1	1337323	1338312	-	Other_genes_regulated	3.47393	-1.381	0.0166846	YES
SAM23877_RS05965	NZ_CP012382.1	1338401	1338883	+	Not_diff_regulated	2.63487	0.372	0.741046	NO
SAM23877_RS05970	NZ_CP012382.1	1338880	1341273	+	Other_genes_regulated	1.0625	-1.38	0.0410772	YES
SAM23877_RS05975	NZ_CP012382.1	1341458	1342465	+	Not_diff_regulated	3.79586	0.045	0.932846	NO
SAM23877_RS05980	NZ_CP012382.1	1342516	1343238	+	Not_diff_regulated	8.25584	-0.019	0.941752	NO
SAM23877_RS05985	NZ_CP012382.1	1343306	1344340	+	Other_genes_regulated	6.99476	0.804	0.00355029	YES
SAM23877_RS05990	NZ_CP012382.1	1344398	1346005	-	Other_genes_regulated	10.6451	1.52	3.54779e-05	YES
SAM23877_RS05995	NZ_CP012382.1	1346134	1346895	-	Other_genes_regulated	0.392137	-7.296	8.71169e-10	YES
SAM23877_RS06000	NZ_CP012382.1	1346892	1347566	-	Other_genes_regulated	5.56704	-0.901	0.0483024	YES
SAM23877_RS06005	NZ_CP012382.1	1347661	1348335	-	Not_diff_regulated	4.26748	-0.657	0.168481	NO
SAM23877_RS06010	NZ_CP012382.1	1348344	1350065	-	Not_diff_regulated	6.5197	0.016	0.974309	NO
SAM23877_RS06015	NZ_CP012382.1	1350058	1350369	-	Other_genes_regulated	5.85031	-1.16	0.0197567	YES
SAM23877_RS06020	NZ_CP012382.1	1350383	1350685	-	Other_genes_regulated	9.72823	0.912	0.0056938	YES
SAM23877_RS06025	NZ_CP012382.1	1350852	1351505	-	Other_genes_regulated	7.394	-1.115	1.23068e-05	YES
SAM23877_RS06030	NZ_CP012382.1	1351612	1352604	+	Not_diff_regulated	3.46957	-0.699	0.252872	NO
SAM23877_RS06035	NZ_CP012382.1	1352745	1353026	-	Other_genes_regulated	7.21855	-2.559	3.44925e-14	YES
SAM23877_RS06040	NZ_CP012382.1	1353136	1353495	+	Not_diff_regulated	5.64386	-0.216	0.71031	NO
SAM23877_RS06045	NZ_CP012382.1	1353626	1354261	+	Not_diff_regulated	5.35334	0.042	0.930051	NO
SAM23877_RS06050	NZ_CP012382.1	1354268	1354576	+	Other_genes_regulated	5.86425	1.898	0.00453195	YES
SAM23877_RS06055	NZ_CP012382.1	1355094	1355567	+	Other_genes_regulated	13.2862	1.656	2.30628e-06	YES
SAM23877_RS06060	NZ_CP012382.1	1355793	1356284	-	Other_genes_regulated	10.0594	2.985	4.26776e-16	YES
SAM23877_RS06065	NZ_CP012382.1	1356499	1357359	+	Not_diff_regulated	8.15843	0.014	0.961593	NO
SAM23877_RS06070	NZ_CP012382.1	1357369	1357611	+	Other_genes_regulated	10.5126	1.727	2.19563e-11	YES
SAM23877_RS06075	NZ_CP012382.1	1357654	1358781	-	Not_diff_regulated	6.9861	-0.531	0.0949447	NO
SAM23877_RS06080	NZ_CP012382.1	1358933	1360195	+	Other_genes_regulated	9.07677	-1.301	0.000277204	YES
SAM23877_RS06085	NZ_CP012382.1	1360188	1361474	+	Other_genes_regulated	8.6528	-0.79	0.0381679	YES
SAM23877_RS06090	NZ_CP012382.1	1361476	1362192	+	Other_genes_regulated	5.28731	-3.166	6.63926e-10	YES
SAM23877_RS06095	NZ_CP012382.1	1362478	1363167	+	Not_diff_regulated	7.59061	-0.229	0.632774	NO
SAM23877_RS06100	NZ_CP012382.1	1363390	1363815	+	Not_diff_regulated	6.69051	0.41	0.549	NO
SAM23877_RS06110	NZ_CP012382.1	1364008	1365354	+	Not_diff_regulated	6.47714	0.329	0.64638	NO
SAM23877_RS06115	NZ_CP012382.1	1365351	1366364	+	Not_diff_regulated	7.5035	1.243	0.101597	NO
SAM23877_RS06120	NZ_CP012382.1	1366555	1367334	+	Not_diff_regulated	8.43527	-0.491	0.131709	NO
SAM23877_RS06125	NZ_CP012382.1	1367438	1368880	+	Other_genes_regulated	9.73067	-1.006	0.0179613	YES
SAM23877_RS06130	NZ_CP012382.1	1368877	1369428	+	Other_genes_regulated	8.38082	-1.382	0.00015109	YES
SAM23877_RS06135	NZ_CP012382.1	1369436	1369876	-	Not_diff_regulated	7.59054	0.144	0.761401	NO
SAM23877_RS06140	NZ_CP012382.1	1369935	1370660	-	Not_diff_regulated	2.04692	-1.222	0.149301	NO
SAM23877_RS06145	NZ_CP012382.1	1370663	1371583	-	Not_diff_regulated	2.70369	0.331	0.638459	NO
SAM23877_RS06150	NZ_CP012382.1	1371691	1372848	+	Other_genes_regulated	4.64635	-1.949	1.49246e-07	YES
SAM23877_RS06155	NZ_CP012382.1	1372863	1373525	+	Other_genes_regulated	7.42581	-0.797	0.0233249	YES
SAM23877_RS06160	NZ_CP012382.1	1373625	1374779	+	Not_diff_regulated	7.83103	-0.482	0.0637336	NO
SAM23877_RS06165	NZ_CP012382.1	1375019	1375780	-	Other_genes_regulated	10.1387	0.512	0.00979629	YES
SAM23877_RS06170	NZ_CP012382.1	1375955	1376842	-	Other_genes_regulated	5.02935	-1.696	1.54276e-06	YES
SAM23877_RS06175	NZ_CP012382.1	1377031	1377909	+	Not_diff_regulated	4.18606	0.709	0.125017	NO
SAM23877_RS06180	NZ_CP012382.1	1377861	1378730	-	Not_diff_regulated	7.83027	0.577	0.113512	NO
SAM23877_RS06185	NZ_CP012382.1	1379097	1379723	+	Not_diff_regulated	3.84339	0.005	0.996634	NO
SAM23877_RS06190	NZ_CP012382.1	1379773	1381530	+	Other_genes_regulated	6.93426	3.016	7.15788e-17	YES
SAM23877_RS06195	NZ_CP012382.1	1381755	1382204	+	Other_genes_regulated	7.43741	2.077	2.67436e-05	YES
SAM23877_RS06200	NZ_CP012382.1	1382257	1382976	+	Other_genes_regulated	6.66376	2.115	1.35274e-07	YES
SAM23877_RS06205	NZ_CP012382.1	1383067	1384632	+	Not_diff_regulated	4.44038	0.521	0.349011	NO
SAM23877_RS06210	NZ_CP012382.1	1384748	1385617	+	Not_diff_regulated	1.20091	-1.827	0.0839891	NO
SAM23877_RS06215	NZ_CP012382.1	1385678	1386919	-	Not_diff_regulated	2.85726	0.76	0.231109	NO
SAM23877_RS06220	NZ_CP012382.1	1386996	1388318	-	Not_diff_regulated	-0.403813	0.034	0.978447	NO
SAM23877_RS06225	NZ_CP012382.1	1388315	1388899	-	Not_diff_regulated	2.35845	0.229	0.839806	NO
SAM23877_RS06230	NZ_CP012382.1	1388871	1389338	-	Other_genes_regulated	4.09542	2.894	0.0171408	YES
SAM23877_RS06235	NZ_CP012382.1	1389381	1390658	-	Other_genes_regulated	2.96804	2.355	0.0041015	YES
SAM23877_RS06240	NZ_CP012382.1	1390655	1391773	-	Other_genes_regulated	2.83779	1.819	0.0287425	YES
SAM23877_RS06245	NZ_CP012382.1	1391824	1392957	-	Other_genes_regulated	4.57347	4.472	2.23899e-08	YES
SAM23877_RS06250	NZ_CP012382.1	1393110	1394072	-	Not_diff_regulated	2.63935	1.698	0.081631	NO
SAM23877_RS06255	NZ_CP012382.1	1394056	1394562	-	Other_genes_regulated	5.06741	2.123	0.00483036	YES
SAM23877_RS06260	NZ_CP012382.1	1394826	1396208	+	Not_diff_regulated	4.85413	0.196	0.648621	NO
SAM23877_RS06265	NZ_CP012382.1	1396397	1397983	+	Other_genes_regulated	6.04794	1.243	0.0395156	YES
SAM23877_RS06270	NZ_CP012382.1	1398180	1399535	+	Not_diff_regulated	6.38082	0.086	0.907096	NO
SAM23877_RS06275	NZ_CP012382.1	1399558	1400781	-	Other_genes_regulated	7.31573	4.02	1.99777e-08	YES
SAM23877_RS06280	NZ_CP012382.1	1400842	1401345	+	Other_genes_regulated	5.79586	-2.342	1.39711e-07	YES
SAM23877_RS06285	NZ_CP012382.1	1401424	1403112	+	Other_genes_regulated	10.4594	1.217	1.19428e-05	YES
SAM23877_RS06290	NZ_CP012382.1	1403120	1403965	-	Not_diff_regulated	6.19547	-0.391	0.280458	NO
SAM23877_RS06295	NZ_CP012382.1	1404076	1404591	-	Other_genes_regulated	4.86145	-4.773	9.02146e-23	YES
SAM23877_RS06300	NZ_CP012382.1	1404613	1405089	-	Not_diff_regulated	4.38987	-0.591	0.352747	NO
SAM23877_RS06305	NZ_CP012382.1	1405211	1405657	+	Other_genes_regulated	5.86209	-1.901	9.18374e-07	YES
SAM23877_RS06310	NZ_CP012382.1	1405674	1408667	-	Not_diff_regulated	7.01784	-0.421	0.192554	NO
SAM23877_RS06315	NZ_CP012382.1	1408664	1409827	-	Not_diff_regulated	8.1516	-0.147	0.504703	NO
SAM23877_RS06320	NZ_CP012382.1	1410073	1410699	-	Not_diff_regulated	8.90708	-0.35	0.249421	NO
SAM23877_RS06325	NZ_CP012382.1	1410771	1411493	-	Other_genes_regulated	3.05289	-1.876	0.00135469	YES
SAM23877_RS06330	NZ_CP012382.1	1411702	1412109	+	Not_diff_regulated	8.95157	0.262	0.473783	NO
SAM23877_RS06335	NZ_CP012382.1	1412205	1412416	+	Other_genes_regulated	3.23786	-3.265	0.000412678	YES
SAM23877_RS06340	NZ_CP012382.1	1412453	1413010	-	Other_genes_regulated	5.88606	-2.154	6.28889e-16	YES
SAM23877_RS06345	NZ_CP012382.1	1413054	1413626	-	Other_genes_regulated	6.95314	-2.431	3.76958e-14	YES
SAM23877_RS06350	NZ_CP012382.1	1413841	1414644	-	Other_genes_regulated	7.04265	-2.489	1.31602e-16	YES
SAM23877_RS06355	NZ_CP012382.1	1414752	1415288	+	Other_genes_regulated	7.62493	-2.355	1.50635e-10	YES
SAM23877_RS06360	NZ_CP012382.1	1415330	1415956	-	Other_genes_regulated	8.95886	-2.561	6.06915e-16	YES
SAM23877_RS06365	NZ_CP012382.1	1416065	1416502	-	Other_genes_regulated	6.43892	-2.852	6.5015e-14	YES
SAM23877_RS06370	NZ_CP012382.1	1416656	1417678	+	Other_genes_regulated	10.3861	-1.468	1.70534e-08	YES
SAM23877_RS06375	NZ_CP012382.1	1417696	1418541	-	Other_genes_regulated	6.54505	-1.543	3.96501e-06	YES
SAM23877_RS06380	NZ_CP012382.1	1418858	1420048	-	Not_diff_regulated	6.39168	0.633	0.14384	NO
SAM23877_RS06385	NZ_CP012382.1	1420318	1421040	-	Other_genes_regulated	7.53402	0.643	0.0298696	YES
SAM23877_RS06390	NZ_CP012382.1	1421090	1421869	+	Other_genes_regulated	7.45649	-0.766	0.0493491	YES
SAM23877_RS06395	NZ_CP012382.1	1422123	1422998	+	Other_genes_regulated	9.59188	-0.988	0.00129354	YES
SAM23877_RS37125	NZ_CP012382.1	1423062	1423241	+	Other_genes_regulated	7.72186	-1.11	0.000617611	YES
SAM23877_RS06400	NZ_CP012382.1	1423337	1424086	-	Other_genes_regulated	7.24793	-1.703	0.000392718	YES
SAM23877_RS06405	NZ_CP012382.1	1424264	1425838	+	Not_diff_regulated	5.75404	-1.23	0.06127	NO
SAM23877_RS06410	NZ_CP012382.1	1425762	1426667	-	Not_diff_regulated	8.79705	0.044	0.865794	NO
SAM23877_RS06415	NZ_CP012382.1	1426687	1427862	-	Not_diff_regulated	5.25797	-0.621	0.16635	NO
SAM23877_RS06420	NZ_CP012382.1	1427958	1428566	+	Other_genes_regulated	4.41593	-1.723	4.32241e-05	YES
SAM23877_RS06425	NZ_CP012382.1	1428610	1429122	+	Other_genes_regulated	10.4568	3.143	3.39354e-17	YES
SAM23877_RS06430	NZ_CP012382.1	1429226	1429732	+	Other_genes_regulated	2.97994	-2.099	0.0046392	YES
SAM23877_RS06435	NZ_CP012382.1	1429843	1430385	-	Other_genes_regulated	10.1384	1.061	0.000447699	YES
SAM23877_RS06440	NZ_CP012382.1	1430508	1431191	-	Not_diff_regulated	10.486	0.019	0.950691	NO
SAM23877_RS06445	NZ_CP012382.1	1431275	1432861	-	Other_genes_regulated	9.58991	2.662	1.70945e-17	YES
SAM23877_RS06450	NZ_CP012382.1	1433070	1433831	-	Not_diff_regulated	7.9313	-0.267	0.552095	NO
SAM23877_RS06455	NZ_CP012382.1	1433867	1434628	-	Other_genes_regulated	9.75846	0.993	0.00554252	YES
SAM23877_RS06460	NZ_CP012382.1	1434900	1435709	+	Other_genes_regulated	7.51346	4.177	2.89345e-37	YES
SAM23877_RS06465	NZ_CP012382.1	1435730	1436113	-	Other_genes_regulated	5.62875	-3.162	9.99045e-15	YES
SAM23877_RS06470	NZ_CP012382.1	1436110	1436871	-	Other_genes_regulated	7.67754	-2.831	2.71322e-24	YES
SAM23877_RS06475	NZ_CP012382.1	1437063	1437557	+	Other_genes_regulated	9.21417	3.337	4.24013e-13	YES
SAM23877_RS06480	NZ_CP012382.1	1437554	1438021	+	Other_genes_regulated	8.26534	2.003	2.01478e-05	YES
SAM23877_RS06485	NZ_CP012382.1	1438057	1438959	-	Other_genes_regulated	5.1916	-1.055	0.00564267	YES
SAM23877_RS06490	NZ_CP012382.1	1439035	1440006	+	Not_diff_regulated	5.2889	0.103	0.772933	NO
SAM23877_RS06495	NZ_CP012382.1	1440212	1441549	-	Other_genes_regulated	3.38728	-2.312	2.28511e-05	YES
SAM23877_RS06500	NZ_CP012382.1	1441585	1442271	+	Not_diff_regulated	6.62908	0.784	0.148323	NO
SAM23877_RS06505	NZ_CP012382.1	1442435	1443397	-	Other_genes_regulated	4.14186	-2.895	9.03656e-10	YES
SAM23877_RS06510	NZ_CP012382.1	1443586	1444590	-	Other_genes_regulated	3.8997	-3.244	1.87182e-18	YES
SAM23877_RS06515	NZ_CP012382.1	1444701	1445240	-	Not_diff_regulated	7.05889	0.065	0.906591	NO
SAM23877_RS40170	NZ_CP012382.1	1445459	1445626	+	Other_genes_regulated	4.89539	-1.742	0.0318994	YES
SAM23877_RS37135	NZ_CP012382.1	1445698	1446354	-	Not_diff_regulated	9.54561	-0.457	0.168691	NO
SAM23877_RS06530	NZ_CP012382.1	1446526	1447335	+	Other_genes_regulated	5.58941	-2.65	2.55154e-08	YES
SAM23877_RS06535	NZ_CP012382.1	1447421	1448248	-	Other_genes_regulated	9.83263	0.917	0.0027608	YES
SAM23877_RS06540	NZ_CP012382.1	1448377	1449894	-	Other_genes_regulated	9.73545	2.206	0.00156219	YES
SAM23877_RS06545	NZ_CP012382.1	1450450	1451034	+	Other_genes_regulated	9.20394	4.65	7.96093e-24	YES
SAM23877_RS06550	NZ_CP012382.1	1451307	1451510	+	Other_genes_regulated	14.0268	3.226	3.66497e-19	YES
SAM23877_RS06555	NZ_CP012382.1	1451790	1452185	+	Other_genes_regulated	7.84422	-0.627	0.0377878	YES
SAM23877_RS06560	NZ_CP012382.1	1452396	1453235	+	Other_genes_regulated	6.74339	-1.35	8.67602e-05	YES
SAM23877_RS06565	NZ_CP012382.1	1453361	1454119	+	Other_genes_regulated	4.85726	-1.146	0.00887018	YES
SAM23877_RS06570	NZ_CP012382.1	1454116	1455210	+	Not_diff_regulated	5.117	-0.723	0.0795332	NO
SAM23877_RS06575	NZ_CP012382.1	1455237	1455656	+	Other_genes_regulated	6.95198	1.356	0.000498461	YES
SAM23877_RS06580	NZ_CP012382.1	1455718	1458603	-	Not_diff_regulated	10.7018	-0.426	0.156983	NO
SAM23877_RS06585	NZ_CP012382.1	1459016	1459393	+	Other_genes_regulated	9.32835	5.421	3.46302e-17	YES
SAM23877_RS06590	NZ_CP012382.1	1459415	1460851	-	Other_genes_regulated	7.60622	-0.769	0.0297364	YES
SAM23877_RS06595	NZ_CP012382.1	1460897	1461580	-	Not_diff_regulated	11.6374	0.217	0.570144	NO
SAM23877_RS06600	NZ_CP012382.1	1461774	1462247	-	Not_diff_regulated	12.2076	-0.381	0.0579116	NO
SAM23877_RS06605	NZ_CP012382.1	1462332	1463069	-	Other_genes_regulated	10.2278	-1.073	2.04731e-05	YES
SAM23877_RS41125	NZ_CP012382.1	1463113	1463436	-	Other_genes_regulated	13.9802	1.369	3.14084e-05	YES
SAM23877_RS06615	NZ_CP012382.1	1464131	1465003	-	Not_diff_regulated	11.6175	0.128	0.62699	NO
SAM23877_RS06620	NZ_CP012382.1	1465009	1465341	-	Other_genes_regulated	8.45677	-2.027	1.22634e-15	YES
SAM23877_RS06625	NZ_CP012382.1	1465338	1466174	-	Not_diff_regulated	10.8806	-0.407	0.193888	NO
SAM23877_RS06630	NZ_CP012382.1	1466342	1468837	-	Not_diff_regulated	11.3544	0.513	0.338918	NO
SAM23877_RS06635	NZ_CP012382.1	1468951	1469559	-	Not_diff_regulated	10.4125	-0.381	0.106865	NO
SAM23877_RS06655	NZ_CP012382.1	1475370	1475819	+	Other_genes_regulated	13.2484	1.081	0.000967792	YES
SAM23877_RS06660	NZ_CP012382.1	1475895	1477565	+	Other_genes_regulated	9.41916	-1.568	4.00837e-09	YES
SAM23877_RS06665	NZ_CP012382.1	1477634	1478524	-	Other_genes_regulated	7.74393	3.192	3.34559e-17	YES
SAM23877_RS06670	NZ_CP012382.1	1478648	1480624	-	Other_genes_regulated	8.88242	2.335	6.76715e-13	YES
SAM23877_RS06675	NZ_CP012382.1	1480838	1483198	+	Not_diff_regulated	4.7606	-0.646	0.127243	NO
SAM23877_RS06680	NZ_CP012382.1	1483216	1483752	-	Other_genes_regulated	5.70436	-1.259	0.00014419	YES
SAM23877_RS06685	NZ_CP012382.1	1483799	1484608	-	Other_genes_regulated	6.55193	1.192	0.0376383	YES
SAM23877_RS06690	NZ_CP012382.1	1484760	1486385	+	Not_diff_regulated	3.94253	1.095	0.126234	NO
SAM23877_RS06695	NZ_CP012382.1	1487092	1487847	+	Other_genes_regulated	6.491	2.908	5.90166e-08	YES
SAM23877_RS06700	NZ_CP012382.1	1487908	1489434	+	Other_genes_regulated	6.60847	2.772	7.27316e-10	YES
SAM23877_RS06705	NZ_CP012382.1	1489498	1490103	-	Other_genes_regulated	8.08893	-1.654	1.0111e-06	YES
SAM23877_RS06710	NZ_CP012382.1	1490210	1490605	-	Other_genes_regulated	10.8243	0.941	0.00894529	YES
SAM23877_RS06715	NZ_CP012382.1	1490616	1491050	-	Not_diff_regulated	10.3733	-0.106	0.799123	NO
SAM23877_RS06720	NZ_CP012382.1	1491047	1493989	-	Other_genes_regulated	7.92249	-1.206	2.30955e-06	YES
SAM23877_RS06725	NZ_CP012382.1	1494410	1494973	+	Other_genes_regulated	9.85414	1.972	1.78518e-06	YES
SAM23877_RS06730	NZ_CP012382.1	1495138	1499802	-	Not_diff_regulated	7.62361	-0.013	0.971986	NO
SAM23877_RS06735	NZ_CP012382.1	1499889	1500770	-	Not_diff_regulated	7.59054	-0.355	0.312487	NO
SAM23877_RS06740	NZ_CP012382.1	1501087	1502613	-	Not_diff_regulated	8.03316	-0.361	0.26607	NO
SAM23877_RS06745	NZ_CP012382.1	1502943	1503638	-	Other_genes_regulated	8.55075	-2.047	0.00185245	YES
SAM23877_RS06750	NZ_CP012382.1	1503768	1505090	+	Other_genes_regulated	9.88505	2.63	0.000725721	YES
SAM23877_RS06755	NZ_CP012382.1	1505087	1506085	+	Other_genes_regulated	8.75633	2.122	0.00422631	YES
SAM23877_RS06760	NZ_CP012382.1	1506242	1507399	-	Other_genes_regulated	-0.211635	-2.747	0.00735099	YES
SAM23877_RS06765	NZ_CP012382.1	1507396	1508523	-	Other_genes_regulated	3.28566	-1.342	0.0182029	YES
SAM23877_RS06770	NZ_CP012382.1	1508842	1510260	-	Other_genes_regulated	8.44057	-0.754	0.000122081	YES
SAM23877_RS06775	NZ_CP012382.1	1510595	1510987	-	Other_genes_regulated	12.0711	0.72	0.000650789	YES
SAM23877_RS06780	NZ_CP012382.1	1511308	1511502	+	Other_genes_regulated	12.2803	8.525	1.85051e-57	YES
SAM23877_RS06785	NZ_CP012382.1	1511555	1513474	+	Other_genes_regulated	8.63065	7.222	3.7878e-45	YES
SAM23877_RS06790	NZ_CP012382.1	1513632	1515134	-	Other_genes_regulated	6.52068	-2.533	5.98778e-21	YES
SAM23877_RS06795	NZ_CP012382.1	1515236	1515898	+	Other_genes_regulated	3.91485	-4.251	1.62851e-12	YES
SAM23877_RS06800	NZ_CP012382.1	1515895	1516671	+	Other_genes_regulated	7.66779	-1.029	0.00247794	YES
SAM23877_RS06805	NZ_CP012382.1	1516746	1518092	+	Other_genes_regulated	6.54753	-1.466	9.19595e-12	YES
SAM23877_RS06810	NZ_CP012382.1	1518371	1518745	+	Not_diff_regulated	15.1815	0.389	0.262543	NO
SAM23877_RS06815	NZ_CP012382.1	1518866	1519438	-	Not_diff_regulated	10.8271	-0.301	0.338307	NO
SAM23877_RS06820	NZ_CP012382.1	1519814	1520602	-	Other_genes_regulated	10.4465	-1.132	1.73662e-10	YES
SAM23877_RS06825	NZ_CP012382.1	1521129	1522733	-	Other_genes_regulated	6.28321	-0.86	0.00140992	YES
SAM23877_RS06830	NZ_CP012382.1	1522869	1523309	-	Other_genes_regulated	7.76611	-2.46	5.46279e-20	YES
SAM23877_RS06835	NZ_CP012382.1	1523578	1524015	+	Other_genes_regulated	12.8089	2.139	2.4207e-08	YES
SAM23877_RS06840	NZ_CP012382.1	1524391	1524612	+	Other_genes_regulated	9.34129	2.242	6.35065e-06	YES
SAM23877_RS06845	NZ_CP012382.1	1524575	1525747	-	Other_genes_regulated	10.6098	1.683	1.84004e-08	YES
SAM23877_RS06850	NZ_CP012382.1	1526104	1527375	+	Not_diff_regulated	4.17646	0.446	0.393726	NO
SAM23877_RS06855	NZ_CP012382.1	1527439	1528098	-	Other_genes_regulated	7.69749	-2.013	5.64304e-14	YES
SAM23877_RS38905	NZ_CP012382.1	1528181	1528321	-	Other_genes_regulated	10.0454	-0.8	0.0179738	YES
SAM23877_RS06860	NZ_CP012382.1	1528519	1529892	-	Other_genes_regulated	10.278	3.402	1.57248e-30	YES
SAM23877_RS06865	NZ_CP012382.1	1530768	1531388	+	Other_genes_regulated	6.85726	-1.098	0.0005781	YES
SAM23877_RS06870	NZ_CP012382.1	1531819	1533684	+	Other_genes_regulated	8.98575	1.252	0.000157351	YES
SAM23877_RS06875	NZ_CP012382.1	1533693	1534730	-	Other_genes_regulated	5.92347	-2.25	7.44764e-20	YES
SAM23877_RS06880	NZ_CP012382.1	1534727	1536058	-	Other_genes_regulated	6.70535	-0.871	0.00831225	YES
SAM23877_RS06885	NZ_CP012382.1	1536263	1536730	-	Not_diff_regulated	8.41735	-0.408	0.277791	NO
SAM23877_RS06890	NZ_CP012382.1	1536751	1537608	-	Not_diff_regulated	9.76784	-0.58	0.101942	NO
SAM23877_RS06895	NZ_CP012382.1	1537657	1537929	-	Not_diff_regulated	11.3649	-0.508	0.0802776	NO
SAM23877_RS06900	NZ_CP012382.1	1537964	1538449	-	Not_diff_regulated	8.52479	0.475	0.3766	NO
SAM23877_RS06905	NZ_CP012382.1	1538470	1539759	-	Other_genes_regulated	10.0335	3.366	7.62777e-13	YES
SAM23877_RS06910	NZ_CP012382.1	1539756	1540400	-	Not_diff_regulated	7.7925	0.648	0.181904	NO
SAM23877_RS06915	NZ_CP012382.1	1540397	1540999	-	Not_diff_regulated	11.894	0.539	0.316034	NO
SAM23877_RS06920	NZ_CP012382.1	1541513	1543894	+	Other_genes_regulated	5.03323	1.344	0.00216246	YES
SAM23877_RS40525	NZ_CP012382.1	1544042	1544839	+	Not_diff_regulated	3.32554	-0.377	0.650991	NO
SAM23877_RS06930	NZ_CP012382.1	1544906	1545373	+	Not_diff_regulated	4.26534	-0.216	0.813564	NO
SAM23877_RS06935	NZ_CP012382.1	1545539	1546732	-	Other_genes_regulated	5.65109	-1.013	0.000495642	YES
SAM23877_RS06940	NZ_CP012382.1	1546874	1548085	+	Other_genes_regulated	8.08016	0.913	0.0420621	YES
SAM23877_RS06945	NZ_CP012382.1	1548045	1548512	-	Other_genes_regulated	4.90277	-2.329	8.08603e-05	YES
SAM23877_RS06950	NZ_CP012382.1	1548678	1550159	+	Other_genes_regulated	7.45482	-2.166	1.15765e-09	YES
SAM23877_RS06955	NZ_CP012382.1	1550141	1551274	-	Other_genes_regulated	6.81858	1.493	1.35828e-07	YES
SAM23877_RS06960	NZ_CP012382.1	1551449	1552144	+	Other_genes_regulated	8.062	2.417	1.04568e-10	YES
SAM23877_RS06965	NZ_CP012382.1	1552243	1553172	+	Not_diff_regulated	6.21322	0.034	0.948646	NO
SAM23877_RS06970	NZ_CP012382.1	1553224	1554936	-	Other_genes_regulated	7.4714	-4.342	1.07198e-33	YES
SAM23877_RS06975	NZ_CP012382.1	1554992	1555780	-	Other_genes_regulated	6.68175	-4.474	3.04927e-24	YES
SAM23877_RS06980	NZ_CP012382.1	1556320	1557525	-	Other_genes_regulated	9.95618	2.012	1.27578e-08	YES
SAM23877_RS06985	NZ_CP012382.1	1557750	1558202	-	Other_genes_regulated	7.20851	-3.458	6.24877e-28	YES
SAM23877_RS06990	NZ_CP012382.1	1558213	1559697	-	Other_genes_regulated	4.59946	-5.797	1.88874e-43	YES
SAM23877_RS06995	NZ_CP012382.1	1560211	1561653	-	Other_genes_regulated	8.95676	-1.472	6.48998e-06	YES
SAM23877_RS07000	NZ_CP012382.1	1561762	1562115	-	Other_genes_regulated	9.56964	-1.694	8.00478e-14	YES
SAM23877_RS07005	NZ_CP012382.1	1562257	1563300	-	Not_diff_regulated	11.7604	-0.108	0.660068	NO
SAM23877_RS07010	NZ_CP012382.1	1563378	1564064	-	Other_genes_regulated	10.0885	-1.111	3.20035e-11	YES
SAM23877_RS07015	NZ_CP012382.1	1564157	1565578	-	Other_genes_regulated	6.3869	-2.681	8.38853e-20	YES
SAM23877_RS07020	NZ_CP012382.1	1565658	1566590	-	Not_diff_regulated	8.36684	0.293	0.346542	NO
SAM23877_RS07025	NZ_CP012382.1	1566926	1567477	+	Other_genes_regulated	9.9736	5.784	5.03328e-37	YES
SAM23877_RS07030	NZ_CP012382.1	1567740	1569890	-	Other_genes_regulated	3.80188	-3.796	5.45753e-26	YES
SAM23877_RS07035	NZ_CP012382.1	1570438	1571646	-	Other_genes_regulated	11.4188	-1.14	0.000134461	YES
SAM23877_RS07040	NZ_CP012382.1	1571887	1573089	-	Other_genes_regulated	9.74878	0.705	0.00201201	YES
SAM23877_RS07045	NZ_CP012382.1	1573218	1573490	-	Other_genes_regulated	13.7882	-1.561	1.39562e-11	YES
SAM23877_RS07050	NZ_CP012382.1	1573571	1574164	-	Other_genes_regulated	13.4773	0.497	0.0313964	YES
SAM23877_RS07055	NZ_CP012382.1	1574202	1574525	-	Other_genes_regulated	15.5629	1.094	6.76667e-06	YES
SAM23877_RS07060	NZ_CP012382.1	1574749	1575603	-	Other_genes_regulated	5.74957	-2.277	3.41744e-06	YES
SAM23877_RS07065	NZ_CP012382.1	1575600	1576706	-	Not_diff_regulated	8.22838	0.209	0.695413	NO
SAM23877_RS07070	NZ_CP012382.1	1576787	1580095	-	Not_diff_regulated	9.9447	0.529	0.264526	NO
SAM23877_RS07075	NZ_CP012382.1	1580088	1581245	-	Not_diff_regulated	9.96703	0.9	0.0786586	NO
SAM23877_RS07080	NZ_CP012382.1	1581242	1581808	-	Other_genes_regulated	12.3402	2.754	1.72987e-13	YES
SAM23877_RS07085	NZ_CP012382.1	1581805	1583091	-	Not_diff_regulated	8.36731	-0.427	0.366673	NO
SAM23877_RS07090	NZ_CP012382.1	1583096	1584076	-	Other_genes_regulated	10.0206	2.022	0.000256512	YES
SAM23877_RS07095	NZ_CP012382.1	1584189	1584806	-	Not_diff_regulated	10.9086	0.138	0.752386	NO
SAM23877_RS07100	NZ_CP012382.1	1585103	1585606	+	Other_genes_regulated	11.345	-2.314	7.95262e-26	YES
SAM23877_RS07105	NZ_CP012382.1	1585781	1586218	-	Other_genes_regulated	11.7656	-1.99	1.36963e-10	YES
SAM23877_RS07110	NZ_CP012382.1	1586221	1586787	-	Other_genes_regulated	12.6057	-1.587	0.000161557	YES
SAM23877_RS07115	NZ_CP012382.1	1586855	1587961	-	Not_diff_regulated	11.0351	0.297	0.437689	NO
SAM23877_RS07120	NZ_CP012382.1	1588129	1588998	-	Not_diff_regulated	8.56286	-0.332	0.223021	NO
SAM23877_RS07125	NZ_CP012382.1	1589195	1590286	-	Not_diff_regulated	9.90507	-0.083	0.838719	NO
SAM23877_RS07130	NZ_CP012382.1	1590283	1590765	-	Other_genes_regulated	10.8115	0.841	0.0110415	YES
SAM23877_RS07135	NZ_CP012382.1	1590798	1591982	-	Other_genes_regulated	8.92754	-1.984	1.01278e-19	YES
SAM23877_RS07140	NZ_CP012382.1	1592188	1593027	-	Other_genes_regulated	6.80613	-2.246	1.50262e-17	YES
SAM23877_RS07145	NZ_CP012382.1	1593008	1594741	-	Other_genes_regulated	11.2914	0.964	9.05161e-06	YES
SAM23877_RS07150	NZ_CP012382.1	1594872	1595366	-	Other_genes_regulated	9.14378	-1.866	1.62397e-09	YES
SAM23877_RS07155	NZ_CP012382.1	1595363	1598035	-	Not_diff_regulated	11.4982	0.396	0.154376	NO
SAM23877_RS07160	NZ_CP012382.1	1598035	1598406	-	Other_genes_regulated	13.1878	2.05	2.32447e-17	YES
SAM23877_RS07165	NZ_CP012382.1	1598414	1598854	-	Not_diff_regulated	11.3771	-0.246	0.277791	NO
SAM23877_RS07170	NZ_CP012382.1	1599028	1601202	+	Other_genes_regulated	9.65295	4.314	4.48361e-39	YES
SAM23877_RS07175	NZ_CP012382.1	1601232	1601846	-	Other_genes_regulated	14.4124	-1.125	0.00822517	YES
SAM23877_RS07180	NZ_CP012382.1	1602143	1603498	-	Not_diff_regulated	9.19	-0.158	0.596183	NO
SAM23877_RS07185	NZ_CP012382.1	1603599	1604261	-	Other_genes_regulated	10.302	-0.74	0.000729499	YES
SAM23877_RS07190	NZ_CP012382.1	1604457	1605719	-	Other_genes_regulated	9.77558	-1.009	0.00086376	YES
SAM23877_RS07195	NZ_CP012382.1	1605733	1606440	-	Not_diff_regulated	11.7911	0.348	0.178979	NO
SAM23877_RS07200	NZ_CP012382.1	1606624	1607448	+	Not_diff_regulated	12.1529	0.442	0.170578	NO
SAM23877_RS07205	NZ_CP012382.1	1607584	1608813	+	Other_genes_regulated	11.5187	-1.302	3.45758e-08	YES
SAM23877_RS07210	NZ_CP012382.1	1608895	1611438	-	Other_genes_regulated	10.742	1.449	1.20814e-07	YES
SAM23877_RS07215	NZ_CP012382.1	1611612	1612160	-	Other_genes_regulated	9.78993	-1.322	2.7031e-06	YES
SAM23877_RS07220	NZ_CP012382.1	1612157	1613290	-	Other_genes_regulated	13.6686	1.825	4.87265e-08	YES
SAM23877_RS07225	NZ_CP012382.1	1613292	1615097	-	Not_diff_regulated	11.9371	0.452	0.296181	NO
SAM23877_RS07230	NZ_CP012382.1	1615229	1615729	-	Other_genes_regulated	12.5655	-0.84	0.00339372	YES
SAM23877_RS07235	NZ_CP012382.1	1615905	1616978	-	Other_genes_regulated	7.97382	-0.885	1.4832e-06	YES
SAM23877_RS07240	NZ_CP012382.1	1617013	1617618	-	Other_genes_regulated	8.2772	0.836	0.0198586	YES
SAM23877_RS07245	NZ_CP012382.1	1617810	1618316	-	Other_genes_regulated	7.5649	-1.848	4.77088e-10	YES
SAM23877_RS07250	NZ_CP012382.1	1618430	1619182	-	Other_genes_regulated	12.686	-1.394	3.92364e-07	YES
SAM23877_RS07255	NZ_CP012382.1	1619231	1619839	-	Other_genes_regulated	8.47704	-2.471	9.48428e-13	YES
SAM23877_RS07260	NZ_CP012382.1	1619853	1620701	-	Not_diff_regulated	11.9392	-0.858	0.0856564	NO
SAM23877_RS07265	NZ_CP012382.1	1620887	1621429	-	Other_genes_regulated	7.09043	-1.801	5.1602e-09	YES
SAM23877_RS07270	NZ_CP012382.1	1622039	1623202	-	Other_genes_regulated	8.70275	-1.256	1.09649e-06	YES
SAM23877_RS07275	NZ_CP012382.1	1623199	1624131	-	Other_genes_regulated	7.72941	-2.083	1.7383e-13	YES
SAM23877_RS07280	NZ_CP012382.1	1624128	1624796	-	Other_genes_regulated	10.3348	-1.337	3.57862e-06	YES
SAM23877_RS07285	NZ_CP012382.1	1625057	1627255	+	Other_genes_regulated	7.64779	1.613	0.00011576	YES
SAM23877_RS07290	NZ_CP012382.1	1627474	1629135	+	Not_diff_regulated	11.2314	0.314	0.264968	NO
SAM23877_RS07295	NZ_CP012382.1	1629160	1629711	-	Other_genes_regulated	9.69961	-1.553	4.95092e-11	YES
SAM23877_RS07300	NZ_CP012382.1	1629862	1631838	-	Not_diff_regulated	12.1894	0.36	0.262723	NO
SAM23877_RS07305	NZ_CP012382.1	1631990	1633240	-	Other_genes_regulated	6.10318	0.975	0.00238241	YES
SAM23877_RS07310	NZ_CP012382.1	1633237	1633803	-	Other_genes_regulated	10.0232	4.621	9.15198e-18	YES
SAM23877_RS07315	NZ_CP012382.1	1633975	1634700	+	Other_genes_regulated	11.6561	5.67	3.00568e-41	YES
SAM23877_RS07320	NZ_CP012382.1	1634748	1634819	-	Not_diff_regulated	5.38082	-1.43	0.136054	NO
SAM23877_RS07325	NZ_CP012382.1	1634859	1635305	-	Not_diff_regulated	5.74662	0.712	0.311693	NO
SAM23877_RS07330	NZ_CP012382.1	1635346	1638081	-	Not_diff_regulated	1.13289	0.143	0.86971	NO
SAM23877_RS07335	NZ_CP012382.1	1638193	1638792	-	Other_genes_regulated	1.73697	-2.123	0.0356307	YES
SAM23877_RS07340	NZ_CP012382.1	1638805	1639695	-	Not_diff_regulated	3.86694	-0.469	0.343542	NO
SAM23877_RS07345	NZ_CP012382.1	1639692	1640693	-	Not_diff_regulated	4.31905	0.948	0.140692	NO
SAM23877_RS07350	NZ_CP012382.1	1640693	1641982	-	Other_genes_regulated	5.33307	1.993	2.27417e-07	YES
SAM23877_RS07355	NZ_CP012382.1	1642389	1642460	-	Other_genes_regulated	6.38082	-3.09	0.000169684	YES
SAM23877_RS07360	NZ_CP012382.1	1642540	1642995	-	Other_genes_regulated	10.3926	-1.742	8.31287e-05	YES
SAM23877_RS07365	NZ_CP012382.1	1643187	1643600	+	Other_genes_regulated	14.1375	6.386	5.05663e-45	YES
SAM23877_RS07370	NZ_CP012382.1	1644137	1644697	+	Not_diff_regulated	9.99127	0.382	0.192421	NO
SAM23877_RS07375	NZ_CP012382.1	1644792	1644971	-	Other_genes_regulated	10.4455	2.443	2.96153e-11	YES
SAM23877_RS07380	NZ_CP012382.1	1645165	1645614	-	Other_genes_regulated	8.90689	-1.123	0.0127141	YES
SAM23877_RS07385	NZ_CP012382.1	1645806	1646327	+	Other_genes_regulated	8.9435	-1.443	1.23241e-06	YES
SAM23877_RS07390	NZ_CP012382.1	1646369	1647193	-	Other_genes_regulated	7.60845	-0.932	0.000362989	YES
SAM23877_RS07395	NZ_CP012382.1	1647242	1648063	-	Other_genes_regulated	8.50196	-1.114	1.02464e-05	YES
SAM23877_RS07400	NZ_CP012382.1	1648060	1649112	-	Other_genes_regulated	6.612	-2.718	4.64571e-28	YES
SAM23877_RS07405	NZ_CP012382.1	1649290	1649362	+	Other_genes_regulated	5.36092	-4.161	2.64505e-06	YES
SAM23877_RS07410	NZ_CP012382.1	1649400	1649473	+	Not_diff_regulated	12.4002	0.449	0.455143	NO
SAM23877_RS07415	NZ_CP012382.1	1649475	1649546	+	Other_genes_regulated	4.79586	-5.021	5.76206e-06	YES
SAM23877_RS07420	NZ_CP012382.1	1649596	1649667	+	Not_diff_regulated	9.41057	-0.806	0.19582	NO
SAM23877_RS07425	NZ_CP012382.1	1649681	1649752	+	Other_genes_regulated	10.0626	2.485	3.1387e-06	YES
SAM23877_RS07430	NZ_CP012382.1	1649809	1650096	-	Not_diff_regulated	12.5457	0.561	0.0815147	NO
SAM23877_RS07435	NZ_CP012382.1	1650213	1651142	-	Not_diff_regulated	5.56413	0.47	0.418465	NO
SAM23877_RS07440	NZ_CP012382.1	1651296	1651478	-	Not_diff_regulated	11.2542	-0.869	0.169088	NO
SAM23877_RS07445	NZ_CP012382.1	1652068	1653528	+	Other_genes_regulated	8.11838	-2.592	4.93165e-16	YES
SAM23877_RS07450	NZ_CP012382.1	1653751	1654569	-	Other_genes_regulated	6.90277	-1.983	4.39023e-26	YES
SAM23877_RS07455	NZ_CP012382.1	1654571	1655821	-	Other_genes_regulated	7.34934	-0.914	0.000464704	YES
SAM23877_RS07460	NZ_CP012382.1	1655992	1660065	-	Other_genes_regulated	8.98268	-0.393	0.0330166	YES
SAM23877_RS07465	NZ_CP012382.1	1660461	1661687	-	Other_genes_regulated	7.55035	-1.017	0.000206253	YES
SAM23877_RS07470	NZ_CP012382.1	1661806	1662444	-	Other_genes_regulated	10.9982	1.731	5.60099e-14	YES
SAM23877_RS07475	NZ_CP012382.1	1662572	1663399	-	Not_diff_regulated	10.3208	-0.7	0.193279	NO
SAM23877_RS07480	NZ_CP012382.1	1663482	1664219	-	Other_genes_regulated	8.00816	-2.168	5.32669e-07	YES
SAM23877_RS07485	NZ_CP012382.1	1664216	1665298	-	Other_genes_regulated	7.94025	-1.855	0.00127874	YES
SAM23877_RS07490	NZ_CP012382.1	1665718	1666368	-	Other_genes_regulated	5.57347	-3.234	4.23286e-18	YES
SAM23877_RS07495	NZ_CP012382.1	1666471	1666830	+	Not_diff_regulated	11.252	-0.293	0.349705	NO
SAM23877_RS07500	NZ_CP012382.1	1666832	1667248	+	Other_genes_regulated	8.48105	-2.8	3.65483e-20	YES
SAM23877_RS07505	NZ_CP012382.1	1667298	1667792	-	Other_genes_regulated	8.42389	-3.665	8.84252e-14	YES
SAM23877_RS07510	NZ_CP012382.1	1667850	1668344	-	Other_genes_regulated	7.85999	3.993	7.893e-10	YES
SAM23877_RS07515	NZ_CP012382.1	1668419	1669594	-	Other_genes_regulated	6.89539	1.921	0.0046246	YES
SAM23877_RS07520	NZ_CP012382.1	1670245	1670865	+	Other_genes_regulated	10.9762	-0.966	1.49987e-05	YES
SAM23877_RS07525	NZ_CP012382.1	1670985	1672517	-	Other_genes_regulated	4.08408	-3.32	4.71437e-17	YES
SAM23877_RS07530	NZ_CP012382.1	1672521	1673066	-	Other_genes_regulated	7.34876	-1.069	0.00176065	YES
SAM23877_RS07535	NZ_CP012382.1	1673149	1674120	-	Other_genes_regulated	8.56061	1.676	1.58759e-06	YES
SAM23877_RS07540	NZ_CP012382.1	1674195	1675622	-	Other_genes_regulated	7.86971	1.159	0.0157598	YES
SAM23877_RS07545	NZ_CP012382.1	1675742	1676329	+	Other_genes_regulated	8.27391	3.537	7.61681e-24	YES
SAM23877_RS07550	NZ_CP012382.1	1676333	1677043	+	Other_genes_regulated	5.07704	1.274	0.00831461	YES
SAM23877_RS07555	NZ_CP012382.1	1677135	1678517	+	Other_genes_regulated	10.0251	6.992	5.14988e-41	YES
SAM23877_RS07560	NZ_CP012382.1	1678545	1679327	+	Other_genes_regulated	7.77918	6.29	6.01516e-28	YES
SAM23877_RS07565	NZ_CP012382.1	1679383	1680120	+	Other_genes_regulated	8.27751	5.087	2.18985e-18	YES
SAM23877_RS07570	NZ_CP012382.1	1680450	1680989	-	Other_genes_regulated	8.39676	-1.345	4.42355e-06	YES
SAM23877_RS07575	NZ_CP012382.1	1680997	1682205	-	Other_genes_regulated	8.99765	1.189	0.000238823	YES
SAM23877_RS07580	NZ_CP012382.1	1682202	1683110	-	Other_genes_regulated	8.28231	1.711	0.000106592	YES
SAM23877_RS07585	NZ_CP012382.1	1683107	1684258	-	Other_genes_regulated	8.61923	2.007	7.25513e-06	YES
SAM23877_RS07590	NZ_CP012382.1	1684255	1685283	-	Not_diff_regulated	8.09831	0.727	0.157085	NO
SAM23877_RS07595	NZ_CP012382.1	1685436	1685930	+	Not_diff_regulated	7.49023	0.171	0.62699	NO
SAM23877_RS07600	NZ_CP012382.1	1685927	1686382	+	Other_genes_regulated	4.59233	-1.799	0.000175117	YES
SAM23877_RS07605	NZ_CP012382.1	1686465	1688939	-	Other_genes_regulated	5.8824	2.981	9.4581e-09	YES
SAM23877_RS07610	NZ_CP012382.1	1689079	1689531	+	Other_genes_regulated	5.22988	-2.628	1.268e-08	YES
SAM23877_RS07615	NZ_CP012382.1	1689528	1690124	-	Other_genes_regulated	4.83166	-1.421	0.00714288	YES
SAM23877_RS07620	NZ_CP012382.1	1690218	1691654	-	Other_genes_regulated	2.93637	-3.715	1.26234e-14	YES
SAM23877_RS07625	NZ_CP012382.1	1691653	1692615	+	Other_genes_regulated	7.45527	-2.356	8.53214e-09	YES
SAM23877_RS07630	NZ_CP012382.1	1692644	1692838	+	Other_genes_regulated	11.2039	0.881	0.0145058	YES
SAM23877_RS07635	NZ_CP012382.1	1692835	1694151	-	Other_genes_regulated	9.39553	3.931	6.70761e-32	YES
SAM23877_RS07640	NZ_CP012382.1	1694337	1695200	+	Other_genes_regulated	10.92	-1.456	5.87524e-11	YES
SAM23877_RS07645	NZ_CP012382.1	1695384	1695641	+	Not_diff_regulated	9.26744	-0.598	0.0616872	NO
SAM23877_RS07650	NZ_CP012382.1	1695653	1696216	-	Not_diff_regulated	5.82623	0.227	0.655342	NO
SAM23877_RS07655	NZ_CP012382.1	1696331	1697671	-	Other_genes_regulated	8.16915	0.781	0.0115935	YES
SAM23877_RS07660	NZ_CP012382.1	1698077	1700590	-	Not_diff_regulated	9.63724	-0.554	0.0609284	NO
SAM23877_RS07665	NZ_CP012382.1	1700590	1701711	-	Other_genes_regulated	12.6431	1.399	1.1614e-05	YES
SAM23877_RS07670	NZ_CP012382.1	1701848	1702987	-	Other_genes_regulated	8.93767	0.728	0.00490018	YES
SAM23877_RS07675	NZ_CP012382.1	1703038	1703886	-	Other_genes_regulated	7.70377	-1.302	0.00117405	YES
SAM23877_RS07680	NZ_CP012382.1	1704068	1704451	-	Other_genes_regulated	14.5479	-1.358	0.000309587	YES
SAM23877_RS07685	NZ_CP012382.1	1704552	1704746	-	Other_genes_regulated	13.9837	-1.837	1.27135e-05	YES
SAM23877_RS07690	NZ_CP012382.1	1704858	1705511	-	Other_genes_regulated	15.0145	-1.193	0.000175634	YES
SAM23877_RS07695	NZ_CP012382.1	1705894	1706250	+	Other_genes_regulated	9.72441	-2.887	8.40228e-23	YES
SAM23877_RS07700	NZ_CP012382.1	1706412	1707140	-	Other_genes_regulated	5.77794	-3.399	4.82338e-20	YES
SAM23877_RS07705	NZ_CP012382.1	1707320	1707766	+	Other_genes_regulated	9.50595	-1.856	2.40671e-13	YES
SAM23877_RS07710	NZ_CP012382.1	1708006	1708752	+	Other_genes_regulated	6.63027	-2.842	2.13142e-21	YES
SAM23877_RS07715	NZ_CP012382.1	1708737	1709915	-	Other_genes_regulated	6.5039	-1.506	6.45484e-06	YES
SAM23877_RS07720	NZ_CP012382.1	1709969	1710781	-	Other_genes_regulated	5.20556	-2.767	4.72377e-11	YES
SAM23877_RS41130	NZ_CP012382.1	1711112	1711376	+	Not_diff_regulated	1.91594	0.252	0.837251	NO
SAM23877_RS41135	NZ_CP012382.1	1711934	1712032	-	Other_genes_regulated	7.98028	-2.182	4.07478e-06	YES
SAM23877_RS07725	NZ_CP012382.1	1712388	1713590	+	Not_diff_regulated	7.28795	-0.049	0.875799	NO
SAM23877_RS07730	NZ_CP012382.1	1713601	1714581	-	Other_genes_regulated	4.93457	-1.3	0.000971954	YES
SAM23877_RS07735	NZ_CP012382.1	1714619	1715401	-	Other_genes_regulated	8.14082	3.368	5.45376e-10	YES
SAM23877_RS07740	NZ_CP012382.1	1715451	1716842	-	Other_genes_regulated	8.17389	3.932	7.74912e-17	YES
SAM23877_RS07745	NZ_CP012382.1	1716850	1718214	-	Other_genes_regulated	9.27049	3.982	3.9331e-16	YES
SAM23877_RS07750	NZ_CP012382.1	1718289	1719023	+	Not_diff_regulated	6.96775	0.29	0.557366	NO
SAM23877_RS07755	NZ_CP012382.1	1719096	1719788	+	Not_diff_regulated	5.11404	-0.217	0.709472	NO
SAM23877_RS07760	NZ_CP012382.1	1720133	1720987	-	Other_genes_regulated	4.81097	-2.946	1.68558e-10	YES
SAM23877_RS07765	NZ_CP012382.1	1721181	1722359	+	Not_diff_regulated	2.56979	-0.435	0.64362	NO
SAM23877_RS40660	NZ_CP012382.1	1722286	1723110	-	Not_diff_regulated	7.71216	-0.016	0.964542	NO
SAM23877_RS07775	NZ_CP012382.1	1723107	1723676	-	Other_genes_regulated	10.5389	1.183	1.60622e-05	YES
SAM23877_RS07780	NZ_CP012382.1	1724104	1726719	-	Other_genes_regulated	7.90496	-2.131	0.000868741	YES
SAM23877_RS07785	NZ_CP012382.1	1726712	1727797	-	Other_genes_regulated	7.2473	-2.999	3.97422e-06	YES
SAM23877_RS07790	NZ_CP012382.1	1728089	1728994	+	Not_diff_regulated	7.33224	-0.304	0.33947	NO
SAM23877_RS07795	NZ_CP012382.1	1729214	1730059	+	Other_genes_regulated	10.0946	0.698	0.0220055	YES
SAM23877_RS07800	NZ_CP012382.1	1730284	1730865	-	Other_genes_regulated	8.18179	1.642	2.62836e-05	YES
SAM23877_RS07805	NZ_CP012382.1	1730970	1731932	+	Other_genes_regulated	5.96128	-2.124	4.33633e-11	YES
SAM23877_RS07810	NZ_CP012382.1	1731926	1733416	-	Other_genes_regulated	12.8384	8.795	4.93525e-69	YES
SAM23877_RS07815	NZ_CP012382.1	1733483	1734103	-	Other_genes_regulated	13.1572	9.652	3.21188e-72	YES
SAM23877_RS07820	NZ_CP012382.1	1734084	1734500	-	Other_genes_regulated	11.9588	8.822	4.49493e-52	YES
SAM23877_RS07825	NZ_CP012382.1	1734497	1734904	-	Other_genes_regulated	13.2089	9.893	4.00369e-75	YES
SAM23877_RS07830	NZ_CP012382.1	1734901	1736523	-	Other_genes_regulated	13.1782	8.145	1.19302e-65	YES
SAM23877_RS07835	NZ_CP012382.1	1736892	1739744	-	Not_diff_regulated	9.55965	-0.222	0.175191	NO
SAM23877_RS07840	NZ_CP012382.1	1739836	1740789	-	Not_diff_regulated	11.8664	0.54	0.129923	NO
SAM23877_RS07845	NZ_CP012382.1	1740837	1741124	-	Other_genes_regulated	12.8409	-0.415	0.00773756	YES
SAM23877_RS07850	NZ_CP012382.1	1741404	1741598	-	Other_genes_regulated	9.65307	-0.99	0.00901938	YES
SAM23877_RS07855	NZ_CP012382.1	1741653	1741913	-	Other_genes_regulated	7.1078	-2.038	2.11246e-12	YES
SAM23877_RS07860	NZ_CP012382.1	1741943	1742989	-	Other_genes_regulated	8.46901	-0.776	0.000515216	YES
SAM23877_RS07865	NZ_CP012382.1	1743008	1743985	-	Not_diff_regulated	11.2501	0.135	0.595436	NO
SAM23877_RS07870	NZ_CP012382.1	1744123	1744494	-	Other_genes_regulated	12.9275	-2.254	2.54212e-23	YES
SAM23877_RS07875	NZ_CP012382.1	1744555	1745556	-	Other_genes_regulated	12.4009	1.973	1.43451e-08	YES
SAM23877_RS07880	NZ_CP012382.1	1745713	1747074	-	Other_genes_regulated	12.9277	2.457	5.17177e-23	YES
SAM23877_RS07885	NZ_CP012382.1	1747084	1748343	-	Other_genes_regulated	5.19014	-3.838	2.50837e-14	YES
SAM23877_RS07890	NZ_CP012382.1	1748478	1749488	+	Other_genes_regulated	5.44365	-1.645	2.86826e-10	YES
SAM23877_RS07895	NZ_CP012382.1	1749764	1750522	-	Other_genes_regulated	13.5224	1.646	3.98096e-18	YES
SAM23877_RS07900	NZ_CP012382.1	1750582	1751427	-	Other_genes_regulated	13.5013	1.13	9.34255e-11	YES
SAM23877_RS41140	NZ_CP012382.1	1751379	1751504	-	Other_genes_regulated	13.0039	2.319	1.585e-17	YES
SAM23877_RS07905	NZ_CP012382.1	1751656	1751874	-	Other_genes_regulated	15.188	2.582	1.41036e-17	YES
SAM23877_RS07910	NZ_CP012382.1	1752053	1753546	-	Other_genes_regulated	12.1234	2.348	2.45638e-19	YES
SAM23877_RS07915	NZ_CP012382.1	1753797	1755563	-	Other_genes_regulated	13.8934	2.329	2.86264e-14	YES
SAM23877_RS07920	NZ_CP012382.1	1755809	1756114	+	Other_genes_regulated	9.15134	-2.961	8.66285e-21	YES
SAM23877_RS07925	NZ_CP012382.1	1756189	1756767	-	Other_genes_regulated	11.1525	2.159	1.19641e-12	YES
SAM23877_RS07930	NZ_CP012382.1	1757044	1757946	-	Other_genes_regulated	10.075	-2.407	3.72804e-11	YES
SAM23877_RS07935	NZ_CP012382.1	1757994	1759622	-	Not_diff_regulated	7.71387	-0.605	0.0681505	NO
SAM23877_RS07940	NZ_CP012382.1	1759797	1760795	+	Not_diff_regulated	8.47718	-0.276	0.208228	NO
SAM23877_RS07945	NZ_CP012382.1	1760810	1761481	+	Other_genes_regulated	10.4789	-1.177	3.8643e-10	YES
SAM23877_RS07950	NZ_CP012382.1	1761624	1763228	-	Other_genes_regulated	11.51	-1.657	2.66471e-05	YES
SAM23877_RS07955	NZ_CP012382.1	1763672	1764373	-	Not_diff_regulated	8.29836	-0.329	0.262723	NO
SAM23877_RS07960	NZ_CP012382.1	1764502	1768014	-	Not_diff_regulated	9.46981	-0.331	0.251409	NO
SAM23877_RS07965	NZ_CP012382.1	1768445	1769209	+	Other_genes_regulated	8.65793	-3.251	8.56904e-19	YES
SAM23877_RS07970	NZ_CP012382.1	1769598	1770392	+	Other_genes_regulated	13.749	2.155	2.09291e-08	YES
SAM23877_RS07975	NZ_CP012382.1	1770478	1772016	+	Other_genes_regulated	13.6819	3.625	1.90199e-15	YES
SAM23877_RS07980	NZ_CP012382.1	1772034	1773650	+	Not_diff_regulated	11.0063	0.805	0.112312	NO
SAM23877_RS07985	NZ_CP012382.1	1773773	1774444	+	Other_genes_regulated	7.74339	-1.694	8.33938e-11	YES
SAM23877_RS07990	NZ_CP012382.1	1774601	1775584	+	Other_genes_regulated	9.69038	-1.418	4.17252e-11	YES
SAM23877_RS07995	NZ_CP012382.1	1775651	1776880	-	Other_genes_regulated	9.56707	-1.466	1.19045e-06	YES
SAM23877_RS08000	NZ_CP012382.1	1776989	1777819	-	Other_genes_regulated	7.60693	-1.99	7.10827e-23	YES
SAM23877_RS08005	NZ_CP012382.1	1777783	1778373	-	Other_genes_regulated	9.16816	-2.127	1.07338e-24	YES
SAM23877_RS08010	NZ_CP012382.1	1778458	1779144	-	Other_genes_regulated	9.30317	1.254	1.15855e-05	YES
SAM23877_RS08015	NZ_CP012382.1	1779206	1780201	+	Other_genes_regulated	10.2981	1.82	0.0409555	YES
SAM23877_RS08020	NZ_CP012382.1	1780224	1781012	-	Other_genes_regulated	8.63192	3.2	2.15431e-18	YES
SAM23877_RS08025	NZ_CP012382.1	1781276	1782331	-	Not_diff_regulated	9.01679	0.428	0.197802	NO
SAM23877_RS08030	NZ_CP012382.1	1782443	1783429	+	Other_genes_regulated	6.67709	-0.689	0.0226256	YES
SAM23877_RS08035	NZ_CP012382.1	1783426	1785924	+	Other_genes_regulated	6.90265	-1.009	0.000157284	YES
SAM23877_RS08040	NZ_CP012382.1	1786171	1786944	-	Other_genes_regulated	10.9695	0.457	0.0189649	YES
SAM23877_RS08045	NZ_CP012382.1	1786992	1787180	+	Not_diff_regulated	8.87928	-0.23	0.663903	NO
SAM23877_RS08050	NZ_CP012382.1	1787252	1788013	-	Other_genes_regulated	10.8247	4.825	3.04424e-33	YES
SAM23877_RS08055	NZ_CP012382.1	1788262	1788495	-	Other_genes_regulated	15.1359	6.078	3.72944e-51	YES
SAM23877_RS08060	NZ_CP012382.1	1788714	1790039	-	Other_genes_regulated	10.4376	1.065	0.00686814	YES
SAM23877_RS08065	NZ_CP012382.1	1790213	1790300	+	Other_genes_regulated	7.50635	-1.935	0.0054802	YES
SAM23877_RS08070	NZ_CP012382.1	1790371	1790745	+	Other_genes_regulated	5.5025	-2.919	2.10497e-11	YES
SAM23877_RS08075	NZ_CP012382.1	1790762	1791463	-	Other_genes_regulated	7.13981	-2.988	3.60893e-19	YES
SAM23877_RS08080	NZ_CP012382.1	1791601	1792128	+	Other_genes_regulated	7.71581	-1.354	0.00915797	YES
SAM23877_RS08085	NZ_CP012382.1	1792214	1793611	+	Other_genes_regulated	7.51664	-1.248	0.00917576	YES
SAM23877_RS08090	NZ_CP012382.1	1793792	1795330	-	Not_diff_regulated	6.94025	-0.05	0.929846	NO
SAM23877_RS08095	NZ_CP012382.1	1795365	1796315	-	Not_diff_regulated	7.74491	0.501	0.255385	NO
SAM23877_RS08100	NZ_CP012382.1	1796578	1797471	+	Other_genes_regulated	2.96901	-1.416	0.0150955	YES
SAM23877_RS08105	NZ_CP012382.1	1797498	1798007	+	Other_genes_regulated	6.3977	-1.614	4.25825e-06	YES
SAM23877_RS08110	NZ_CP012382.1	1798429	1798821	+	Other_genes_regulated	5.80683	-1.418	0.00150772	YES
SAM23877_RS08115	NZ_CP012382.1	1798824	1799210	+	Not_diff_regulated	4.53952	-0.538	0.40049	NO
SAM23877_RS08120	NZ_CP012382.1	1799233	1800174	-	Other_genes_regulated	6.06348	3.615	1.2674e-13	YES
SAM23877_RS08125	NZ_CP012382.1	1800248	1800544	+	Other_genes_regulated	12.9827	6.835	1.62253e-59	YES
SAM23877_RS08130	NZ_CP012382.1	1800865	1801884	+	Not_diff_regulated	6.27521	0.271	0.523975	NO
SAM23877_RS08135	NZ_CP012382.1	1801891	1803105	+	Other_genes_regulated	7.27363	2.3	3.89435e-08	YES
SAM23877_RS08140	NZ_CP012382.1	1803144	1803737	-	Other_genes_regulated	9.84158	-0.728	0.0106774	YES
SAM23877_RS08145	NZ_CP012382.1	1803772	1805442	-	Other_genes_regulated	7.22507	2.488	2.17415e-12	YES
SAM23877_RS08150	NZ_CP012382.1	1805439	1806209	-	Not_diff_regulated	5.28209	-0.193	0.789149	NO
SAM23877_RS08155	NZ_CP012382.1	1806381	1807637	+	Not_diff_regulated	6.45138	0.371	0.483774	NO
SAM23877_RS08160	NZ_CP012382.1	1807654	1810485	-	Other_genes_regulated	7.49253	4.521	1.37043e-43	YES
SAM23877_RS08165	NZ_CP012382.1	1810708	1811310	+	Other_genes_regulated	13.4354	3.808	1.7968e-26	YES
SAM23877_RS08170	NZ_CP012382.1	1811407	1812147	+	Not_diff_regulated	7.35132	0.326	0.543362	NO
SAM23877_RS08175	NZ_CP012382.1	1812405	1812926	-	Other_genes_regulated	7.00397	-1.927	6.62762e-15	YES
SAM23877_RS08180	NZ_CP012382.1	1813047	1813508	+	Not_diff_regulated	9.21732	0.258	0.363462	NO
SAM23877_RS08185	NZ_CP012382.1	1813499	1814143	-	Other_genes_regulated	11.2325	1.464	2.70442e-09	YES
SAM23877_RS08190	NZ_CP012382.1	1814204	1814518	-	Other_genes_regulated	12.2923	8.446	2.79702e-106	YES
SAM23877_RS08195	NZ_CP012382.1	1814592	1815743	-	Other_genes_regulated	7.46828	1.7	5.54608e-09	YES
SAM23877_RS08200	NZ_CP012382.1	1815849	1816490	+	Other_genes_regulated	5.84881	-0.987	0.00163731	YES
SAM23877_RS08205	NZ_CP012382.1	1816538	1817251	+	Other_genes_regulated	2.07097	-3.186	2.34231e-05	YES
SAM23877_RS08210	NZ_CP012382.1	1817465	1818421	+	Other_genes_regulated	4.06341	-1.307	0.00201694	YES
SAM23877_RS08215	NZ_CP012382.1	1818418	1819515	-	Other_genes_regulated	9.57593	4.598	6.85266e-45	YES
SAM23877_RS08220	NZ_CP012382.1	1819538	1820926	-	Other_genes_regulated	9.54971	4.136	1.01426e-48	YES
SAM23877_RS08225	NZ_CP012382.1	1821050	1822387	-	Other_genes_regulated	6.86532	2.194	2.87254e-05	YES
SAM23877_RS08230	NZ_CP012382.1	1822723	1823961	-	Other_genes_regulated	2.01275	-7.117	2.12725e-24	YES
SAM23877_RS08235	NZ_CP012382.1	1824035	1825486	-	Other_genes_regulated	4.21685	-7.463	9.83932e-26	YES
SAM23877_RS08240	NZ_CP012382.1	1825622	1827853	-	Other_genes_regulated	5.5421	2.185	5.49661e-09	YES
SAM23877_RS08245	NZ_CP012382.1	1827958	1828575	-	Not_diff_regulated	7.33818	-0.351	0.347676	NO
SAM23877_RS08250	NZ_CP012382.1	1828902	1829471	-	Not_diff_regulated	8.01064	-0.479	0.224292	NO
SAM23877_RS08255	NZ_CP012382.1	1829654	1830979	+	Other_genes_regulated	10.7408	3.072	1.9746e-30	YES
SAM23877_RS08260	NZ_CP012382.1	1831006	1831755	+	Other_genes_regulated	8.64866	1.412	7.99021e-09	YES
SAM23877_RS08265	NZ_CP012382.1	1831778	1832938	+	Other_genes_regulated	6.41399	-1.164	0.000116641	YES
SAM23877_RS08270	NZ_CP012382.1	1833423	1833692	-	Other_genes_regulated	11.3068	-1.842	8.93156e-07	YES
SAM23877_RS08275	NZ_CP012382.1	1833808	1834620	-	Other_genes_regulated	5.05356	2.77	4.72304e-08	YES
SAM23877_RS08280	NZ_CP012382.1	1834617	1835159	-	Other_genes_regulated	5.92537	1.357	0.0117579	YES
SAM23877_RS08285	NZ_CP012382.1	1835384	1836910	+	Other_genes_regulated	5.86503	2.446	1.66273e-06	YES
SAM23877_RS08290	NZ_CP012382.1	1837036	1838520	+	Other_genes_regulated	2.0145	2.11	0.00709914	YES
SAM23877_RS08295	NZ_CP012382.1	1838517	1840028	+	Other_genes_regulated	2.57347	3.095	0.0014478	YES
SAM23877_RS08300	NZ_CP012382.1	1840108	1841790	+	Other_genes_regulated	0.833927	-1.961	0.0248102	YES
SAM23877_RS08305	NZ_CP012382.1	1841760	1842566	-	Other_genes_regulated	9.36193	4.977	3.35804e-33	YES
SAM23877_RS08310	NZ_CP012382.1	1843187	1844062	+	Other_genes_regulated	8.23539	4.773	3.79421e-15	YES
SAM23877_RS08315	NZ_CP012382.1	1844059	1845060	+	Other_genes_regulated	5.08458	2.382	4.98627e-05	YES
SAM23877_RS08320	NZ_CP012382.1	1845095	1845868	+	Other_genes_regulated	6.69152	3.99	5.98346e-14	YES
SAM23877_RS08325	NZ_CP012382.1	1845969	1847063	+	Other_genes_regulated	9.25924	2.169	4.1481e-23	YES
SAM23877_RS08330	NZ_CP012382.1	1847080	1847829	+	Not_diff_regulated	5.96963	-0.023	0.961988	NO
SAM23877_RS08335	NZ_CP012382.1	1847900	1848268	-	Not_diff_regulated	10.1628	0.556	0.138448	NO
SAM23877_RS08340	NZ_CP012382.1	1848340	1849269	+	Not_diff_regulated	7.17079	0.763	0.0932003	NO
SAM23877_RS08345	NZ_CP012382.1	1849250	1849768	+	Other_genes_regulated	7.72755	0.929	0.0399402	YES
SAM23877_RS08350	NZ_CP012382.1	1850068	1850550	-	Not_diff_regulated	6.33531	-0.53	0.0908711	NO
SAM23877_RS08355	NZ_CP012382.1	1850728	1851789	+	Other_genes_regulated	7.26194	2.091	8.40002e-10	YES
SAM23877_RS08360	NZ_CP012382.1	1851865	1852728	-	Other_genes_regulated	4.38082	1.395	0.0326984	YES
SAM23877_RS08365	NZ_CP012382.1	1852902	1853348	-	Other_genes_regulated	3.96901	-1.592	0.00820859	YES
SAM23877_RS08370	NZ_CP012382.1	1853442	1853816	+	Not_diff_regulated	6.32193	0.374	0.469503	NO
SAM23877_RS08375	NZ_CP012382.1	1853829	1854797	-	Other_genes_regulated	2.63039	-3.118	3.20171e-06	YES
SAM23877_RS08380	NZ_CP012382.1	1854794	1858327	-	Other_genes_regulated	2.1787	-3.899	6.73627e-13	YES
SAM23877_RS08385	NZ_CP012382.1	1858481	1859539	+	Other_genes_regulated	7.3849	6.301	4.35401e-16	YES
SAM23877_RS08390	NZ_CP012382.1	1859613	1860695	-	Other_genes_regulated	7.4923	-1.827	0.0032642	YES
SAM23877_RS08395	NZ_CP012382.1	1861120	1862019	-	Other_genes_regulated	11.1004	6.093	1.43139e-43	YES
SAM23877_RS08400	NZ_CP012382.1	1862233	1863015	-	Other_genes_regulated	6.46144	-2.27	1.18197e-13	YES
SAM23877_RS08405	NZ_CP012382.1	1863043	1864215	-	Not_diff_regulated	8.73846	-0.211	0.283018	NO
SAM23877_RS08410	NZ_CP012382.1	1864505	1864942	+	Not_diff_regulated	10.6443	-0.181	0.74709	NO
SAM23877_RS08415	NZ_CP012382.1	1864986	1866176	-	Other_genes_regulated	10.0832	1.712	2.55119e-24	YES
SAM23877_RS08420	NZ_CP012382.1	1866288	1867892	-	Other_genes_regulated	7.22432	-1.64	6.60017e-16	YES
SAM23877_RS08425	NZ_CP012382.1	1868154	1869320	+	Other_genes_regulated	5.63518	-2.633	2.01145e-20	YES
SAM23877_RS08430	NZ_CP012382.1	1869559	1870575	+	Other_genes_regulated	8.23778	-1.952	7.76144e-08	YES
SAM23877_RS08435	NZ_CP012382.1	1870626	1870841	-	Not_diff_regulated	9.18818	-0.426	0.209768	NO
SAM23877_RS08440	NZ_CP012382.1	1871154	1872149	-	Other_genes_regulated	3.70622	-0.975	0.0279541	YES
SAM23877_RS08445	NZ_CP012382.1	1872581	1873381	+	Other_genes_regulated	8.65552	6.047	8.15727e-31	YES
SAM23877_RS08450	NZ_CP012382.1	1873455	1873745	+	Other_genes_regulated	11.0617	7.801	9.41063e-44	YES
SAM23877_RS08455	NZ_CP012382.1	1873811	1875289	-	Other_genes_regulated	10.4148	-0.479	0.0310747	YES
SAM23877_RS08460	NZ_CP012382.1	1875365	1876018	-	Not_diff_regulated	10.2956	-0.533	0.0830661	NO
SAM23877_RS08465	NZ_CP012382.1	1876015	1876710	-	Other_genes_regulated	10.8605	-0.663	0.0384959	YES
SAM23877_RS08470	NZ_CP012382.1	1876823	1877908	-	Other_genes_regulated	6.18476	-1.608	1.75029e-06	YES
SAM23877_RS08475	NZ_CP012382.1	1877905	1878267	-	Not_diff_regulated	9.30745	0.048	0.857294	NO
SAM23877_RS08480	NZ_CP012382.1	1878409	1878807	+	Other_genes_regulated	6.13289	1.395	0.001383	YES
SAM23877_RS08485	NZ_CP012382.1	1878831	1879574	+	Not_diff_regulated	5.01159	-0.783	0.0562821	NO
SAM23877_RS08490	NZ_CP012382.1	1879500	1880252	-	Other_genes_regulated	6.81867	-0.929	2.95195e-05	YES
SAM23877_RS08495	NZ_CP012382.1	1880257	1881279	-	Not_diff_regulated	6.32475	-0.479	0.199726	NO
SAM23877_RS08500	NZ_CP012382.1	1881276	1881995	-	Other_genes_regulated	6.86625	-1.638	1.19458e-09	YES
SAM23877_RS08505	NZ_CP012382.1	1882058	1883173	-	Other_genes_regulated	10.2679	-1.349	5.77284e-08	YES
SAM23877_RS08510	NZ_CP012382.1	1883173	1883826	-	Other_genes_regulated	11.6834	1.85	8.10479e-09	YES
SAM23877_RS40005	NZ_CP012382.1	1883823	1885283	-	Other_genes_regulated	6.83675	-2.015	3.19802e-11	YES
SAM23877_RS08520	NZ_CP012382.1	1885302	1885811	-	Other_genes_regulated	7.54129	-2.876	5.61184e-29	YES
SAM23877_RS08525	NZ_CP012382.1	1885853	1886980	-	Not_diff_regulated	12.5537	0.009	0.965784	NO
SAM23877_RS08530	NZ_CP012382.1	1887430	1888554	-	Other_genes_regulated	11.3995	-3.117	9.82805e-08	YES
SAM23877_RS08535	NZ_CP012382.1	1888687	1890714	-	Not_diff_regulated	7.4758	-0.389	0.243866	NO
SAM23877_RS08540	NZ_CP012382.1	1891206	1891841	-	Other_genes_regulated	10.1468	-0.983	0.000119415	YES
SAM23877_RS08545	NZ_CP012382.1	1891928	1893577	-	Not_diff_regulated	11.7593	-0.301	0.49555	NO
SAM23877_RS08550	NZ_CP012382.1	1894122	1895924	+	Not_diff_regulated	11.1837	0.326	0.231754	NO
SAM23877_RS08555	NZ_CP012382.1	1896503	1898137	+	Other_genes_regulated	5.61264	-1.955	4.25222e-12	YES
SAM23877_RS08560	NZ_CP012382.1	1898148	1899293	-	Other_genes_regulated	6.29525	-1.204	0.000576862	YES
SAM23877_RS08565	NZ_CP012382.1	1899482	1899952	-	Other_genes_regulated	3.67116	-3.964	5.42653e-09	YES
SAM23877_RS08570	NZ_CP012382.1	1900062	1900487	-	Not_diff_regulated	8.14994	-0.109	0.798478	NO
SAM23877_RS08575	NZ_CP012382.1	1900484	1901683	-	Other_genes_regulated	8.30682	0.96	0.0116385	YES
SAM23877_RS08580	NZ_CP012382.1	1901680	1903341	-	Not_diff_regulated	8.37037	-0.494	0.20712	NO
SAM23877_RS08585	NZ_CP012382.1	1903511	1903885	+	Other_genes_regulated	6.27302	-3.499	3.33856e-19	YES
SAM23877_RS08590	NZ_CP012382.1	1903941	1904369	+	Other_genes_regulated	5.80591	-2.53	7.38975e-11	YES
SAM23877_RS08595	NZ_CP012382.1	1904461	1906179	-	Other_genes_regulated	8.79208	-1.604	1.90819e-12	YES
SAM23877_RS08600	NZ_CP012382.1	1906344	1907249	-	Other_genes_regulated	8.53902	-1.373	2.28629e-11	YES
SAM23877_RS08605	NZ_CP012382.1	1907246	1908061	-	Other_genes_regulated	7.13885	-2.001	1.3062e-09	YES
SAM23877_RS08610	NZ_CP012382.1	1908069	1908368	-	Not_diff_regulated	8.00375	-0.253	0.347839	NO
SAM23877_RS08615	NZ_CP012382.1	1908411	1908758	+	Not_diff_regulated	8.29103	-0.564	0.192554	NO
SAM23877_RS08620	NZ_CP012382.1	1908962	1909798	-	Other_genes_regulated	9.42412	0.864	0.0191867	YES
SAM23877_RS08625	NZ_CP012382.1	1909846	1910883	-	Not_diff_regulated	8.62215	0.371	0.312725	NO
SAM23877_RS08630	NZ_CP012382.1	1910889	1911935	-	Not_diff_regulated	9.13096	-0.484	0.10809	NO
SAM23877_RS08635	NZ_CP012382.1	1912125	1913162	-	Not_diff_regulated	8.57555	-0.291	0.256734	NO
SAM23877_RS08640	NZ_CP012382.1	1913234	1914526	+	Other_genes_regulated	7.43663	-0.984	7.02385e-05	YES
SAM23877_RS40810	NZ_CP012382.1	1914588	1915361	-	Other_genes_regulated	9.44641	-1.129	0.000535071	YES
SAM23877_RS40815	NZ_CP012382.1	1915482	1916654	+	Not_diff_regulated	0.769797	-1.827	0.0546472	NO
SAM23877_RS08665	NZ_CP012382.1	1922452	1923093	-	Other_genes_regulated	7.62804	-1.48	1.69004e-05	YES
SAM23877_RS08670	NZ_CP012382.1	1923196	1923978	+	Other_genes_regulated	11.7377	1.193	0.000190905	YES
SAM23877_RS08675	NZ_CP012382.1	1924028	1924567	+	Other_genes_regulated	12.1842	-0.611	0.0168231	YES
SAM23877_RS08680	NZ_CP012382.1	1924769	1925275	+	Not_diff_regulated	9.01886	-0.164	0.770671	NO
SAM23877_RS08685	NZ_CP012382.1	1925384	1926337	-	Other_genes_regulated	13.1763	2.561	1.76393e-27	YES
SAM23877_RS08690	NZ_CP012382.1	1926506	1926937	-	Other_genes_regulated	11.4445	0.978	2.7622e-05	YES
SAM23877_RS08695	NZ_CP012382.1	1926992	1927789	-	Not_diff_regulated	11.3923	0.272	0.473961	NO
SAM23877_RS08700	NZ_CP012382.1	1927943	1928731	+	Other_genes_regulated	5.83376	-1.465	3.76092e-05	YES
SAM23877_RS08705	NZ_CP012382.1	1929273	1929518	-	Other_genes_regulated	14.2342	7.788	1.05742e-64	YES
SAM23877_RS08710	NZ_CP012382.1	1929681	1930322	-	Not_diff_regulated	7.61663	0.384	0.200284	NO
SAM23877_RS08715	NZ_CP012382.1	1930315	1931460	-	Not_diff_regulated	6.16094	-0.167	0.631793	NO
SAM23877_RS08720	NZ_CP012382.1	1931680	1932378	+	Other_genes_regulated	0.516636	-2.787	0.00748165	YES
SAM23877_RS08725	NZ_CP012382.1	1932375	1933487	+	Other_genes_regulated	4.09347	1.463	0.0162973	YES
SAM23877_RS08730	NZ_CP012382.1	1933841	1934551	+	Not_diff_regulated	3.49208	-0.846	0.219843	NO
SAM23877_RS08735	NZ_CP012382.1	1934648	1937221	-	Other_genes_regulated	9.40003	-1.704	1.68464e-07	YES
SAM23877_RS08740	NZ_CP012382.1	1937529	1939118	+	Other_genes_regulated	4.23786	2.381	2.59713e-07	YES
SAM23877_RS08745	NZ_CP012382.1	1940196	1941440	+	Other_genes_regulated	10.0996	-0.492	0.0105616	YES
SAM23877_RS08750	NZ_CP012382.1	1941496	1942014	-	Not_diff_regulated	10.1508	-0.064	0.847196	NO
SAM23877_RS08755	NZ_CP012382.1	1942117	1942326	-	Other_genes_regulated	7.53694	-3.229	1.99218e-11	YES
SAM23877_RS08760	NZ_CP012382.1	1942834	1944228	-	Other_genes_regulated	7.3901	-0.711	0.00139765	YES
SAM23877_RS08765	NZ_CP012382.1	1944275	1944967	+	Other_genes_regulated	7.14378	-0.749	0.00734562	YES
SAM23877_RS08770	NZ_CP012382.1	1944945	1945322	-	Other_genes_regulated	10.0146	1.57	8.63275e-05	YES
SAM23877_RS08775	NZ_CP012382.1	1945483	1946250	-	Other_genes_regulated	11.3086	-1.085	0.00390398	YES
SAM23877_RS08780	NZ_CP012382.1	1946256	1946975	-	Other_genes_regulated	11.7981	-0.951	0.0274878	YES
SAM23877_RS08785	NZ_CP012382.1	1947265	1948788	+	Other_genes_regulated	9.45418	2.029	4.9055e-10	YES
SAM23877_RS08790	NZ_CP012382.1	1948785	1950179	+	Other_genes_regulated	8.83035	2.199	2.69781e-11	YES
SAM23877_RS08795	NZ_CP012382.1	1950223	1951491	+	Other_genes_regulated	10.5065	-1.405	5.40245e-09	YES
SAM23877_RS08800	NZ_CP012382.1	1951586	1951867	-	Other_genes_regulated	11.4556	5.249	4.45084e-19	YES
SAM23877_RS08805	NZ_CP012382.1	1952130	1952528	+	Other_genes_regulated	8.8647	-3.015	1.08785e-16	YES
SAM23877_RS08810	NZ_CP012382.1	1952739	1952966	+	Other_genes_regulated	9.70275	-1.609	1.09886e-08	YES
SAM23877_RS08815	NZ_CP012382.1	1952980	1953969	-	Other_genes_regulated	9.07789	-0.712	0.0268634	YES
SAM23877_RS08820	NZ_CP012382.1	1954148	1955782	-	Other_genes_regulated	9.2244	5.264	9.90403e-38	YES
SAM23877_RS08825	NZ_CP012382.1	1955779	1956135	-	Other_genes_regulated	9.17949	5.027	4.92945e-20	YES
SAM23877_RS08830	NZ_CP012382.1	1956400	1957974	+	Other_genes_regulated	8.7938	1.441	0.00498766	YES
SAM23877_RS08835	NZ_CP012382.1	1958027	1959547	+	Other_genes_regulated	8.81915	1.395	0.00713059	YES
SAM23877_RS08840	NZ_CP012382.1	1959665	1961422	+	Other_genes_regulated	5.75592	1.148	0.0358541	YES
SAM23877_RS08845	NZ_CP012382.1	1961589	1962596	+	Other_genes_regulated	4.89539	-3.436	3.81025e-16	YES
SAM23877_RS08850	NZ_CP012382.1	1962777	1963763	+	Other_genes_regulated	8.30428	-1.83	7.70223e-12	YES
SAM23877_RS08855	NZ_CP012382.1	1963858	1964091	+	Not_diff_regulated	9.44415	0.731	0.155563	NO
SAM23877_RS08860	NZ_CP012382.1	1964171	1964962	+	Other_genes_regulated	10.1308	-1.09	2.53077e-06	YES
SAM23877_RS08865	NZ_CP012382.1	1965026	1966813	+	Not_diff_regulated	8.7782	1.311	0.0997866	NO
SAM23877_RS08870	NZ_CP012382.1	1966818	1967573	+	Other_genes_regulated	8.09004	-1.469	0.000167812	YES
SAM23877_RS08875	NZ_CP012382.1	1967717	1968304	-	Other_genes_regulated	6.72031	0.925	0.00996883	YES
SAM23877_RS08880	NZ_CP012382.1	1968301	1968966	-	Other_genes_regulated	7.39376	0.955	0.0157149	YES
SAM23877_RS08885	NZ_CP012382.1	1968963	1969346	-	Other_genes_regulated	9.95447	3.119	5.72345e-24	YES
SAM23877_RS08890	NZ_CP012382.1	1969343	1969528	-	Other_genes_regulated	11.2721	3.442	4.80937e-22	YES
SAM23877_RS08895	NZ_CP012382.1	1969551	1970033	-	Other_genes_regulated	12.1267	4.617	8.8764e-47	YES
SAM23877_RS08900	NZ_CP012382.1	1970121	1970849	+	Other_genes_regulated	4.54347	-2.007	3.82908e-05	YES
SAM23877_RS08905	NZ_CP012382.1	1970867	1971670	-	Not_diff_regulated	9.41539	-0.025	0.943484	NO
SAM23877_RS08910	NZ_CP012382.1	1971829	1972050	-	Other_genes_regulated	13.3	1.4	0.0054888	YES
SAM23877_RS08915	NZ_CP012382.1	1972385	1973983	-	Other_genes_regulated	10.3228	-0.644	0.00463689	YES
SAM23877_RS08920	NZ_CP012382.1	1974283	1974696	+	Other_genes_regulated	9.30572	0.724	0.0176886	YES
SAM23877_RS08925	NZ_CP012382.1	1974716	1975993	-	Other_genes_regulated	7.23857	-0.866	0.00447811	YES
SAM23877_RS08930	NZ_CP012382.1	1976312	1977439	-	Not_diff_regulated	6.44094	1.121	0.0901129	NO
SAM23877_RS08935	NZ_CP012382.1	1977932	1978591	-	Not_diff_regulated	6.64386	-0.479	0.143459	NO
SAM23877_RS08940	NZ_CP012382.1	1978828	1980063	+	Not_diff_regulated	10.2868	-0.451	0.385285	NO
SAM23877_RS08945	NZ_CP012382.1	1980098	1980319	+	Other_genes_regulated	7.02935	-1.885	0.000395866	YES
SAM23877_RS08950	NZ_CP012382.1	1980807	1981772	+	Other_genes_regulated	6.29783	-4.954	1.22973e-52	YES
SAM23877_RS08955	NZ_CP012382.1	1981769	1983277	+	Other_genes_regulated	9.63161	-2.431	1.76179e-13	YES
SAM23877_RS08960	NZ_CP012382.1	1983274	1986939	+	Other_genes_regulated	10.2036	-1.34	4.26937e-05	YES
SAM23877_RS08965	NZ_CP012382.1	1986936	1988957	+	Other_genes_regulated	8.22262	-2.46	1.33181e-10	YES
SAM23877_RS08970	NZ_CP012382.1	1988957	1989556	+	Not_diff_regulated	10.9884	-0.65	0.0683062	NO
SAM23877_RS08975	NZ_CP012382.1	1989553	1990944	+	Other_genes_regulated	8.37146	-2.409	1.97923e-12	YES
SAM23877_RS08980	NZ_CP012382.1	1990941	1991672	+	Other_genes_regulated	7.98924	-3.137	8.81653e-17	YES
SAM23877_RS08985	NZ_CP012382.1	1991693	1992421	-	Not_diff_regulated	4.77794	-0.321	0.601799	NO
SAM23877_RS08990	NZ_CP012382.1	1992511	1993374	+	Other_genes_regulated	10.6466	-0.693	0.0470535	YES
SAM23877_RS08995	NZ_CP012382.1	1993371	1994681	+	Other_genes_regulated	6.29583	-3.733	2.95275e-17	YES
SAM23877_RS09000	NZ_CP012382.1	1994678	1996360	+	Other_genes_regulated	8.61747	-2.074	3.13383e-08	YES
SAM23877_RS09005	NZ_CP012382.1	1996357	1996953	+	Other_genes_regulated	9.36991	-1.135	0.00129734	YES
SAM23877_RS09010	NZ_CP012382.1	1996950	1997867	+	Not_diff_regulated	10.4788	-0.487	0.133124	NO
SAM23877_RS09015	NZ_CP012382.1	1997839	1998927	+	Other_genes_regulated	8.66816	-1.61	1.54696e-07	YES
SAM23877_RS09020	NZ_CP012382.1	1999589	2000527	-	Other_genes_regulated	10.1034	4.565	1.87776e-34	YES
SAM23877_RS09025	NZ_CP012382.1	2000714	2001805	-	Not_diff_regulated	7.16765	-0.521	0.0658814	NO
SAM23877_RS09030	NZ_CP012382.1	2001850	2002362	-	Other_genes_regulated	2.96297	-2.795	5.85e-05	YES
SAM23877_RS09035	NZ_CP012382.1	2002531	2003661	+	Not_diff_regulated	9.06081	-0.362	0.122013	NO
SAM23877_RS09040	NZ_CP012382.1	2003989	2004495	+	Other_genes_regulated	9.15985	-1.218	0.0393617	YES
SAM23877_RS09045	NZ_CP012382.1	2004611	2005882	+	Not_diff_regulated	10.3341	-0.668	0.308564	NO
SAM23877_RS09050	NZ_CP012382.1	2005972	2006370	+	Not_diff_regulated	13.3859	0.687	0.306155	NO
SAM23877_RS09055	NZ_CP012382.1	2006377	2007276	+	Other_genes_regulated	11.0521	-1.244	0.0415289	YES
SAM23877_RS09060	NZ_CP012382.1	2007410	2008504	-	Not_diff_regulated	6.43892	0.433	0.26668	NO
SAM23877_RS09065	NZ_CP012382.1	2008564	2009277	-	Other_genes_regulated	6.73393	-1.267	0.00287584	YES
SAM23877_RS09070	NZ_CP012382.1	2009354	2009857	-	Other_genes_regulated	7.60321	-0.78	0.0492491	YES
SAM23877_RS09075	NZ_CP012382.1	2009895	2010503	-	Other_genes_regulated	7.92494	-1.188	1.08168e-05	YES
SAM23877_RS09080	NZ_CP012382.1	2010644	2012173	-	Other_genes_regulated	6.69025	-1.497	1.85384e-06	YES
SAM23877_RS09085	NZ_CP012382.1	2012287	2013060	+	Other_genes_regulated	8.41944	-1.262	7.03283e-09	YES
SAM23877_RS09090	NZ_CP012382.1	2013064	2013534	+	Other_genes_regulated	8.78664	-1.166	8.1886e-05	YES
SAM23877_RS09095	NZ_CP012382.1	2013660	2015114	+	Not_diff_regulated	10.7386	0.874	0.0508065	NO
SAM23877_RS09100	NZ_CP012382.1	2015265	2015831	+	Other_genes_regulated	5.62593	-2.651	1.4399e-09	YES
SAM23877_RS09105	NZ_CP012382.1	2015828	2016685	+	Other_genes_regulated	3.22095	-3.346	1.59898e-11	YES
SAM23877_RS09110	NZ_CP012382.1	2016995	2018107	-	Other_genes_regulated	-0.154454	-3.004	0.00514015	YES
SAM23877_RS09115	NZ_CP012382.1	2018091	2019218	-	Not_diff_regulated	-0.173767	0.449	0.716855	NO
SAM23877_RS09120	NZ_CP012382.1	2019409	2020743	-	Not_diff_regulated	3.39052	1.124	0.158964	NO
SAM23877_RS09125	NZ_CP012382.1	2020827	2021627	-	Not_diff_regulated	3.90509	1.423	0.0541916	NO
SAM23877_RS09130	NZ_CP012382.1	2021756	2023120	-	Other_genes_regulated	6.58452	1.842	1.02517e-05	YES
SAM23877_RS40540	NZ_CP012382.1	2023242	2023460	-	Not_diff_regulated	3.77596	1.028	0.337148	NO
SAM23877_RS09140	NZ_CP012382.1	2023494	2025011	-	Not_diff_regulated	3.30472	0.465	0.407366	NO
SAM23877_RS09145	NZ_CP012382.1	2025008	2025853	-	Not_diff_regulated	2.5632	0.205	0.838744	NO
SAM23877_RS09150	NZ_CP012382.1	2025850	2027007	-	Not_diff_regulated	2.37333	-0.549	0.531829	NO
SAM23877_RS09155	NZ_CP012382.1	2027004	2027903	-	Not_diff_regulated	4.47393	0.803	0.154655	NO
SAM23877_RS09160	NZ_CP012382.1	2027900	2028835	-	Other_genes_regulated	6.20394	2.452	5.06198e-09	YES
SAM23877_RS09165	NZ_CP012382.1	2028936	2030657	-	Other_genes_regulated	5.87413	1.783	1.20126e-09	YES
SAM23877_RS09170	NZ_CP012382.1	2030654	2031562	-	Not_diff_regulated	5.38558	0.929	0.0519296	NO
SAM23877_RS09175	NZ_CP012382.1	2031559	2032227	-	Not_diff_regulated	5.66738	-0.555	0.121478	NO
SAM23877_RS09180	NZ_CP012382.1	2032420	2033022	-	Not_diff_regulated	2.72977	0.104	0.916402	NO
SAM23877_RS09185	NZ_CP012382.1	2033163	2034425	+	Other_genes_regulated	-0.336855	-2.834	0.00832978	YES
SAM23877_RS09190	NZ_CP012382.1	2034727	2035896	-	Not_diff_regulated	3.35845	-0.607	0.362315	NO
SAM23877_RS09195	NZ_CP012382.1	2035893	2036840	-	Other_genes_regulated	6.83193	1.566	0.00160475	YES
SAM23877_RS09200	NZ_CP012382.1	2037057	2037866	+	Not_diff_regulated	6.58941	0.816	0.0656525	NO
SAM23877_RS09205	NZ_CP012382.1	2038138	2038908	+	Not_diff_regulated	6.25784	0.373	0.42789	NO
SAM23877_RS09210	NZ_CP012382.1	2038995	2040365	+	Other_genes_regulated	4.90232	2.108	2.93072e-05	YES
SAM23877_RS09215	NZ_CP012382.1	2040362	2041306	+	Other_genes_regulated	6.19014	4.137	1.69829e-17	YES
SAM23877_RS09220	NZ_CP012382.1	2041303	2042178	+	Other_genes_regulated	5.80571	2.893	1.8064e-09	YES
SAM23877_RS09225	NZ_CP012382.1	2042175	2043164	+	Other_genes_regulated	6.89714	1.536	3.45562e-07	YES
SAM23877_RS09230	NZ_CP012382.1	2043415	2044632	+	Other_genes_regulated	12.0512	2.728	8.08614e-14	YES
SAM23877_RS09235	NZ_CP012382.1	2044670	2045236	-	Not_diff_regulated	7.62593	-0.351	0.352433	NO
SAM23877_RS09240	NZ_CP012382.1	2045340	2046923	-	Other_genes_regulated	7.06435	1.045	0.0479167	YES
SAM23877_RS39635	NZ_CP012382.1	2047279	2047407	-	Not_diff_regulated	10.5395	1.107	0.054164	NO
SAM23877_RS09245	NZ_CP012382.1	2047400	2048866	-	Other_genes_regulated	9.19532	1.764	0.000332857	YES
SAM23877_RS09250	NZ_CP012382.1	2049151	2050578	-	Other_genes_regulated	8.61786	-1.31	3.13434e-05	YES
SAM23877_RS09255	NZ_CP012382.1	2050887	2052710	+	Not_diff_regulated	5.97838	-0.42	0.427446	NO
SAM23877_RS09260	NZ_CP012382.1	2052731	2053435	-	Other_genes_regulated	7.42317	2.127	0.00159772	YES
SAM23877_RS09265	NZ_CP012382.1	2053586	2054113	-	Other_genes_regulated	10.2252	3.677	1.31548e-07	YES
SAM23877_RS09270	NZ_CP012382.1	2054110	2054529	-	Other_genes_regulated	11.4876	4.844	8.39709e-11	YES
SAM23877_RS09275	NZ_CP012382.1	2054684	2055607	+	Other_genes_regulated	2.11404	-1.564	0.0299211	YES
SAM23877_RS09280	NZ_CP012382.1	2055592	2055822	-	Other_genes_regulated	10.6337	3.214	2.71224e-30	YES
SAM23877_RS09285	NZ_CP012382.1	2056180	2057169	-	Not_diff_regulated	10.3982	0.09	0.858677	NO
SAM23877_RS09290	NZ_CP012382.1	2057265	2057810	-	Other_genes_regulated	5.26534	-2.44	4.89989e-10	YES
SAM23877_RS09295	NZ_CP012382.1	2057810	2058130	-	Other_genes_regulated	7.61663	-2.024	7.65957e-12	YES
SAM23877_RS09300	NZ_CP012382.1	2058218	2058550	-	Other_genes_regulated	11.1333	-1.474	5.46545e-07	YES
SAM23877_RS09305	NZ_CP012382.1	2058547	2059017	-	Other_genes_regulated	12.794	0.604	0.0265316	YES
SAM23877_RS09310	NZ_CP012382.1	2059035	2060291	-	Other_genes_regulated	12.6957	1.249	0.00156168	YES
SAM23877_RS09315	NZ_CP012382.1	2060288	2061052	-	Other_genes_regulated	13.4584	1.645	0.00109882	YES
SAM23877_RS09320	NZ_CP012382.1	2061060	2061377	-	Other_genes_regulated	14.1738	2.699	4.1175e-11	YES
SAM23877_RS09325	NZ_CP012382.1	2061374	2062558	-	Other_genes_regulated	12.3645	0.941	0.00224396	YES
SAM23877_RS09330	NZ_CP012382.1	2062617	2064038	-	Other_genes_regulated	13.7298	1.655	1.89166e-05	YES
SAM23877_RS09335	NZ_CP012382.1	2064035	2064793	-	Other_genes_regulated	10.1955	-0.88	0.0486617	YES
SAM23877_RS09340	NZ_CP012382.1	2064954	2065742	+	Not_diff_regulated	6.97126	-0.177	0.65008	NO
SAM23877_RS09345	NZ_CP012382.1	2065940	2066863	+	Other_genes_regulated	8.81447	-1.464	1.30484e-13	YES
SAM23877_RS09350	NZ_CP012382.1	2066860	2067633	+	Other_genes_regulated	8.77899	-1.145	5.68977e-05	YES
SAM23877_RS09355	NZ_CP012382.1	2067687	2068709	+	Other_genes_regulated	10.4163	-1.453	1.34538e-06	YES
SAM23877_RS09360	NZ_CP012382.1	2068842	2069948	-	Other_genes_regulated	6.80754	-0.793	0.00267629	YES
SAM23877_RS09365	NZ_CP012382.1	2070031	2070363	-	Other_genes_regulated	9.69493	-1.062	2.94178e-05	YES
SAM23877_RS09370	NZ_CP012382.1	2070478	2071431	-	Other_genes_regulated	11.9771	-1.29	3.04124e-09	YES
SAM23877_RS09375	NZ_CP012382.1	2071803	2073905	+	Other_genes_regulated	12.9817	1.766	3.00477e-05	YES
SAM23877_RS09380	NZ_CP012382.1	2073940	2075058	+	Other_genes_regulated	12.6409	1.499	0.000402794	YES
SAM23877_RS09385	NZ_CP012382.1	2075062	2076585	+	Other_genes_regulated	11.5072	1.689	5.79817e-06	YES
SAM23877_RS09390	NZ_CP012382.1	2076582	2077640	+	Not_diff_regulated	9.84508	0.255	0.367408	NO
SAM23877_RS09395	NZ_CP012382.1	2077679	2078419	+	Other_genes_regulated	8.57711	-0.937	0.000133599	YES
SAM23877_RS09400	NZ_CP012382.1	2078478	2079317	-	Other_genes_regulated	7.8809	-2.988	6.11587e-06	YES
SAM23877_RS09405	NZ_CP012382.1	2079328	2080692	-	Other_genes_regulated	6.38399	-3.299	2.30395e-06	YES
SAM23877_RS09410	NZ_CP012382.1	2080699	2082027	-	Other_genes_regulated	6.4723	-3.418	6.68032e-07	YES
SAM23877_RS09415	NZ_CP012382.1	2082063	2083685	-	Other_genes_regulated	5.65889	-3.689	1.29509e-06	YES
SAM23877_RS09420	NZ_CP012382.1	2083864	2085135	-	Other_genes_regulated	6.9383	-2.777	2.12e-10	YES
SAM23877_RS09425	NZ_CP012382.1	2085303	2085818	+	Other_genes_regulated	10.3033	-0.78	0.0377449	YES
SAM23877_RS09430	NZ_CP012382.1	2085815	2086615	+	Other_genes_regulated	6.04805	-2.982	1.00418e-14	YES
SAM23877_RS09435	NZ_CP012382.1	2086671	2089082	+	Other_genes_regulated	5.51113	-2.719	1.53214e-16	YES
SAM23877_RS09440	NZ_CP012382.1	2089111	2090763	-	Not_diff_regulated	10.8276	0.116	0.692587	NO
SAM23877_RS09445	NZ_CP012382.1	2090890	2091177	-	Not_diff_regulated	12.6823	-0.119	0.513116	NO
SAM23877_RS09450	NZ_CP012382.1	2091426	2091656	-	Not_diff_regulated	13.821	-0.35	0.244961	NO
SAM23877_RS09455	NZ_CP012382.1	2091808	2092584	-	Not_diff_regulated	12.1564	0.017	0.969667	NO
SAM23877_RS09460	NZ_CP012382.1	2092590	2093801	-	Other_genes_regulated	11.5267	1.058	0.0375366	YES
SAM23877_RS09465	NZ_CP012382.1	2093940	2094947	-	Not_diff_regulated	13.7311	0.165	0.774828	NO
SAM23877_RS09470	NZ_CP012382.1	2095175	2098126	-	Other_genes_regulated	9.77704	1.281	1.04637e-05	YES
SAM23877_RS09475	NZ_CP012382.1	2098338	2099327	-	Not_diff_regulated	10.3532	0.351	0.0614382	NO
SAM23877_RS09480	NZ_CP012382.1	2099318	2100409	-	Not_diff_regulated	9.37884	0.054	0.799303	NO
SAM23877_RS09485	NZ_CP012382.1	2100406	2101422	-	Other_genes_regulated	10.6446	0.728	0.00123569	YES
SAM23877_RS09490	NZ_CP012382.1	2101419	2103539	-	Other_genes_regulated	10.4329	0.896	3.04785e-07	YES
SAM23877_RS09495	NZ_CP012382.1	2103957	2104907	+	Not_diff_regulated	6.20177	-0.687	0.125888	NO
SAM23877_RS09500	NZ_CP012382.1	2104941	2105366	-	Other_genes_regulated	7.23107	-2.222	1.40579e-14	YES
SAM23877_RS09505	NZ_CP012382.1	2105562	2106635	+	Not_diff_regulated	6.25456	-0.482	0.224685	NO
SAM23877_RS09510	NZ_CP012382.1	2106632	2107540	+	Other_genes_regulated	6.66121	-1.253	1.51658e-06	YES
SAM23877_RS09515	NZ_CP012382.1	2107597	2108460	-	Other_genes_regulated	6.27699	-0.557	0.0385273	YES
SAM23877_RS09520	NZ_CP012382.1	2108562	2109149	+	Not_diff_regulated	4.85357	-0.848	0.0674816	NO
SAM23877_RS09525	NZ_CP012382.1	2109272	2112310	-	Other_genes_regulated	10.6213	1.046	3.37467e-07	YES
SAM23877_RS09530	NZ_CP012382.1	2112533	2113219	+	Other_genes_regulated	7.33603	-3.096	9.25791e-26	YES
SAM23877_RS09535	NZ_CP012382.1	2113269	2113925	+	Not_diff_regulated	10.3988	-0.153	0.523977	NO
SAM23877_RS09540	NZ_CP012382.1	2114020	2114493	-	Not_diff_regulated	8.69909	-0.509	0.115622	NO
SAM23877_RS09545	NZ_CP012382.1	2114598	2115644	+	Not_diff_regulated	7.67521	0.505	0.0833918	NO
SAM23877_RS09550	NZ_CP012382.1	2115706	2116806	-	Not_diff_regulated	6.38475	0.702	0.0817368	NO
SAM23877_RS09555	NZ_CP012382.1	2117015	2118016	-	Other_genes_regulated	7.83001	-2.409	1.69875e-08	YES
SAM23877_RS09560	NZ_CP012382.1	2118271	2120313	-	Not_diff_regulated	7.68012	-0.068	0.780283	NO
SAM23877_RS09565	NZ_CP012382.1	2120418	2120996	-	Other_genes_regulated	12.0761	1.271	6.82607e-12	YES
SAM23877_RS09570	NZ_CP012382.1	2121137	2123275	-	Other_genes_regulated	10.5292	1.844	4.31233e-13	YES
SAM23877_RS09575	NZ_CP012382.1	2123316	2124197	-	Other_genes_regulated	9.18958	0.587	0.00188028	YES
SAM23877_RS09580	NZ_CP012382.1	2124489	2125385	+	Other_genes_regulated	7.74178	2.576	2.94971e-05	YES
SAM23877_RS09585	NZ_CP012382.1	2125466	2126020	+	Not_diff_regulated	8.18036	-0.458	0.343266	NO
SAM23877_RS09590	NZ_CP012382.1	2126040	2126468	-	Not_diff_regulated	4.68038	0.799	0.2226	NO
SAM23877_RS09595	NZ_CP012382.1	2126589	2127497	+	Other_genes_regulated	7.52135	1.14	0.00147613	YES
SAM23877_RS09600	NZ_CP012382.1	2127494	2128411	+	Other_genes_regulated	4.44536	-1.629	0.00698737	YES
SAM23877_RS09605	NZ_CP012382.1	2128598	2129392	-	Not_diff_regulated	6.39706	0.158	0.660483	NO
SAM23877_RS09610	NZ_CP012382.1	2129743	2130870	+	Other_genes_regulated	9.6607	0.73	1.11207e-08	YES
SAM23877_RS09615	NZ_CP012382.1	2130888	2131331	-	Other_genes_regulated	9.45677	1.142	0.00146633	YES
SAM23877_RS09620	NZ_CP012382.1	2131401	2132033	-	Other_genes_regulated	5.11915	-1.146	0.000912929	YES
SAM23877_RS09625	NZ_CP012382.1	2132197	2132676	+	Other_genes_regulated	6.48516	-1.428	0.00105876	YES
SAM23877_RS09630	NZ_CP012382.1	2133209	2134699	+	Other_genes_regulated	6.33061	-1.244	1.91768e-07	YES
SAM23877_RS09635	NZ_CP012382.1	2134859	2135134	-	Other_genes_regulated	8.82304	-1.444	0.000128747	YES
SAM23877_RS09640	NZ_CP012382.1	2135135	2135995	-	Other_genes_regulated	8.43023	-2.031	6.48783e-07	YES
SAM23877_RS09645	NZ_CP012382.1	2136211	2136843	+	Other_genes_regulated	8.43451	-1.731	0.000283317	YES
SAM23877_RS09650	NZ_CP012382.1	2136846	2137280	+	Other_genes_regulated	10.5251	1.868	3.57426e-05	YES
SAM23877_RS09655	NZ_CP012382.1	2137664	2139529	+	Other_genes_regulated	7.07733	3.058	1.07082e-08	YES
SAM23877_RS09660	NZ_CP012382.1	2139577	2139762	-	Not_diff_regulated	9.88606	0.112	0.838102	NO
SAM23877_RS09665	NZ_CP012382.1	2139918	2140607	-	Not_diff_regulated	10.8115	1.631	0.0869816	NO
SAM23877_RS09670	NZ_CP012382.1	2140734	2142158	-	Not_diff_regulated	4.24393	0.25	0.569666	NO
SAM23877_RS09675	NZ_CP012382.1	2142210	2144096	-	Not_diff_regulated	3.08391	-0.403	0.49992	NO
SAM23877_RS09680	NZ_CP012382.1	2144395	2145162	-	Other_genes_regulated	7.22631	1.523	1.19587e-05	YES
SAM23877_RS09690	NZ_CP012382.1	2145822	2146292	+	Other_genes_regulated	6.91909	-1.403	0.00951099	YES
SAM23877_RS09695	NZ_CP012382.1	2146289	2146759	+	Not_diff_regulated	7.85439	-0.482	0.368188	NO
SAM23877_RS09700	NZ_CP012382.1	2146824	2147778	-	Other_genes_regulated	5.19571	-2.56	5.28695e-22	YES
SAM23877_RS09705	NZ_CP012382.1	2147848	2148561	-	Other_genes_regulated	5.69546	-2.443	2.33638e-13	YES
SAM23877_RS09710	NZ_CP012382.1	2148743	2149420	+	Other_genes_regulated	5.14561	-2.2	1.85435e-10	YES
SAM23877_RS09715	NZ_CP012382.1	2149510	2149986	-	Other_genes_regulated	8.7118	3.32	1.05241e-16	YES
SAM23877_RS09720	NZ_CP012382.1	2150066	2150746	-	Other_genes_regulated	11.6549	4.823	1.04847e-42	YES
SAM23877_RS09725	NZ_CP012382.1	2150907	2151821	-	Not_diff_regulated	6.19425	0.578	0.303626	NO
SAM23877_RS09730	NZ_CP012382.1	2152005	2152262	+	Other_genes_regulated	6.53952	-3.182	8.15292e-12	YES
SAM23877_RS09735	NZ_CP012382.1	2152350	2152730	-	Other_genes_regulated	7.88399	-1.14	0.00137813	YES
SAM23877_RS09740	NZ_CP012382.1	2152844	2153449	-	Not_diff_regulated	9.61135	0.323	0.188819	NO
SAM23877_RS09745	NZ_CP012382.1	2153546	2154484	-	Other_genes_regulated	10.3599	1.386	2.85235e-06	YES
SAM23877_RS09750	NZ_CP012382.1	2154725	2156236	-	Other_genes_regulated	14.9331	-1.385	3.99259e-08	YES
SAM23877_RS09755	NZ_CP012382.1	2156611	2157435	+	Other_genes_regulated	9.62183	-0.839	3.19271e-05	YES
SAM23877_RS09760	NZ_CP012382.1	2157537	2160188	+	Other_genes_regulated	5.30716	-2.302	5.51125e-19	YES
SAM23877_RS09765	NZ_CP012382.1	2160284	2162113	-	Other_genes_regulated	11.3609	1.856	8.56002e-12	YES
SAM23877_RS09770	NZ_CP012382.1	2162357	2163211	+	Other_genes_regulated	6.08398	-2.42	7.96416e-17	YES
SAM23877_RS09775	NZ_CP012382.1	2163132	2163563	-	Not_diff_regulated	6.34018	1.148	0.058468	NO
SAM23877_RS09780	NZ_CP012382.1	2164145	2166868	-	Other_genes_regulated	9.81754	-0.719	0.0011185	YES
SAM23877_RS09785	NZ_CP012382.1	2167193	2169472	+	Other_genes_regulated	9.81378	0.823	0.000426993	YES
SAM23877_RS09790	NZ_CP012382.1	2169552	2170040	+	Other_genes_regulated	8.59434	-1.211	6.82374e-05	YES
SAM23877_RS09795	NZ_CP012382.1	2170100	2170588	+	Other_genes_regulated	6.91474	-1.114	0.00185981	YES
SAM23877_RS09800	NZ_CP012382.1	2170579	2171211	+	Other_genes_regulated	5.86918	1.955	1.49819e-06	YES
SAM23877_RS09805	NZ_CP012382.1	2171499	2172737	+	Other_genes_regulated	13.8122	3.309	2.57729e-10	YES
SAM23877_RS09810	NZ_CP012382.1	2172862	2173794	+	Other_genes_regulated	11.3259	3.925	1.57423e-13	YES
SAM23877_RS09815	NZ_CP012382.1	2173800	2175626	+	Other_genes_regulated	11.3265	6.405	5.8663e-30	YES
SAM23877_RS09820	NZ_CP012382.1	2175631	2176545	+	Other_genes_regulated	10.63	3.282	1.2822e-09	YES
SAM23877_RS09825	NZ_CP012382.1	2176542	2177258	+	Other_genes_regulated	10.5189	1.631	0.000952531	YES
SAM23877_RS09830	NZ_CP012382.1	2177322	2177978	-	Other_genes_regulated	10.867	-1.513	2.17415e-12	YES
SAM23877_RS09835	NZ_CP012382.1	2178078	2178152	+	Not_diff_regulated	11.0679	-0.194	0.769823	NO
SAM23877_RS09840	NZ_CP012382.1	2178260	2179036	+	Other_genes_regulated	8.75633	1.534	0.00153877	YES
SAM23877_RS09845	NZ_CP012382.1	2179053	2180489	-	Other_genes_regulated	11.2919	2.96	1.04621e-10	YES
[truncated: 5,321 more rows]

## Sheet: Fig3A
Experiment	Medium	phage_ml	pH	ATB_cm
#1	5_BB	4.07231e+06	9	0.7
#1	6_BB+CoCl2	527903	9	1
#1	7_BM	9.07734e+07	9	1.4
#1	8_BM+MOPS	107870	7.6	2
#1	2_HT-DEXT	2.28563e+08	9	1.2
#1	4_HT-CoCl2	0	7.9	0.5
#1	3_HT-meat	2.54124e+06	6.9	0
#1	1_HT	13316.1	7.5	0
#1	9_MP5	0	6	3.1
#1	91_MP5-MOPS	0	4	2.7
#2	5_BB	503608	8.95	1
#2	6_BB+CoCl2	1.91232e+07	8.86	1
#2	7_BM	2.74037e+07	9	1.35
#2	8_BM+MOPS	43454.7	7.64	1.9
#2	2_HT-DEXT	1.44268e+08	8.87	1
#2	4_HT-CoCl2	37736.6	8.45	0.8
#2	3_HT-meat	1.89842e+07	7.35	0
#2	1_HT	79012.3	7.25	0
#2	9_MP5	0	5.82	3.2
#2	91_MP5-MOPS	0	4.33	3
#3	5_BB	1.80624e+07
#3	2_HT-DEXT	8.35583e+07
#3	4_HT-CoCl2	45280.6
#3	3_HT-meat	538003
#3	1_HT	6975.82
#3	9_MP5	0
#4	5_BB	1.98648e+07
#4	7_BM	1.78204e+10
#4	2_HT-DEXT	9.81709e+07
#4	6_BB+CoCl2	5.345e+06
#5	1_HT	491098		0
#5	3_HT-meat	42888.9		0
#5	4_HT-CoCl2	4.45756e+07		0
#6	1_HT	189136		0
#6	3_HT-meat	8.62544e+06		0
#6	2_HT-DEXT	1.65633e+09		0.7
#6	4_HT-CoCl2	23973.6		0
#6	5_BB	6.83947e+07		0.6
#7	5_BB	7.43155e+07		0.5
#7	7_BM	1.87362e+10		1.2
#7	6_BB+CoCl2	7.32895e+07		0
#7	2_HT-DEXT	1.18484e+09		0.6
#8	7_BM	8.38491e+06	8.4	1.8
#8	9_MP5		6	4.5
#9	7_BM	1.70708e+07	8.9	1.1
#9	9_MP5		6.16	3.2
#10	7_BM	1.8259e+08	9	1
#10	9_MP5		6.3
#11	7_BM	7.36008e+08		1.2
#12	7_BM			1.5
#13	7_BM	8.22786e+08
#14	1_HT	1.04294e+07
#14	9_MP5	0
#15	1_HT	1.00915e+08
#15	9_MP5	0
#16	1_HT	2.8797e+08
#16	9_MP5	0
#17	1_HT	72269.5
#17	1_HT	1.02733e+07
#17	1_HT	1.05544e+06
#18	1_HT	2.95946e+07
#19	7_BM	7.03789e+07
#19	7_BM	1.22119e+07

## Sheet: Fig3B
ID	Experiment	Time	phage_ul	phage_ml
Exp#1_ATCC_BM_24h	1	24	0.115769	115.769
Exp#1_ATCC_BM_48h	1	48	4885.48	4.88548e+06
Exp#1_ATCC_BM_72h	1	72	4400.39	4.40039e+06
Exp#1_ATCC_BM_96h	1	96	8384.91	8.38491e+06
Exp#2_ATCC_BM_24h	2	24	0	0
Exp#2_ATCC_BM_48h	2	48	12532.1	1.25321e+07
Exp#2_ATCC_BM_72h	2	72	15989.8	1.59898e+07
Exp#2_ATCC_BM_96h	2	96	17070.8	1.70708e+07
Exp#3_ATCC_BM_24h	3	24	18.3888	18388.8
Exp#3_ATCC_BM_48h	3	48	282701	2.82701e+08
Exp#3_ATCC_BM_72h	3	72	289826	2.89826e+08
Exp#3_ATCC_BM_96h	3	96	182590	1.8259e+08
Exp#4_ATCC_BM_24h	4	24	0	0
Exp#4_ATCC_BM_48h	4	48	1.64234e+06	1.64234e+09
Exp#4_ATCC_BM_72h	4	72	1.21206e+06	1.21206e+09
Exp#4_ATCC_BM_96h	4	96	736008	7.36008e+08

## Sheet: Fig4A
Experiment	Time	Medium	Strain	OD	pH	CAT
#2	24	1_MP5	ATCC_23877	0.01	7.2	ATCC_23877_MP5
#2	27.5	1_MP5	ATCC_23877	0.07		ATCC_23877_MP5
#2	30.666	1_MP5	ATCC_23877	0.21	7.3	ATCC_23877_MP5
#2	33.5	1_MP5	ATCC_23877	0.38	7.4	ATCC_23877_MP5
#2	50.166	1_MP5	ATCC_23877	3.1		ATCC_23877_MP5
#2	72.5	1_MP5	ATCC_23877	5.2		ATCC_23877_MP5
#2	103.5	1_MP5	ATCC_23877	6.9	6.16	ATCC_23877_MP5
#2	24	1_MP5	DSM_40697	0.3	7.3	DSM_40697_MP5
#2	27.5	1_MP5	DSM_40697	0.73		DSM_40697_MP5
#2	30.666	1_MP5	DSM_40697	1.5	7.2	DSM_40697_MP5
#2	33.5	1_MP5	DSM_40697	2.4	7.4	DSM_40697_MP5
#2	50.166	1_MP5	DSM_40697	4.1		DSM_40697_MP5
#2	72.5	1_MP5	DSM_40697	4.6		DSM_40697_MP5
#2	103.5	1_MP5	DSM_40697	3.8	4.7	DSM_40697_MP5
#2	14.5	2_BM	ATCC_23877	0.01	7.2	ATCC_23877_BM
#2	18	2_BM	ATCC_23877	0.08		ATCC_23877_BM
#2	21.166	2_BM	ATCC_23877	0.44	7.4	ATCC_23877_BM
#2	24	2_BM	ATCC_23877	0.95	8.3	ATCC_23877_BM
#2	48	2_BM	ATCC_23877	0.95	9.1	ATCC_23877_BM
#2	72	2_BM	ATCC_23877	0.63		ATCC_23877_BM
#2	94	2_BM	ATCC_23877	0.52	8.9	ATCC_23877_BM
#2	14.5	2_BM	DSM_40697	0.04	7.2	DSM_40697_BM
#2	18	2_BM	DSM_40697	0.46		DSM_40697_BM
#2	21.166	2_BM	DSM_40697	1.05	8	DSM_40697_BM
#2	24	2_BM	DSM_40697	0.96	8	DSM_40697_BM
#2	48	2_BM	DSM_40697	0.05	8.9	DSM_40697_BM
#2	72	2_BM	DSM_40697	0.05		DSM_40697_BM
#2	94	2_BM	DSM_40697	0.05	8.9	DSM_40697_BM
#1	24	1_MP5	ATCC_23877	0.03		ATCC_23877_MP5
#1	25.5	1_MP5	ATCC_23877	0.06		ATCC_23877_MP5
#1	27.5	1_MP5	ATCC_23877	0.12		ATCC_23877_MP5
#1	30	1_MP5	ATCC_23877	0.32		ATCC_23877_MP5
#1	32.5	1_MP5	ATCC_23877	0.66		ATCC_23877_MP5
#1	48	1_MP5	ATCC_23877	3.6		ATCC_23877_MP5
#1	56.5	1_MP5	ATCC_23877	6.2		ATCC_23877_MP5
#1	73	1_MP5	ATCC_23877	6		ATCC_23877_MP5
#1	96	1_MP5	ATCC_23877	7.3	6	ATCC_23877_MP5
#1	15.5	2_BM	ATCC_23877	0.03		ATCC_23877_BM
#1	17	2_BM	ATCC_23877	0.08		ATCC_23877_BM
#1	19	2_BM	ATCC_23877	0.24		ATCC_23877_BM
#1	21.5	2_BM	ATCC_23877	0.73		ATCC_23877_BM
#1	24	2_BM	ATCC_23877	1.14		ATCC_23877_BM
#1	39.5	2_BM	ATCC_23877	1		ATCC_23877_BM
#1	48	2_BM	ATCC_23877	0.9		ATCC_23877_BM
#1	72	2_BM	ATCC_23877	0.63		ATCC_23877_BM
#1	96.5	2_BM	ATCC_23877	0.49	8.4	ATCC_23877_BM
#1	15.5	2_BM	DSM_40697	0.05		DSM_40697_BM
#1	17	2_BM	DSM_40697	0.11		DSM_40697_BM
#1	19	2_BM	DSM_40697	0.27		DSM_40697_BM
#1	21.5	2_BM	DSM_40697	0.7		DSM_40697_BM
#1	24	2_BM	DSM_40697	0.91		DSM_40697_BM
#1	39.5	2_BM	DSM_40697	0.12		DSM_40697_BM
#1	48	2_BM	DSM_40697	0.05		DSM_40697_BM
#1	72	2_BM	DSM_40697	0.05		DSM_40697_BM
#1	96.5	2_BM	DSM_40697	0.05	9.8	DSM_40697_BM
#3	16.5	2_BM	ATCC_23877	0.07	7.3	ATCC_23877_BM
#3	18.5	2_BM	ATCC_23877	0.18		ATCC_23877_BM
#3	20.75	2_BM	ATCC_23877	0.55		ATCC_23877_BM
#3	24	2_BM	ATCC_23877	2	8.1	ATCC_23877_BM
#3	16.5	2_BM	DSM_40697	0.21	7.3	DSM_40697_BM
#3	18.5	2_BM	DSM_40697	0.51		DSM_40697_BM
#3	20.75	2_BM	DSM_40697	0.99		DSM_40697_BM
#3	24	2_BM	DSM_40697	1.11	8.4	DSM_40697_BM
#3	24.5	1_MP5	ATCC_23877	0.03	7.4	ATCC_23877_MP5
#3	26.5	1_MP5	ATCC_23877	0.04		ATCC_23877_MP5
#3	28.75	1_MP5	ATCC_23877	0.08		ATCC_23877_MP5
#3	32.05	1_MP5	ATCC_23877	0.29	7.4	ATCC_23877_MP5
#3	24.5	1_MP5	DSM_40697	0.22	7.3	DSM_40697_MP5
#3	26.5	1_MP5	DSM_40697	0.39		DSM_40697_MP5
#3	28.75	1_MP5	DSM_40697	0.7		DSM_40697_MP5
#3	32.05	1_MP5	DSM_40697	2.6	7.5	DSM_40697_MP5
#3	48	2_BM	ATCC_23877	1.1	8.9	ATCC_23877_BM
#3	48	2_BM	DSM_40697	0.05	8.8	DSM_40697_BM
#3	48.5	1_MP5	ATCC_23877	2.9	7.3	ATCC_23877_MP5
#3	48.5	1_MP5	DSM_40697	3.9	7.1	DSM_40697_MP5
#3	72	1_MP5	ATCC_23877	7.5	7.05	ATCC_23877_MP5
#3	72	1_MP5	DSM_40697	5.2	6.04	DSM_40697_MP5
#3	72	2_BM	ATCC_23877	0.53	8.99	ATCC_23877_BM
#3	72	2_BM	DSM_40697	0.05	8.98	DSM_40697_BM
#3	88	2_BM	ATCC_23877	0.53	9	ATCC_23877_BM
#3	88	2_BM	DSM_40697	0.05	8.8	DSM_40697_BM
#3	96	1_MP5	ATCC_23877	2.5	6.3	ATCC_23877_MP5
#3	96	1_MP5	DSM_40697	5	4.9	DSM_40697_MP5
#2_BIS	96	2_BM	ATCC_23877	0.46	9	ATCC_23877_BM
#3_BIS	96	2_BM	ATCC_23877	0.44	9	ATCC_23877_BM
#3_BIS	96	2_BM	DSM_40697	0.05	8.91	DSM_40697_BM
#3_BIS	96	1_MP5	ATCC_23877	9.3	5.82	ATCC_23877_MP5
#4	16.5	2_BM	DSM_40697	0.1		DSM_40697_BM
#4	19.7	2_BM	DSM_40697	0.4		DSM_40697_BM
#4	21.5	2_BM	DSM_40697	0.84		DSM_40697_BM
#4	48	2_BM	DSM_40697	0.05		DSM_40697_BM
#4	72	2_BM	DSM_40697	0.05		DSM_40697_BM
#4	96	2_BM	DSM_40697	0.05		DSM_40697_BM
#4	96	2_BM	ATCC_23877	0.41		ATCC_23877_BM
#4	96	1_MP5	DSM_40697	1.29		DSM_40697_MP5
#4	96	1_MP5	ATCC_23877	4.4		ATCC_23877_MP5
#5	96	2_BM	DSM_40697	0.02		DSM_40697_BM
#5	96	2_BM	ATCC_23877	0.46		ATCC_23877_BM
#6	96	2_BM	ATCC_23877			ATCC_23877_BM
#6	96	2_BM	DSM_40697			DSM_40697_BM
#7	96	2_BM	ATCC_23877_HODA			ATCC_23877_BM
#7	96	2_BM	ATCC_23877_RV			ATCC_23877_BM
#7	96	2_BM	DSM_40697_US			DSM_40697_BM
#7	96	2_BM	DSM_40697_RV			DSM_40697_BM
#8	96	2_BM	ATCC_23877_HODA			ATCC_23877_BM
#8	96	2_BM	ATCC_23877_RV			ATCC_23877_BM
#8	96	2_BM	DSM_40697_US			DSM_40697_BM
#8	96	2_BM	DSM_40697_RV			DSM_40697_BM

## Sheet: Fig4D
Experiment	Time	Strain	CFU_ml	CAT
#2	94	ATCC_23877	21000000	ATCC_23877
#2	94	DSM_40697	31000	DSM_40697
#3_BIS	96	ATCC_23877	8000000	ATCC_23877
#3_BIS	96	DSM_40697	11500	DSM_40697
#4	96	DSM_40697	6000	DSM_40697
#4	96	ATCC_23877	6600000	ATCC_23877
#4	96	phage_3	47500	phage
#4	96	phage_4	82000	phage
#5	96	DSM_40697	1000	DSM_40697
#5	96	ATCC_23877	2750000	ATCC_23877
#5	96	phage_1	12500	phage
#5	96	phage_3	1000	phage
#5	96	phage_4	2000	phage
#6	96	ATCC_23877	1000000	ATCC_23877
#6	96	DSM_40697	1200	DSM_40697
#6	96	phage_1	35000	phage
#6	96	phage_3	600	phage
#6	96	phage_4	1700	phage
#7	96	ATCC_23877	130000	ATCC_23877
#7	96	phage_1	900	phage
#7	96	phage_3	4000	phage
#7	96	phage_4	31000	phage
#7	96	ATCC_23877	1100000000	ATCC_23877
#7	96	DSM_40697	120500	DSM_40697
#7	96	DSM_40697	100000	DSM_40697
#8	96	ATCC_23877	220000	ATCC_23877
#8	96	phage_1	3250	phage
#8	96	phage_3	60000	phage
#8	96	phage_4	8650	phage
#8	96	ATCC_23877	104000000	ATCC_23877
#8	96	DSM_40697	24000	DSM_40697
#8	96	DSM_40697	3300	DSM_40697

## Sheet: Fig4F
STRAIN	SAMY	log_Final_phage_per_µl	log_CFU_per_ml
ATCC23877	+	6.28674	9.04139
ATCC23877	+	7.41722	8.01703
DSM40697	-	0	5
DSM40697	-	0	3.51851
ETH11317	-	0	5
ETH11317	-	0	5.40654
JI3212	+	4.88742	7.97313
JI3212	+	5.8363	8.07918
NRRL2420	+	2.61592	6.84819
NRRL2420	+	4.97429	7.42325
RP18110	+	0.0666555	7.41497
RP18110	+	0.55521	7.5682
RP3486	+	2.56742	3.83251
RP3486	+	2.26901	4.60206
TU13	-	0	4.66276
TU13	-	0	2

## Sheet: Fig4G
Experiment	Time	Strain	CAT	ATB
#2	94	ATCC_23877	ATCC_23877_BM	1.1
#1	96.5	ATCC_23877	ATCC_23877_BM	1.8
#3	88	ATCC_23877	ATCC_23877_BM	1
#4	96	ATCC_23877	ATCC_23877_BM	1.2
#4	96	phage_3	phage_BM	1.2
#4	96	phage_4	phage_BM	1
#5	96	ATCC_23877	ATCC_23877_BM	1.5
#5	96	phage_1	phage_BM	1.5
#5	96	phage_3	phage_BM	1.6
#5	96	phage_4	phage_BM	1.4
#6	96	ATCC_23877	ATCC_23877_BM	1.5
#6	96	phage_1	phage_BM	1.8
#6	96	phage_3	phage_BM	1.2
#6	96	phage_4	phage_BM	1.5

## Sheet: FigS2
Id	Chr	Start	End	Strand	MP24a	MP24b	MP24c	MP30a	MP30b	MP30c	MP36a	MP36b	MP48a	MP48b	MP48c	MP72a	MP72b	MP72c	MP72d	Ycongo24a	Ycongo24b	Ycongo24c	Y24a	Y24b	Y24c	Y48a	Y48b	Y48c	MMa	MMb	SAFa	SAFb	SAFc	NAGa	NAGb	ONAa	ONAb	ONAc	HTa	HTb	HTc
SAM23877_RS40945	NZ_CP012382.1	889	954	-	54	20	43	29	26	139	208	55	15	18	98	183	37	50	31	25	38	86	24	107	39	129	290	73	5	83	1550	72	62	15	117	855	19	25	438	9	15
SAM23877_RS00010	NZ_CP012382.1	1318	1479	-	19	9	18	8	9	50	65	14	7	7	19	137	35	21	23	7	14	26	8	23	12	48	115	35	4	37	1069	44	19	12	80	368	5	8	85	2	0
SAM23877_RS00015	NZ_CP012382.1	1587	1883	-	14	5	20	16	2	65	71	13	4	11	35	69	29	17	17	7	14	31	5	39	4	64	133	51	5	7	586	5	29	1	58	234	6	12	103	3	3
SAM23877_RS00020	NZ_CP012382.1	2597	5257	+	460	340	249	185	142	163	174	68	420	447	263	143	163	68	118	285	187	290	293	413	199	351	517	487	172	280	249	149	155	150	157	193	129	184	137	173	176
SAM23877_RS40950	NZ_CP012382.1	5467	5931	-	10	7	9	8	19	10	14	4	18	37	10	10	12	6	8	19	20	10	9	16	33	23	24	27	19	35	22	15	2	15	12	5	8	8	10	16	9
SAM23877_RS00030	NZ_CP012382.1	6308	6784	+	195	178	136	300	181	404	4254	1330	27298	24877	8779	1823	2553	1719	2192	166	175	155	192	277	62	3739	6625	5166	4879	7993	4348	2808	4560	3180	4836	3576	2393	3918	3362	4401	4646
SAM23877_RS00035	NZ_CP012382.1	6789	7175	-	1	0	0	0	0	2	2	0	9	5	2	5	17	3	19	0	0	1	1	0	1	4	2	3	13	36	9	5	7	15	13	7	9	17	5	9	11
SAM23877_RS40955	NZ_CP012382.1	8056	8571	-	21	14	4	7	13	17	8	5	98	58	21	46	61	53	73	14	8	19	7	31	7	28	49	34	48	84	67	42	69	86	51	53	39	52	63	71	70
SAM23877_RS00050	NZ_CP012382.1	9142	9714	-	247	190	105	84	66	54	43	30	103	83	56	29	33	13	41	151	86	224	217	208	50	46	43	37	28	43	37	44	69	62	171	40	73	58	18	50	40
SAM23877_RS00055	NZ_CP012382.1	9866	10321	+	125	127	145	134	89	90	275	106	290	322	306	22	44	26	61	87	80	98	117	174	72	20	48	31	1299	1360	260	329	481	483	270	178	163	198	205	321	413
SAM23877_RS00060	NZ_CP012382.1	10418	11329	+	44	43	21	26	15	12	47	16	92	94	73	1	10	8	25	13	11	30	40	41	2	9	11	13	386	393	90	103	152	140	95	32	60	77	45	117	203
SAM23877_RS38755	NZ_CP012382.1	11759	12061	+	5	2	8	4	3	11	3	3	11	9	6	3	2	1	3	4	3	8	1	8	6	11	11	11	14	13	4	4	0	8	9	2	0	2	0	3	14
SAM23877_RS00070	NZ_CP012382.1	12455	12919	-	100	66	35	101	36	39	80	67	641	426	338	287	881	636	936	36	40	33	41	105	4	178	328	193	1165	2063	677	885	1243	2349	1775	347	439	441	356	629	599
SAM23877_RS00075	NZ_CP012382.1	13113	13733	-	346	250	204	255	197	202	289	151	1126	979	593	262	508	427	519	172	228	144	225	464	57	546	945	457	645	957	440	600	683	1413	1381	188	263	345	220	381	367
SAM23877_RS40960	NZ_CP012382.1	14469	14753	+	8	4	1	1	5	4	6	3	2	1	8	3	5	1	2	2	1	5	2	6	2	4	12	3	4	5	0	1	3	10	6	1	7	0	0	0	2
SAM23877_RS00085	NZ_CP012382.1	15107	15499	-	5701	3799	2328	2409	1547	1815	1836	892	3747	3744	3706	263	406	314	325	2210	1606	4017	3354	4056	823	717	1234	817	663	783	425	481	801	952	660	442	468	535	302	522	665
SAM23877_RS40495	NZ_CP012382.1	15535	16299	-	158	75	107	40	41	94	22	12	23	29	28	46	35	22	18	67	43	110	49	133	104	12	11	6	155	357	82	80	125	132	146	58	108	107	69	66	102
SAM23877_RS00095	NZ_CP012382.1	16514	17383	-	505	434	338	188	201	220	175	80	181	236	246	12	17	15	14	261	196	369	274	460	173	20	57	28	68	126	55	27	77	60	45	30	77	50	30	59	50
SAM23877_RS00100	NZ_CP012382.1	17417	18028	-	17	24	22	40	32	38	76	19	47	80	50	12	51	15	18	8	6	12	8	18	18	8	13	9	1841	6680	1023	410	1196	383	243	626	411	927	545	835	927
SAM23877_RS00105	NZ_CP012382.1	18427	19137	+	21	6	15	5	8	10	34	10	33	48	35	0	6	6	0	4	0	8	12	11	9	29	43	55	12	13	17	0	15	3	7	77	24	30	42	37	62
SAM23877_RS00110	NZ_CP012382.1	19503	20348	-	193	150	108	100	85	116	158	70	455	493	286	359	504	332	344	95	93	109	120	146	69	589	802	707	92	197	98	124	235	119	165	136	123	149	54	95	166
SAM23877_RS00115	NZ_CP012382.1	20484	20930	+	8	9	8	6	1	8	5	0	21	27	15	5	11	0	8	4	3	14	6	3	6	25	17	22	4	10	7	7	6	0	5	9	11	5	11	4	9
SAM23877_RS00120	NZ_CP012382.1	20927	21793	+	12	5	2	1	3	3	1	0	10	6	8	6	21	1	3	2	2	7	4	6	2	3	10	9	3	20	4	6	14	9	18	4	1	10	7	1	4
SAM23877_RS39520	NZ_CP012382.1	21909	22082	-	22	4	5	6	5	12	4	2	13	11	4	4	16	1	14	10	4	18	12	15	6	19	32	23	65	182	15	24	14	136	102	2	2	13	10	10	10
SAM23877_RS00125	NZ_CP012382.1	22085	22957	-	121	66	21	34	13	14	19	10	109	57	59	100	120	224	198	14	11	61	39	35	2	88	166	71	1270	2775	333	391	477	2305	2379	98	121	145	190	419	270
SAM23877_RS00130	NZ_CP012382.1	23037	23594	+	240	186	119	84	64	54	72	34	223	182	110	76	150	129	148	176	144	189	230	254	55	335	550	472	370	864	177	276	334	671	755	72	49	55	54	131	123
SAM23877_RS00135	NZ_CP012382.1	23713	24216	-	214	121	204	101	114	202	146	61	252	309	225	132	143	91	116	153	128	178	136	244	164	205	330	187	84	153	51	72	101	56	65	55	86	63	33	62	75
SAM23877_RS39525	NZ_CP012382.1	24860	24997	-	55	41	48	36	40	50	55	52	205	181	131	436	445	309	269	32	36	27	43	60	20	148	166	184	968	2073	327	250	382	316	441	382	303	400	287	305	342
SAM23877_RS00140	NZ_CP012382.1	25010	25600	-	323	194	209	115	122	221	276	116	773	813	541	163	237	176	170	130	145	143	154	257	84	659	879	994	339	516	234	130	187	149	193	166	164	187	87	169	148
SAM23877_RS39530	NZ_CP012382.1	25620	25799	-	80	79	52	39	58	57	91	42	177	221	127	24	45	26	23	65	44	29	64	85	43	125	176	161	57	132	30	10	46	23	33	26	22	34	27	29	16
SAM23877_RS40965	NZ_CP012382.1	25858	26226	-	20	13	11	1	9	23	12	16	72	54	25	67	105	68	64	13	11	9	8	17	11	57	71	62	63	96	80	20	44	22	30	56	21	52	21	43	37
SAM23877_RS00145	NZ_CP012382.1	26976	27636	-	64	22	26	12	11	28	24	8	72	106	33	162	177	127	145	19	17	46	32	67	38	143	181	142	62	109	65	58	104	85	61	39	24	51	27	46	81
SAM23877_RS00150	NZ_CP012382.1	27633	27993	-	297	297	156	194	210	159	212	84	608	918	327	108	221	187	141	422	253	170	185	254	94	566	770	706	44	85	82	68	125	40	48	47	39	61	26	51	73
SAM23877_RS00155	NZ_CP012382.1	28351	28888	+	120	77	62	24	17	57	58	21	206	224	77	32	67	60	43	87	64	113	74	124	73	245	284	377	48	32	14	15	26	30	19	14	9	16	9	14	14
SAM23877_RS00160	NZ_CP012382.1	29269	32142	-	42	20	14	96	34	183	231	165	204	138	462	350	373	252	355	21	9	39	14	35	25	182	210	185	174	134	1338	261	792	796	175	1910	1310	1123	552	136	400
SAM23877_RS00165	NZ_CP012382.1	33100	33414	+	5	8	2	10	4	35	30	15	24	19	27	10	10	0	2	8	8	6	4	15	3	14	27	18	6	3	5	5	11	4	3	11	4	7	13	0	1
SAM23877_RS00170	NZ_CP012382.1	33825	34481	-	34	28	21	9	18	8	10	6	35	41	20	8	13	7	7	19	14	31	23	32	6	18	15	15	20	23	13	5	24	22	36	21	20	10	9	7	11
SAM23877_RS00175	NZ_CP012382.1	34708	35244	-	179	148	165	70	56	83	68	18	83	79	113	23	36	18	22	177	91	130	165	190	66	34	69	30	39	95	18	39	15	32	136	20	18	26	12	23	66
SAM23877_RS00180	NZ_CP012382.1	36113	36814	-	9	16	8	28	14	38	75	59	154	189	390	18	15	9	8	10	12	6	5	12	2	56	103	41	143	134	96	57	106	108	184	45	37	51	63	110	157
SAM23877_RS00185	NZ_CP012382.1	36811	36996	-	5	6	4	14	11	30	45	26	120	171	228	9	10	3	11	5	5	9	6	8	4	37	65	50	40	83	28	10	40	30	46	10	13	19	24	24	55
SAM23877_RS00190	NZ_CP012382.1	37572	39614	+	797	596	597	991	791	1443	7671	2780	18433	14065	4596	1812	4309	2625	4066	350	382	491	491	867	239	5144	7883	7264	11937	12353	4886	4727	8088	6411	3736	5434	6252	8695	7963	12803	14702
SAM23877_RS00195	NZ_CP012382.1	40364	40705	+	15	12	6	20	5	24	130	42	180	189	56	20	60	17	37	5	10	11	9	18	0	176	270	242	68	128	42	45	89	77	52	14	19	49	24	97	110
SAM23877_RS00200	NZ_CP012382.1	40802	41689	+	1318	1228	596	381	223	212	249	134	340	256	185	20	35	15	22	273	143	1043	422	336	150	392	441	816	208	205	49	125	178	273	98	55	108	84	124	243	330
SAM23877_RS36880	NZ_CP012382.1	41853	42029	+	289	227	92	50	29	49	39	15	28	31	17	6	14	3	4	41	40	218	54	54	72	38	56	64	144	106	27	72	110	143	80	19	61	71	37	93	108
SAM23877_RS39535	NZ_CP012382.1	42299	42460	-	5	2	1	3	1	8	6	0	1	2	7	27	21	23	11	1	0	5	1	4	0	25	39	18	5	16	364	14	16	4	15	119	4	4	58	2	3
SAM23877_RS00205	NZ_CP012382.1	42561	43049	-	59	27	32	27	15	98	44	17	39	30	53	164	176	130	200	13	31	65	18	68	32	143	282	133	25	129	2208	158	162	32	115	1108	42	73	492	43	70
SAM23877_RS40970	NZ_CP012382.1	43180	43520	-	7	3	0	1	1	3	0	1	19	16	4	41	103	79	191	2	0	4	1	1	0	14	16	20	73	62	137	90	132	102	110	67	34	56	45	60	66
SAM23877_RS00210	NZ_CP012382.1	43517	44803	-	312	224	85	118	57	97	60	39	429	336	381	178	361	248	479	77	77	117	147	135	8	292	340	398	255	239	498	389	491	345	384	273	202	276	147	233	296
SAM23877_RS00215	NZ_CP012382.1	44803	45606	-	934	747	480	472	393	425	237	199	1105	831	1105	385	423	353	366	486	366	517	555	611	261	685	1003	921	264	358	895	313	356	380	391	333	212	322	198	231	229
SAM23877_RS39540	NZ_CP012382.1	46656	46820	+	3	5	8	4	2	7	8	1	28	57	13	6	6	2	6	5	1	3	2	8	4	37	50	51	2	19	45	5	16	4	6	19	5	11	11	15	27
SAM23877_RS00225	NZ_CP012382.1	48148	48810	+	1	2	4	2	6	4	40	26	23	32	40	4	2	0	1	3	2	4	5	6	2	5	6	9	116	77	260	81	279	48	7	76	57	132	744	1095	1267
SAM23877_RS00230	NZ_CP012382.1	48794	50632	+	42	16	37	3	9	21	43	48	86	84	96	6	7	7	3	18	9	23	19	34	22	33	39	42	233	123	648	206	612	95	32	259	162	253	1853	2523	3382
SAM23877_RS00235	NZ_CP012382.1	50709	51383	+	0	0	0	1	1	0	0	2	4	1	2	2	0	0	0	0	0	1	3	0	0	1	1	0	2	0	11	7	12	1	0	2	0	1	33	36	41
SAM23877_RS00240	NZ_CP012382.1	51412	52110	+	1	0	0	0	1	0	4	1	7	6	5	4	2	4	2	2	0	0	1	1	0	1	1	1	45	27	218	52	173	27	7	78	43	60	597	1036	1057
SAM23877_RS00245	NZ_CP012382.1	52107	53039	+	1	2	2	0	0	2	2	2	8	9	5	2	0	4	1	0	0	2	0	2	2	1	1	3	33	20	159	31	131	9	5	49	20	55	367	579	835
SAM23877_RS00250	NZ_CP012382.1	53734	54012	+	100	92	76	60	54	77	125	81	256	271	262	45	54	55	31	77	62	79	73	94	50	174	259	208	121	181	66	51	51	61	38	58	40	50	38	69	83
SAM23877_RS00260	NZ_CP012382.1	54756	55103	+	506	468	474	438	407	516	648	404	1240	1413	881	465	529	401	360	254	313	256	190	501	283	1249	1957	1578	441	821	257	166	240	270	300	316	255	358	242	319	449
SAM23877_RS39545	NZ_CP012382.1	55730	56242	+	217	112	94	94	55	192	277	113	89	84	304	1251	1287	1004	1037	66	88	262	75	196	113	704	1022	336	86	272	5193	224	253	146	361	2245	97	77	1003	43	118
SAM23877_RS00270	NZ_CP012382.1	56336	57025	-	668	604	352	317	401	444	404	142	452	731	494	278	573	472	438	750	503	326	526	552	358	449	617	483	473	743	344	425	558	394	641	381	449	527	389	481	584
SAM23877_RS00275	NZ_CP012382.1	57315	57557	-	12	14	15	5	4	11	8	3	10	22	29	4	20	5	14	4	2	9	4	13	9	29	31	40	13	127	19	22	22	17	194	30	0	23	38	13	21
SAM23877_RS00280	NZ_CP012382.1	57706	58089	-	37	24	40	9	10	28	16	5	32	34	56	13	29	27	18	4	8	8	7	12	7	40	43	53	102	364	60	28	25	45	705	111	46	60	134	99	117
SAM23877_RS00285	NZ_CP012382.1	58195	58557	+	73	59	36	10	17	13	19	7	64	84	37	24	47	12	48	41	14	31	38	20	20	27	28	22	89	333	57	60	56	135	302	80	54	83	49	56	46
SAM23877_RS00290	NZ_CP012382.1	58890	59705	-	86	144	143	184	137	317	231	167	526	476	974	235	407	334	313	99	93	94	77	182	58	1831	2203	2116	102	119	341	227	245	35	60	126	122	172	175	265	351
SAM23877_RS00295	NZ_CP012382.1	59714	60517	-	168	202	294	260	215	499	431	325	777	911	1814	872	1299	804	1065	151	150	137	163	341	109	2892	3670	3137	236	300	824	564	567	111	186	359	297	293	509	701	847
SAM23877_RS00300	NZ_CP012382.1	60868	61956	-	390	254	391	245	234	400	135	73	208	287	343	63	39	47	28	224	172	269	209	357	226	366	482	378	112	78	95	49	74	79	78	61	52	71	54	85	133
SAM23877_RS40500	NZ_CP012382.1	62132	62286	+	0	0	0	0	1	2	0	0	1	5	1	5	12	2	1	1	2	1	1	1	2	4	9	2	2	2	2	3	2	1	0	5	8	1	1	1	8
SAM23877_RS00305	NZ_CP012382.1	62321	63010	-	61	59	59	53	30	67	66	33	648	461	331	294	480	308	422	30	48	58	47	130	21	1565	2377	1904	133	140	186	154	207	41	20	51	35	100	192	341	415
SAM23877_RS00310	NZ_CP012382.1	63533	63736	-	166	309	389	391	308	587	1189	445	3080	3450	3517	5863	6327	4737	5313	188	407	152	210	676	76	9781	13406	10260	670	541	1695	1907	2440	129	251	832	966	921	1999	2647	2976
SAM23877_RS00315	NZ_CP012382.1	64049	64618	-	74	98	94	87	70	89	94	43	280	229	292	77	152	75	168	84	68	75	106	134	35	216	349	240	151	139	242	136	322	80	73	132	85	155	676	734	909
SAM23877_RS00320	NZ_CP012382.1	65033	65596	-	109	217	248	145	64	213	78	64	317	320	713	61	126	116	163	37	64	93	101	160	12	473	691	529	92	62	269	151	232	51	42	134	98	110	208	263	397
SAM23877_RS00325	NZ_CP012382.1	65855	66448	-	98	79	90	41	28	72	74	68	190	217	240	34	26	19	21	72	66	81	72	117	31	267	283	367	109	173	152	75	182	46	32	133	60	131	605	1026	905
SAM23877_RS00330	NZ_CP012382.1	67007	67681	-	632	545	335	248	403	233	210	73	173	342	234	47	57	56	25	655	549	347	413	585	155	293	315	319	67	82	48	58	72	89	84	31	64	50	19	34	39
SAM23877_RS00335	NZ_CP012382.1	67721	68404	-	30	28	18	6	3	14	20	6	25	39	24	23	15	7	28	10	19	42	19	21	10	21	38	19	17	12	10	15	51	28	18	14	22	13	23	16	21
SAM23877_RS00340	NZ_CP012382.1	68973	71096	+	69	39	33	17	46	49	64	18	87	230	60	97	161	141	153	95	148	39	55	112	47	575	872	971	26	58	78	53	107	42	115	27	33	40	35	29	49
SAM23877_RS00345	NZ_CP012382.1	71502	72701	-	45	15	27	18	19	35	21	8	11	33	21	6	9	11	2	35	15	32	33	55	30	52	67	47	2	5	28	5	3	1	3	9	0	10	2	0	8
SAM23877_RS00350	NZ_CP012382.1	72886	73611	-	139	66	78	36	81	159	49	15	32	71	29	106	48	33	50	133	94	81	52	137	99	256	383	231	8	39	472	30	32	24	45	165	23	22	33	19	26
SAM23877_RS40145	NZ_CP012382.1	74029	74199	-	148	52	66	93	71	403	528	205	82	58	224	758	462	367	354	40	51	120	66	178	49	1144	2424	1101	8	92	1124	93	65	11	92	621	28	28	165	15	19
SAM23877_RS00355	NZ_CP012382.1	74233	74427	-	150	55	55	81	47	350	510	146	126	59	267	2483	1774	1606	1458	41	54	133	61	208	34	1461	2592	1105	57	383	6895	563	373	105	552	3748	155	155	1124	111	130
SAM23877_RS00360	NZ_CP012382.1	74575	75021	-	188	102	122	127	77	584	1011	189	141	84	374	1304	678	725	601	112	155	384	207	426	118	2247	3921	1618	16	115	6016	512	319	33	209	2314	102	44	529	15	41
SAM23877_RS00365	NZ_CP012382.1	75044	75274	-	160	111	134	156	95	564	1226	269	154	137	529	4154	1881	1853	1450	103	201	288	155	305	62	1866	2721	1075	38	411	14111	1460	1148	106	1065	4726	273	309	2075	89	116
SAM23877_RS00370	NZ_CP012382.1	75717	76319	+	33	44	48	31	19	75	29	11	21	54	82	72	36	28	29	18	22	38	10	56	20	108	177	95	17	32	905	50	43	15	59	437	25	13	107	31	36
SAM23877_RS00375	NZ_CP012382.1	76518	76697	+	15	7	12	4	9	28	21	7	18	27	26	31	24	11	12	6	11	15	5	11	10	51	103	75	7	10	182	6	11	1	30	82	21	20	42	11	5
SAM23877_RS00380	NZ_CP012382.1	76694	77377	+	16	6	12	7	12	49	34	12	23	23	26	12	20	9	5	8	9	8	12	17	12	101	186	148	4	18	120	17	8	2	18	54	4	9	19	4	9
SAM23877_RS00385	NZ_CP012382.1	77644	78339	-	5	4	3	7	5	22	11	7	6	6	7	10	55	32	69	3	2	1	2	7	2	63	140	97	0	13	104	24	18	4	13	155	15	7	34	7	10
SAM23877_RS00390	NZ_CP012382.1	78336	79460	-	46	12	13	33	24	121	96	58	60	31	85	41	67	52	92	7	11	17	14	35	6	314	688	418	0	10	173	28	13	7	31	281	7	12	51	26	25
SAM23877_RS40975	NZ_CP012382.1	79357	79623	-	10	7	4	8	5	35	18	8	12	10	15	31	39	25	31	2	6	7	0	5	1	58	106	68	2	10	31	9	8	5	11	68	2	0	19	4	11
SAM23877_RS00395	NZ_CP012382.1	79520	80008	-	18	10	7	14	15	103	52	34	16	7	35	17	27	11	9	6	6	11	11	22	9	155	356	216	0	8	3	0	2	1	7	17	0	9	13	2	6
SAM23877_RS00400	NZ_CP012382.1	80151	80672	+	12	9	2	11	12	33	27	7	6	3	10	39	23	24	18	6	8	12	6	12	13	66	145	53	2	20	91	38	7	5	36	67	3	9	33	10	8
SAM23877_RS00405	NZ_CP012382.1	80871	81461	-	24	12	12	15	11	30	11	6	36	34	38	4	19	7	17	3	5	11	7	19	1	44	58	51	9	20	73	17	38	11	8	225	11	24	363	303	533
SAM23877_RS00410	NZ_CP012382.1	81472	82671	-	112	52	65	64	41	136	105	54	154	130	118	134	182	100	138	28	31	51	40	84	29	197	287	200	87	197	591	107	184	74	89	1626	111	245	2829	2489	3803
SAM23877_RS00415	NZ_CP012382.1	82921	83726	-	9	5	5	7	6	10	1	3	11	12	4	6	5	1	5	3	2	4	3	5	9	17	11	21	6	8	37	5	1	3	11	26	7	5	7	0	1
SAM23877_RS00420	NZ_CP012382.1	84178	85077	+	69	105	359	72	51	147	81	40	60	57	73	5	2	0	7	28	20	24	21	47	23	41	61	79	51	74	10	27	27	90	135	10	11	16	18	50	54
SAM23877_RS00425	NZ_CP012382.1	85528	85731	+	3005	1009	693	387	427	397	361	144	296	570	454	258	147	519	114	1289	571	1205	565	718	1678	592	1037	415	599	686	178	186	445	510	214	243	251	437	289	321	385
SAM23877_RS00430	NZ_CP012382.1	86080	87579	+	11	2	1	0	0	0	0	0	4	0	0	0	1	2	0	0	0	2	5	2	2	0	3	1	5	1	0	2	2	1	5	0	0	0	2	0	1
SAM23877_RS00435	NZ_CP012382.1	87627	88031	+	13	3	10	9	6	15	6	2	3	3	2	0	0	0	0	18	11	14	6	12	22	3	5	6	0	0	0	0	3	0	0	0	0	0	0	2	3
SAM23877_RS00440	NZ_CP012382.1	88081	88389	+	19	10	9	2	3	5	4	1	10	10	3	2	0	1	0	17	4	8	10	9	17	13	9	11	1	2	2	1	0	4	1	0	5	1	0	3	1
SAM23877_RS00445	NZ_CP012382.1	88504	89127	-	58	49	35	5	10	20	2	2	95	70	30	1	8	5	2	9	6	26	17	19	5	37	55	85	7	34	6	11	29	49	27	11	15	19	28	40	49
SAM23877_RS00450	NZ_CP012382.1	89364	90872	+	39	48	38	17	20	57	18	13	35	38	29	5	7	2	1	70	73	60	53	116	36	3763	4132	5464	2	4	4	3	7	46	72	2	7	5	5	10	6
SAM23877_RS00455	NZ_CP012382.1	91199	91918	+	24	30	16	13	19	13	19	6	15	19	21	3	8	1	6	19	15	24	17	21	10	19	18	42	74	47	253	63	206	23	8	133	57	172	271	434	617
SAM23877_RS00460	NZ_CP012382.1	91918	93387	+	31	41	18	16	11	12	15	6	44	29	45	3	6	3	1	12	16	19	34	27	8	12	31	28	96	65	217	41	181	19	12	146	72	185	356	644	574
SAM23877_RS00465	NZ_CP012382.1	93507	94280	-	10	7	13	2	2	5	7	1	3	7	6	1	1	1	4	7	3	10	5	14	8	3	8	2	1	1	4	4	4	9	3	8	0	3	2	8	5
SAM23877_RS00470	NZ_CP012382.1	94462	95199	+	813	606	532	536	383	429	177	142	474	483	801	60	73	42	72	371	237	618	592	640	218	50	104	73	395	621	211	211	339	347	433	265	222	250	200	341	413
SAM23877_RS00475	NZ_CP012382.1	95276	96277	-	17	14	18	2	6	12	8	9	24	20	21	5	4	7	10	10	14	9	12	20	5	17	30	19	36	57	36	23	35	48	14	43	14	30	118	78	146
SAM23877_RS00480	NZ_CP012382.1	96371	96649	+	42	29	34	13	12	15	8	1	13	15	10	0	4	2	0	25	17	28	19	47	27	8	7	7	18	10	1	6	0	4	23	4	2	5	0	3	3
SAM23877_RS00485	NZ_CP012382.1	96786	98387	+	999	734	608	440	456	577	323	178	245	366	422	55	76	49	35	921	669	841	1050	1352	521	261	347	314	87	150	56	97	120	92	67	39	75	62	33	46	83
SAM23877_RS00490	NZ_CP012382.1	98690	99574	-	65	60	52	147	70	571	967	222	84	72	831	1198	291	193	233	46	61	110	75	143	67	196	316	103	211	882	12069	681	597	147	569	6156	203	210	2433	74	133
SAM23877_RS00495	NZ_CP012382.1	99724	100422	-	31	8	6	5	1	7	2	3	15	15	12	2	2	0	7	3	8	21	9	13	2	3	5	8	3	11	22	5	9	14	11	14	7	12	10	3	14
SAM23877_RS00500	NZ_CP012382.1	100419	100802	-	6	5	2	3	0	1	1	1	7	9	5	3	5	0	0	2	2	5	8	6	0	1	3	3	6	4	3	1	4	3	4	3	11	4	4	0	1
SAM23877_RS00505	NZ_CP012382.1	100851	101609	+	1095	631	723	453	623	970	227	213	201	222	278	92	108	100	81	1188	987	1438	808	1500	1711	139	245	179	144	153	135	160	145	155	148	135	121	150	103	78	127
SAM23877_RS00510	NZ_CP012382.1	101606	102034	+	224	132	99	66	67	92	59	27	54	67	42	35	34	8	16	123	109	175	145	145	85	71	102	110	20	29	24	19	24	32	32	12	22	14	16	5	21
SAM23877_RS00515	NZ_CP012382.1	102001	103152	-	30	43	52	23	21	39	26	17	72	93	71	17	27	24	28	17	14	28	37	44	11	191	223	200	86	55	45	28	40	158	246	36	22	35	43	66	65
SAM23877_RS00520	NZ_CP012382.1	103214	103762	-	57	43	75	32	43	42	33	29	63	68	83	17	37	12	21	36	28	27	33	54	34	59	83	67	58	95	39	37	49	185	422	22	15	47	46	32	50
SAM23877_RS00525	NZ_CP012382.1	104105	104770	+	35	14	17	7	6	6	4	0	8	11	10	0	0	0	3	4	8	15	16	17	5	9	10	9	2	3	1	1	2	10	4	1	1	1	0	2	0
SAM23877_RS00530	NZ_CP012382.1	104867	105925	+	217	209	239	169	218	370	252	136	297	509	463	163	150	118	78	246	159	203	251	340	240	284	420	337	239	560	156	86	165	132	244	129	101	146	136	141	196
SAM23877_RS00535	NZ_CP012382.1	106158	106598	+	118	131	82	78	68	119	119	73	247	198	337	28	48	31	40	60	61	74	98	138	40	155	223	304	93	184	37	38	96	48	59	49	50	44	74	86	89
SAM23877_RS40980	NZ_CP012382.1	107350	107670	+	411	433	298	383	223	145	139	56	234	257	186	212	166	102	120	134	142	322	129	207	201	292	419	366	167	485	108	60	61	88	83	142	85	182	98	130	171
SAM23877_RS00545	NZ_CP012382.1	107782	108366	-	15	8	3	4	8	11	11	6	16	21	10	1	1	3	3	6	5	10	5	10	8	15	22	21	3	1	5	9	0	1	2	1	1	2	0	7	0
SAM23877_RS00550	NZ_CP012382.1	108556	108948	-	14	16	19	13	9	9	22	8	73	89	30	18	38	10	32	19	16	27	16	19	18	24	41	27	6	24	17	12	44	19	10	10	5	20	8	8	16
SAM23877_RS00555	NZ_CP012382.1	109061	109639	+	175	145	233	80	57	133	79	51	272	307	501	69	60	43	46	93	83	132	125	145	64	341	408	349	101	146	66	34	49	46	135	51	51	73	84	99	138
SAM23877_RS39555	NZ_CP012382.1	109802	110179	+	325	287	284	266	173	494	1029	667	5164	4906	5549	2701	2893	2499	2224	205	205	190	246	416	119	27340	40454	37000	637	1153	1092	613	1079	120	210	823	381	663	1804	1934	2554
SAM23877_RS00565	NZ_CP012382.1	110149	111201	-	33	39	33	17	17	27	26	22	114	96	108	13	44	28	33	19	22	37	32	38	16	117	203	178	28	19	39	17	22	11	23	11	17	14	32	33	41
SAM23877_RS00570	NZ_CP012382.1	111331	112269	+	180	150	97	58	43	51	66	30	183	171	107	94	161	144	123	87	66	161	152	168	60	674	952	942	93	143	111	72	101	75	60	59	50	81	37	82	119
SAM23877_RS00575	NZ_CP012382.1	112364	112684	-	3	3	7	2	1	7	3	3	12	18	18	5	10	12	8	3	1	1	1	4	0	17	8	17	3	13	20	4	28	5	6	1	1	5	0	8	22
SAM23877_RS00580	NZ_CP012382.1	113110	113280	+	385	109	215	468	562	3180	1908	546	59	77	268	422	117	122	99	194	295	369	136	445	566	910	1787	436	11	24	977	77	115	13	84	683	16	33	217	5	11
SAM23877_RS00585	NZ_CP012382.1	113534	113908	+	31	16	25	19	12	27	17	17	62	48	74	94	49	70	58	19	4	9	17	23	10	24	41	18	173	138	540	89	99	70	167	382	59	68	171	69	81
SAM23877_RS39560	NZ_CP012382.1	114036	114380	+	44	37	52	32	25	40	30	21	99	63	125	10	8	8	18	21	19	20	33	34	12	33	51	35	36	32	109	10	32	15	42	60	12	10	36	21	12
SAM23877_RS40985	NZ_CP012382.1	114402	114554	-	17	12	12	1	5	18	7	2	18	34	9	11	14	7	13	30	21	7	11	19	8	25	29	28	4	10	15	6	14	7	4	5	4	4	3	2	5
SAM23877_RS00595	NZ_CP012382.1	114868	115332	+	205	275	171	205	121	151	157	83	741	728	403	220	165	148	130	99	78	174	192	251	47	258	403	352	6622	1071	341	273	419	92	75	100	66	91	177	104	570
SAM23877_RS00600	NZ_CP012382.1	115394	116812	-	2	0	0	0	0	1	0	0	0	0	0	0	1	0	0	0	0	0	0	0	0	2	3	1	1	1	0	0	0	0	0	0	0	0	0	0	0
SAM23877_RS00605	NZ_CP012382.1	116809	118836	-	3	0	1	0	2	0	0	0	0	6	1	0	1	0	0	0	1	4	2	1	5	6	7	3	2	3	0	0	0	0	0	0	0	0	0	0	0
SAM23877_RS00610	NZ_CP012382.1	119099	119962	+	199	175	110	164	110	163	103	60	316	316	315	44	75	46	56	87	88	87	109	154	79	250	384	350	300	134	29	64	65	48	47	29	46	65	47	40	110
SAM23877_RS00615	NZ_CP012382.1	120301	121539	+	87	58	54	43	51	86	31	16	71	63	99	18	38	9	18	55	33	64	38	85	93	84	116	120	86	47	55	12	36	9	11	17	10	13	12	9	15
SAM23877_RS00620	NZ_CP012382.1	121607	122050	-	17	9	7	7	5	5	1	1	19	9	19	4	13	11	7	6	6	4	7	8	3	25	24	43	5	4	3	1	11	8	5	3	0	4	0	3	1
SAM23877_RS00625	NZ_CP012382.1	122132	122683	-	5	6	2	7	1	5	4	0	31	8	11	40	55	35	68	0	4	2	6	1	0	29	23	34	13	19	40	20	19	14	23	9	23	18	9	11	2
SAM23877_RS00630	NZ_CP012382.1	122759	123472	-	28	17	15	16	13	12	16	8	96	75	51	50	58	46	45	20	14	15	22	20	5	103	127	154	5	10	12	28	17	10	26	19	10	30	9	16	20
SAM23877_RS00635	NZ_CP012382.1	123616	126609	+	31	35	22	27	31	24	7	10	12	24	26	11	11	3	1	30	15	42	38	39	41	49	72	58	7	8	29	4	1	9	2	12	3	7	0	4	2
SAM23877_RS00640	NZ_CP012382.1	126724	127428	+	34	51	60	72	93	145	47	43	42	81	78	13	5	7	2	62	57	41	36	86	98	92	156	114	1	20	8	2	1	4	8	3	3	4	5	3	8
SAM23877_RS00645	NZ_CP012382.1	127762	129276	-	14	6	11	13	14	10	2	6	33	34	16	9	6	10	6	8	8	14	11	7	13	28	41	45	24	8	11	3	11	2	1	1	4	5	0	5	12
SAM23877_RS00650	NZ_CP012382.1	129376	130356	-	5	7	1	1	3	5	2	0	7	9	1	1	3	5	6	6	3	5	3	4	3	9	10	14	4	4	2	6	3	0	2	0	0	2	5	0	0
SAM23877_RS00655	NZ_CP012382.1	130397	131233	-	0	0	0	0	0	0	0	0	0	1	0	2	4	1	1	0	0	0	2	0	0	0	0	1	5	0	2	4	0	0	0	5	0	3	0	1	0
SAM23877_RS00660	NZ_CP012382.1	131374	132834	-	7	6	1	1	3	4	3	2	5	4	3	0	1	5	4	5	6	5	7	4	3	9	16	22	2	0	2	4	0	0	0	0	1	0	0	4	0
SAM23877_RS00665	NZ_CP012382.1	134302	135810	-	57	53	36	26	17	31	10	7	197	109	57	350	197	215	158	11	13	20	37	19	8	156	149	279	3397	397	501	70	175	11	20	9	15	17	93	26	238
SAM23877_RS00670	NZ_CP012382.1	135974	136672	-	12	11	4	7	2	2	3	1	13	13	19	192	105	86	71	4	2	7	6	6	1	7	1	4	355	17	343	30	72	7	3	7	7	14	5	11	18
SAM23877_RS00675	NZ_CP012382.1	136844	138409	-	23	10	12	3	3	15	10	2	24	17	11	7	3	10	9	11	11	14	8	28	16	18	31	38	7	8	7	9	25	3	4	3	6	0	4	1	5
SAM23877_RS00680	NZ_CP012382.1	138447	139208	-	9	6	4	7	1	5	1	1	28	21	14	7	6	4	5	16	5	7	15	11	2	15	21	24	3	2	2	1	1	3	0	4	2	0	5	4	9
SAM23877_RS00685	NZ_CP012382.1	139375	139779	-	37	23	8	5	5	11	2	5	286	180	28	37	208	134	198	14	9	26	20	21	6	96	101	105	185	221	140	112	192	116	40	58	63	103	100	144	253
SAM23877_RS00690	NZ_CP012382.1	139763	141049	-	66	19	29	8	10	17	7	0	230	168	51	92	150	127	131	30	17	46	33	46	18	110	130	139	254	219	111	72	145	89	35	55	56	72	79	129	189
SAM23877_RS00695	NZ_CP012382.1	141140	142651	-	3	1	3	0	0	2	3	1	12	5	7	0	2	0	2	1	1	3	0	4	2	9	5	4	0	0	4	1	0	0	0	1	0	0	4	4	9
SAM23877_RS00700	NZ_CP012382.1	142655	144064	-	1	1	0	1	0	1	1	0	3	2	2	1	1	4	2	1	0	0	1	2	0	2	2	6	1	0	1	0	1	0	3	2	2	1	0	3	3
SAM23877_RS00705	NZ_CP012382.1	144187	146106	-	11	6	5	1	3	4	3	0	19	7	12	11	12	4	12	3	2	7	10	6	5	10	13	9	17	17	14	5	6	5	10	5	12	5	3	9	25
SAM23877_RS00710	NZ_CP012382.1	146106	146432	-	0	1	0	2	0	0	1	0	9	1	4	5	1	1	0	1	1	0	0	0	0	0	3	2	2	1	0	2	4	0	0	6	0	1	1	2	0
SAM23877_RS00715	NZ_CP012382.1	146565	147977	-	0	0	0	1	0	0	0	0	2	0	0	0	0	0	0	1	0	0	0	0	0	0	2	2	5	0	2	0	7	1	0	0	0	0	0	0	0
SAM23877_RS00720	NZ_CP012382.1	147974	149146	-	32	20	13	8	14	28	9	1	10	18	12	4	2	0	0	17	7	26	18	37	27	4	6	2	5	8	1	5	18	1	11	0	3	4	3	3	8
SAM23877_RS00725	NZ_CP012382.1	149150	150025	-	1	0	2	1	1	0	1	0	3	3	1	4	2	1	0	1	2	1	2	1	1	2	0	4	6	5	4	1	4	1	0	0	4	3	0	0	7
SAM23877_RS00730	NZ_CP012382.1	150028	150627	-	1	0	0	0	0	0	0	0	1	1	0	2	0	3	0	2	0	1	0	1	0	0	1	0	2	2	0	0	0	4	0	3	0	2	0	2	2
SAM23877_RS00735	NZ_CP012382.1	150624	151469	-	0	0	0	0	0	0	0	0	1	1	1	1	2	1	1	0	0	0	0	0	0	1	1	4	0	0	0	3	2	5	0	0	2	2	0	4	3
SAM23877_RS00740	NZ_CP012382.1	151466	152392	-	0	0	0	0	0	0	0	0	0	0	0	1	0	0	0	0	0	0	0	0	0	0	0	0	0	0	0	0	0	0	0	1	0	0	0	0	0
SAM23877_RS00745	NZ_CP012382.1	152440	153570	-	1	2	1	1	3	0	1	0	5	9	2	1	0	1	0	0	0	2	3	1	4	5	3	4	1	5	4	5	3	1	0	5	2	0	6	2	1
SAM23877_RS00750	NZ_CP012382.1	153813	154928	-	7	7	4	10	2	6	7	15	102	76	104	16	61	42	54	1	4	4	3	2	1	40	51	42	72	115	73	45	78	39	40	80	70	75	45	54	95
SAM23877_RS00755	NZ_CP012382.1	155187	156272	+	31	50	27	43	20	56	141	83	435	341	406	27	58	36	37	23	27	29	20	36	26	252	359	300	7	8	29	31	28	20	25	30	31	51	16	22	25
SAM23877_RS00760	NZ_CP012382.1	157257	158783	-	19	24	10	0	5	5	10	2	33	48	14	1	5	3	10	28	24	13	10	21	4	176	209	222	1	4	10	2	1	4	3	5	2	1	2	3	1
SAM23877_RS00765	NZ_CP012382.1	158891	160366	-	2	1	0	0	1	1	2	0	11	7	4	3	9	4	16	4	3	1	4	0	1	19	17	30	3	6	8	4	12	7	4	8	2	8	4	3	5
SAM23877_RS00770	NZ_CP012382.1	160370	161314	-	3	1	0	2	0	1	0	1	45	12	9	29	30	30	76	1	2	2	0	4	0	28	32	48	23	31	33	34	27	18	30	46	8	18	41	35	64
SAM23877_RS00775	NZ_CP012382.1	161367	162155	-	3	1	1	0	0	3	0	0	12	9	8	3	5	2	5	1	0	3	3	1	0	22	29	37	3	5	13	3	9	12	2	3	1	8	13	14	19
SAM23877_RS00780	NZ_CP012382.1	162168	162437	-	2	0	3	0	2	0	1	0	5	5	5	7	7	3	13	1	1	1	0	3	1	10	8	14	5	11	8	7	2	2	6	17	4	8	5	3	16
SAM23877_RS00785	NZ_CP012382.1	162506	163717	-	3	3	1	2	1	2	0	3	4	3	9	8	9	11	13	3	1	3	4	5	4	4	15	17	7	7	22	7	5	7	4	2	3	5	9	13	19
SAM23877_RS00790	NZ_CP012382.1	163714	164985	-	4	3	6	1	2	4	0	0	7	5	8	10	8	10	9	3	0	1	3	1	2	6	15	11	6	5	6	6	7	6	6	3	4	4	19	8	12
SAM23877_RS00795	NZ_CP012382.1	164982	165311	-	2	0	0	0	0	0	0	0	3	4	6	4	2	8	0	2	0	0	0	1	2	6	8	4	0	0	0	0	0	0	2	0	2	6	1	0	2
SAM23877_RS00800	NZ_CP012382.1	165597	166295	-	10	9	9	5	3	1	2	3	30	35	24	13	36	12	24	7	4	4	7	4	4	26	33	45	10	32	26	26	20	16	22	15	15	33	34	24	43
SAM23877_RS00805	NZ_CP012382.1	166508	167929	-	7	2	8	4	6	16	11	9	55	42	40	58	50	29	34	3	1	7	6	13	11	144	182	97	16	19	10	15	15	15	11	16	24	10	27	22	32
SAM23877_RS00810	NZ_CP012382.1	168151	168660	+	15	12	12	12	4	4	10	14	52	63	46	16	20	4	12	5	2	6	12	15	0	43	60	43	1	6	5	2	5	5	8	2	3	3	5	2	8
SAM23877_RS00815	NZ_CP012382.1	169018	169437	-	3	1	6	1	1	2	1	0	1	6	3	2	0	1	0	5	6	5	3	5	1	3	5	6	0	0	0	0	0	0	0	1	0	1	0	0	0
SAM23877_RS40990	NZ_CP012382.1	169663	169755	-	0	0	0	0	0	0	0	0	0	0	0	0	0	0	0	0	0	0	0	0	0	0	0	0	0	0	0	0	0	0	0	0	0	0	0	0	0
SAM23877_RS00820	NZ_CP012382.1	169858	171381	-	11	10	3	12	4	5	4	1	15	17	16	4	5	3	4	7	6	5	5	16	4	11	17	11	2	1	0	1	0	0	1	0	1	1	1	1	1
SAM23877_RS00825	NZ_CP012382.1	171611	172420	-	2	1	2	3	1	4	4	0	3	6	1	3	3	1	3	2	5	0	4	5	2	9	14	12	4	1	10	0	2	0	0	4	5	0	5	2	0
SAM23877_RS00830	NZ_CP012382.1	172692	174515	-	0	0	0	1	0	0	2	0	2	4	1	7	1	8	3	1	2	1	1	1	0	2	2	2	4	2	11	0	0	0	1	1	0	4	0	3	8
SAM23877_RS00835	NZ_CP012382.1	174512	175396	-	5	1	3	0	4	6	0	2	2	4	1	0	0	1	1	4	6	2	1	1	1	7	9	7	0	1	0	0	1	0	0	2	0	0	0	0	1
SAM23877_RS00840	NZ_CP012382.1	175743	175985	+	1	2	4	3	3	9	3	3	3	7	3	2	6	0	3	2	4	8	3	5	6	6	9	6	0	2	0	3	0	0	0	0	1	0	0	0	1
SAM23877_RS00845	NZ_CP012382.1	176498	177766	-	0	2	3	1	2	2	1	0	4	9	12	6	10	30	6	1	2	0	6	3	2	10	16	13	15	7	10	12	15	2	5	6	7	5	8	3	11
SAM23877_RS00850	NZ_CP012382.1	177763	179034	-	0	5	2	2	0	1	1	2	3	9	8	15	19	27	30	0	2	1	0	0	1	11	14	16	27	20	25	24	20	6	18	7	13	21	4	14	12
SAM23877_RS00855	NZ_CP012382.1	179031	179810	-	4	4	0	1	1	1	2	1	10	7	7	4	15	8	16	2	0	2	5	0	0	7	7	6	3	0	2	4	3	0	3	2	1	8	12	1	4
SAM23877_RS00860	NZ_CP012382.1	180170	180991	-	19	13	14	9	9	13	23	10	112	84	73	17	97	50	136	8	10	3	16	22	0	86	115	105	124	122	124	73	125	47	29	50	52	75	87	102	98
SAM23877_RS00865	NZ_CP012382.1	181869	182876	+	60	38	38	34	38	59	68	35	174	157	142	30	22	11	7	51	40	37	50	104	37	74	122	94	31	24	16	10	25	7	17	8	9	10	10	8	11
SAM23877_RS00870	NZ_CP012382.1	182893	183732	-	2	1	3	2	1	0	1	0	7	2	5	81	279	216	233	0	3	1	0	5	0	1	6	5	216	5	258	91	158	2	6	0	0	6	0	2	6
SAM23877_RS00875	NZ_CP012382.1	184142	184813	-	9	17	8	10	8	12	6	5	10	9	13	33	60	79	24	10	8	16	12	25	13	22	23	24	25	2	20	19	17	4	1	0	0	4	0	0	0
SAM23877_RS00880	NZ_CP012382.1	184847	186439	-	59	26	35	16	24	35	43	9	62	75	49	486	875	837	549	28	35	39	37	88	23	56	118	75	490	40	465	301	407	27	12	19	35	7	15	18	26
SAM23877_RS00885	NZ_CP012382.1	186572	186802	-	7	6	7	7	6	15	10	3	3	6	1	15	13	15	3	10	7	9	5	4	20	14	23	20	1	0	5	6	2	0	4	4	4	0	3	0	0
SAM23877_RS00890	NZ_CP012382.1	188177	188890	-	3673	2716	1811	1343	1093	1055	1440	646	6437	6125	7649	20422	29632	21035	20675	1810	1416	2803	1848	2463	1079	5196	6964	6295	6050	2463	6229	6398	8285	1056	1054	499	582	639	700	548	1094
SAM23877_RS00895	NZ_CP012382.1	189812	190351	+	524	454	412	393	296	395	721	251	1095	1150	860	238	391	249	352	438	338	312	545	589	153	508	738	547	589	673	398	615	765	429	257	214	316	318	145	354	290
SAM23877_RS00900	NZ_CP012382.1	191019	191645	-	301	287	122	85	93	82	122	54	274	307	142	246	310	241	260	300	196	236	226	297	87	377	553	465	126	150	135	155	200	114	180	157	191	207	66	140	143
SAM23877_RS00905	NZ_CP012382.1	191787	192737	+	384	323	180	158	101	91	110	66	163	142	251	2053	272	1284	382	119	98	218	195	195	32	184	369	149	233	232	156	175	232	256	347	170	257	279	207	206	367
SAM23877_RS00910	NZ_CP012382.1	193152	193631	-	52	41	21	33	34	69	45	39	128	143	67	170	144	106	104	68	54	41	36	55	50	108	131	115	102	163	53	58	66	81	65	51	49	66	32	61	82
SAM23877_RS00915	NZ_CP012382.1	194100	194501	-	84	62	51	26	8	22	41	13	212	187	147	74	104	74	93	17	14	57	39	52	13	205	234	246	49	94	55	63	77	61	72	51	57	48	26	62	90
SAM23877_RS00920	NZ_CP012382.1	194606	194989	+	299	229	194	66	46	90	220	80	600	527	406	781	1302	746	1068	157	133	184	209	205	59	672	830	907	392	1023	514	480	763	387	290	602	418	754	400	542	701
SAM23877_RS40995	NZ_CP012382.1	195165	195260	-	1	1	1	0	3	9	3	2	8	13	4	4	4	6	4	2	4	0	0	3	3	6	16	4	4	6	5	9	2	0	1	1	1	4	1	1	2
SAM23877_RS00925	NZ_CP012382.1	195871	196275	+	507	337	345	154	138	341	325	77	1099	1215	623	361	1008	694	866	501	382	488	397	843	246	1070	1452	1089	228	453	280	346	475	184	76	180	245	325	169	312	418
SAM23877_RS00930	NZ_CP012382.1	196453	196959	-	234	305	329	342	506	297	844	337	2210	2916	874	386	521	337	354	391	262	167	280	389	161	658	1009	428	941	1721	608	622	892	243	181	152	214	200	101	194	168
SAM23877_RS36940	NZ_CP012382.1	197083	197480	-	0	0	0	0	0	0	0	0	1	1	0	11	2	5	1	0	0	0	0	0	0	1	0	2	1	6	4	0	9	2	3	1	2	5	2	18	7
SAM23877_RS00940	NZ_CP012382.1	198013	199338	-	2	2	0	0	2	1	0	2	2	3	4	0	0	0	0	0	0	1	0	1	1	2	4	2	0	0	0	0	0	0	0	0	0	0	0	0	0
SAM23877_RS41000	NZ_CP012382.1	201571	202290	+	0	0	0	0	0	0	0	0	0	0	0	1	0	2	1	0	0	0	0	0	0	0	0	0	1	0	1	1	0	1	0	0	0	2	0	0	0
SAM23877_RS00950	NZ_CP012382.1	203037	203948	-	157	137	114	65	81	68	37	27	86	124	47	179	124	144	138	205	123	136	153	230	111	144	200	175	59	85	125	99	117	85	65	81	76	60	26	47	66
SAM23877_RS00960	NZ_CP012382.1	203985	204614	+	567	583	502	324	233	313	286	105	424	397	437	147	354	230	248	468	379	468	722	899	243	214	338	259	246	310	161	276	347	279	180	157	253	244	103	244	244
SAM23877_RS00965	NZ_CP012382.1	204944	205300	+	222	222	130	179	165	114	198	87	452	426	232	83	157	86	117	132	85	165	240	266	66	192	288	220	231	260	118	132	200	162	131	210	123	236	178	301	247
SAM23877_RS41005	NZ_CP012382.1	205446	205591	+	33	35	25	26	21	22	14	3	59	60	31	29	46	45	35	22	7	27	19	47	12	22	27	34	60	78	65	32	108	57	66	60	91	70	80	171	156
SAM23877_RS36945	NZ_CP012382.1	205597	206593	+	77	30	34	26	32	38	26	8	53	60	23	11	43	14	26	39	26	39	32	79	26	44	59	46	68	67	38	30	45	55	31	12	58	33	17	84	61
SAM23877_RS00970	NZ_CP012382.1	206983	208503	+	172	324	212	93	47	17	26	16	349	257	60	25	30	12	26	40	9	58	69	53	14	29	37	30	59	35	69	53	75	30	10	140	124	183	56	141	176
SAM23877_RS00975	NZ_CP012382.1	209666	210913	-	5041	2984	2365	1463	1522	2429	539	628	336	354	1650	96	133	149	128	1273	239	590	693	314	515	129	210	141	71	59	139	216	179	100	46	180	381	333	96	143	165
SAM23877_RS40505	NZ_CP012382.1	211099	211431	-	2	0	1	0	0	0	0	0	0	2	1	0	3	0	2	0	1	0	0	1	0	1	0	1	0	0	0	0	0	0	0	0	0	0	0	0	1
SAM23877_RS38795	NZ_CP012382.1	211497	213153	-	54	42	47	11	12	39	58	33	215	280	110	13	22	29	16	27	13	43	25	32	25	64	112	78	10	9	14	4	36	11	5	10	6	18	2	8	9
SAM23877_RS00990	NZ_CP012382.1	213290	213859	-	155	198	158	42	55	73	244	110	507	548	226	49	59	49	50	93	67	131	90	142	91	120	164	136	54	88	98	29	59	27	28	78	64	77	48	29	36
SAM23877_RS00995	NZ_CP012382.1	214277	214986	-	39	11	10	3	9	23	30	6	21	40	12	12	25	3	4	14	13	16	12	12	16	12	10	20	28	25	22	13	21	16	4	8	26	26	5	26	36
SAM23877_RS01000	NZ_CP012382.1	215204	216040	+	39	44	24	18	8	22	14	8	75	64	44	11	29	11	24	12	9	20	19	30	8	21	24	39	108	106	39	27	56	43	44	26	31	47	79	76	72
SAM23877_RS01005	NZ_CP012382.1	216030	216281	-	26	22	8	9	18	35	17	8	16	36	27	2	4	1	0	54	15	19	44	31	10	28	24	27	7	16	4	2	8	18	24	3	8	6	4	2	4
SAM23877_RS01010	NZ_CP012382.1	216370	216570	-	151	214	49	140	379	204	187	105	195	587	214	51	49	40	35	605	266	81	250	140	51	155	238	177	58	101	62	55	84	47	40	34	31	52	20	34	45
SAM23877_RS01015	NZ_CP012382.1	217059	217853	-	79	70	34	23	15	31	49	24	178	268	139	15	17	17	18	46	33	47	41	61	18	146	200	207	12	27	10	20	21	13	12	10	18	18	26	34	40
SAM23877_RS01020	NZ_CP012382.1	217873	218781	-	80	57	110	24	20	52	24	4	23	25	30	14	2	3	6	70	57	69	58	103	46	15	16	12	27	34	9	22	28	33	14	11	11	29	7	9	12
SAM23877_RS01025	NZ_CP012382.1	218778	219713	-	132	97	52	57	30	26	13	14	58	52	48	7	7	9	7	41	30	45	111	114	22	29	50	47	18	4	6	27	29	49	22	15	24	21	11	16	5
SAM23877_RS41010	NZ_CP012382.1	219743	220200	+	3	2	2	0	4	2	0	0	0	3	2	0	0	3	1	8	0	4	2	2	2	3	2	4	1	7	0	1	0	1	7	0	0	1	0	1	2
SAM23877_RS01035	NZ_CP012382.1	220424	220969	-	533	400	239	200	137	184	183	86	799	695	499	39	90	35	78	121	121	168	352	472	104	337	491	447	209	217	191	142	258	206	142	123	193	186	71	187	195
SAM23877_RS01040	NZ_CP012382.1	221092	222279	+	809	766	494	455	319	455	529	307	1895	1392	1081	296	796	501	587	193	280	235	649	841	163	939	1170	1161	742	960	515	672	580	648	530	570	654	676	274	490	521
SAM23877_RS01045	NZ_CP012382.1	222817	223161	+	15	7	13	17	12	16	29	15	136	110	75	19	12	14	10	5	10	3	17	19	5	74	78	113	30	17	6	11	9	20	19	20	16	23	10	5	10
SAM23877_RS36965	NZ_CP012382.1	223158	223562	+	8	4	1	2	4	8	17	5	64	55	45	6	17	27	27	0	1	2	3	4	0	15	25	40	54	25	14	30	37	62	33	21	11	40	9	25	23
SAM23877_RS01055	NZ_CP012382.1	223619	224308	+	3	12	2	5	2	5	8	3	55	46	37	11	28	21	26	0	0	1	3	6	2	17	22	31	33	21	16	17	40	27	20	10	13	21	6	21	22
SAM23877_RS01060	NZ_CP012382.1	224586	225029	+	0	1	0	0	0	0	2	0	8	12	13	0	2	5	4	0	2	0	1	1	0	5	7	13	0	5	1	0	5	3	3	0	4	1	4	4	3
SAM23877_RS01065	NZ_CP012382.1	225155	226015	+	24	18	26	15	19	21	10	3	22	28	14	6	1	1	0	26	14	16	23	32	34	19	28	38	7	1	0	0	0	2	6	0	0	0	0	5	4
SAM23877_RS01070	NZ_CP012382.1	226037	227176	+	23	22	25	22	16	10	25	9	88	102	60	6	17	5	8	13	14	17	16	20	9	46	52	87	52	60	14	16	22	21	28	21	15	22	20	35	49
SAM23877_RS01075	NZ_CP012382.1	227365	227904	+	7	0	5	0	1	0	0	0	1	3	0	2	0	0	2	2	0	4	2	4	4	1	0	1	2	0	0	0	0	2	2	0	0	0	0	4	1
SAM23877_RS01080	NZ_CP012382.1	227822	228628	-	13	7	8	2	2	3	2	1	0	4	2	0	0	0	0	1	3	6	7	8	1	0	5	2	0	6	4	0	0	2	1	1	0	1	4	4	0
SAM23877_RS39990	NZ_CP012382.1	228924	229181	+	81	46	63	28	29	25	12	4	48	63	17	5	13	11	8	58	36	49	62	81	34	17	16	10	34	94	44	20	42	18	14	15	19	44	28	61	73
SAM23877_RS41015	NZ_CP012382.1	229615	229797	-	13	10	7	2	2	4	2	0	7	2	3	0	2	3	3	3	2	4	8	6	2	7	7	8	2	3	1	5	2	2	9	7	7	13	2	6	4
SAM23877_RS01095	NZ_CP012382.1	229794	230720	-	76	54	72	19	17	47	20	8	17	20	12	3	9	0	2	57	40	58	57	81	41	19	30	27	5	5	11	6	18	17	2	9	30	18	5	8	16
SAM23877_RS01100	NZ_CP012382.1	230790	231701	+	123	121	52	65	59	44	37	19	65	83	43	31	64	29	51	200	78	88	106	90	35	57	98	68	76	85	86	92	194	68	70	100	75	88	53	106	84
SAM23877_RS01105	NZ_CP012382.1	232418	233908	-	8	5	11	4	1	4	5	7	31	14	16	5	9	0	7	6	3	2	13	6	1	22	43	55	5	6	14	1	10	3	3	3	3	15	2	3	3
SAM23877_RS01110	NZ_CP012382.1	233931	234842	-	11	12	4	3	3	5	2	0	30	21	13	17	24	28	25	3	1	1	8	6	0	36	55	44	38	37	33	25	30	32	8	44	29	27	10	40	34
SAM23877_RS01115	NZ_CP012382.1	235024	237849	+	586	410	389	332	339	465	256	158	429	468	335	171	256	201	175	334	312	261	385	653	343	231	326	299	158	254	167	226	197	219	231	220	238	182	76	169	135
SAM23877_RS01120	NZ_CP012382.1	237852	238097	+	89	89	60	72	69	86	94	35	67	102	55	92	62	77	61	83	64	47	82	122	67	51	78	58	50	77	51	57	64	73	44	40	27	78	17	44	71
SAM23877_RS01125	NZ_CP012382.1	238405	238515	-	13	7	6	10	6	7	7	0	4	6	9	0	1	1	0	12	7	12	12	10	6	1	4	4	11	3	5	2	4	4	7	0	0	0	6	1	4
SAM23877_RS01130	NZ_CP012382.1	238820	239871	+	8	6	6	1	0	2	4	4	41	25	3	15	22	29	12	2	2	3	4	7	1	6	12	12	45	37	21	7	26	18	6	9	8	9	25	37	36
SAM23877_RS01135	NZ_CP012382.1	239877	240467	-	475	434	460	235	215	272	279	154	426	444	620	40	67	30	56	245	182	303	346	455	130	92	139	95	1052	462	280	235	379	454	386	141	191	237	241	458	408
SAM23877_RS01140	NZ_CP012382.1	240544	240933	+	2	4	3	0	0	0	1	0	5	10	4	0	1	0	0	3	0	3	0	3	1	3	5	4	0	1	1	0	0	0	0	0	0	0	0	1	2
SAM23877_RS39565	NZ_CP012382.1	241101	241337	+	0	0	1	0	0	0	0	0	6	0	0	4	0	0	1	0	0	0	0	3	0	0	1	0	0	0	0	0	0	0	0	0	0	0	0	0	1
SAM23877_RS01145	NZ_CP012382.1	241634	243598	+	278	235	260	317	347	739	889	496	1061	1622	2079	314	267	160	191	174	158	161	143	330	173	1001	1315	1126	1013	1152	474	383	611	550	346	200	251	374	360	545	735
SAM23877_RS01155	NZ_CP012382.1	244158	244535	+	15	9	12	9	4	31	25	5	7	15	36	11	21	13	14	6	4	13	10	11	17	13	12	24	54	64	27	22	25	33	25	9	30	16	19	47	32
SAM23877_RS01160	NZ_CP012382.1	244625	244849	-	83	62	42	23	21	33	30	14	48	85	42	15	12	11	7	18	18	63	41	87	13	42	55	39	18	29	7	7	12	5	5	5	25	11	5	22	22
SAM23877_RS01165	NZ_CP012382.1	245283	245942	-	948	886	646	457	380	497	595	304	715	682	558	82	141	71	76	624	520	587	731	982	281	112	212	135	447	788	168	200	344	245	246	268	267	299	186	236	261
SAM23877_RS01170	NZ_CP012382.1	246126	246676	+	178	56	136	23	47	219	45	9	79	102	61	27	40	30	23	128	91	168	49	248	240	84	87	67	51	162	38	32	48	87	30	14	40	28	17	24	42
SAM23877_RS01175	NZ_CP012382.1	246992	247354	-	154	118	91	54	34	35	17	4	163	147	50	22	38	26	21	71	57	112	98	132	53	37	70	40	14	28	33	27	27	21	15	14	16	19	20	14	10
SAM23877_RS39570	NZ_CP012382.1	248290	248445	-	6	5	7	1	7	4	3	1	2	1	0	4	4	0	0	9	4	14	6	10	10	3	0	3	0	2	1	0	0	0	1	3	2	0	0	0	0
SAM23877_RS01180	NZ_CP012382.1	248553	249092	+	1	0	2	0	0	2	0	0	1	0	0	2	0	4	0	0	1	1	0	2	4	2	1	2	4	1	1	0	0	0	0	1	0	0	0	0	1
SAM23877_RS01185	NZ_CP012382.1	249089	249619	+	0	0	0	0	0	0	0	1	2	0	0	1	0	0	4	0	0	0	0	1	0	1	1	0	0	5	0	2	5	0	1	0	1	1	3	2	8
SAM23877_RS01190	NZ_CP012382.1	249743	250291	-	4	1	2	0	0	6	4	2	5	12	2	1	6	5	3	3	3	4	2	3	3	9	10	6	12	2	5	4	7	0	2	2	6	4	4	6	10
SAM23877_RS01195	NZ_CP012382.1	250288	250827	-	12	8	10	12	11	25	23	12	30	57	39	2	8	10	8	12	7	8	10	13	6	22	35	25	10	23	5	12	18	11	15	9	3	14	15	2	11
SAM23877_RS01200	NZ_CP012382.1	251091	251357	-	21	20	17	24	17	24	57	35	81	74	138	6	9	14	11	11	21	12	19	26	12	15	39	17	12	42	6	14	8	15	9	15	21	9	11	26	4
SAM23877_RS39575	NZ_CP012382.1	251641	251766	-	0	1	0	0	0	0	0	0	0	0	0	0	0	0	0	1	0	1	1	0	0	1	0	0	0	0	0	0	0	0	0	0	0	0	0	0	0
SAM23877_RS01205	NZ_CP012382.1	251948	252796	+	21	22	32	48	60	221	363	291	555	733	3411	19	28	22	31	25	24	15	18	28	14	666	1246	407	48	25	52	56	75	2	1	27	18	20	55	71	107
SAM23877_RS01210	NZ_CP012382.1	253047	253814	-	174	115	96	56	59	69	23	10	25	28	20	2	7	6	3	91	61	161	95	179	69	6	17	8	62	51	24	57	25	63	36	15	34	25	23	28	41
SAM23877_RS01215	NZ_CP012382.1	254066	254533	+	327	281	178	148	83	89	150	57	642	542	266	46	58	39	68	121	102	197	207	255	41	111	170	110	100	133	73	56	115	60	51	28	39	50	41	67	76
SAM23877_RS01220	NZ_CP012382.1	254768	255682	-	113	157	158	90	36	51	44	31	104	121	421	101	83	45	72	35	28	76	61	54	23	55	73	49	126	193	49	94	153	159	156	76	137	106	113	119	153
SAM23877_RS01225	NZ_CP012382.1	255782	256393	+	233	180	94	93	79	89	109	41	137	140	123	44	131	86	146	194	159	201	234	273	81	38	63	40	63	66	74	150	116	92	102	80	86	89	35	76	93
SAM23877_RS41020	NZ_CP012382.1	256413	256502	-	6	2	2	0	0	2	1	0	0	3	2	0	0	0	2	2	2	3	6	7	1	0	0	0	7	1	3	0	0	4	4	1	1	0	1	0	2
SAM23877_RS40800	NZ_CP012382.1	256526	256606	-	7	7	6	2	1	7	3	0	2	0	1	0	0	0	0	7	1	7	5	4	1	0	0	0	9	7	5	4	4	2	0	3	2	0	0	0	0
SAM23877_RS36995	NZ_CP012382.1	256718	256877	-	51	44	42	22	16	41	15	7	16	15	33	6	2	3	0	32	19	32	26	50	11	5	6	4	20	38	16	5	23	31	15	11	15	20	15	13	28
SAM23877_RS01230	NZ_CP012382.1	257014	258327	-	752	700	521	498	472	640	355	173	382	360	730	42	62	32	28	751	425	567	750	880	597	112	218	143	541	441	174	163	198	313	201	142	227	192	154	252	320
SAM23877_RS01235	NZ_CP012382.1	258417	258755	-	3	0	0	0	1	3	0	0	5	11	4	0	0	0	0	1	2	0	0	3	1	3	14	9	0	8	0	6	4	0	0	1	0	0	0	1	0
SAM23877_RS01240	NZ_CP012382.1	259223	259777	+	19	8	9	9	0	20	19	7	182	193	80	13	30	29	27	2	10	13	3	9	7	61	66	71	60	87	227	47	84	23	32	81	23	53	209	127	255
SAM23877_RS01245	NZ_CP012382.1	259834	260046	+	7	3	10	1	4	8	5	2	54	44	15	7	1	4	3	2	1	5	2	4	10	16	16	13	9	10	17	1	11	0	0	4	2	6	14	14	24
SAM23877_RS01250	NZ_CP012382.1	261372	261980	+	11	13	5	9	5	6	2	3	158	74	26	45	202	211	348	4	11	9	21	20	8	486	570	654	21	43	129	64	144	17	24	17	13	31	102	103	153
SAM23877_RS01255	NZ_CP012382.1	262040	262783	+	11	8	5	7	8	6	1	4	203	117	28	11	46	34	31	4	4	13	8	22	10	477	614	577	8	4	21	12	17	1	2	0	2	5	17	15	13
SAM23877_RS41025	NZ_CP012382.1	262940	263062	+	2	1	2	0	0	0	0	1	43	29	2	6	48	24	50	0	2	0	2	1	2	171	194	227	16	13	25	10	16	5	1	0	0	2	6	12	16
SAM23877_RS01260	NZ_CP012382.1	263337	264212	+	20	15	8	10	13	2	4	3	133	103	19	24	35	34	38	9	7	21	9	32	10	598	679	628	3	12	26	14	40	22	2	13	5	18	24	41	45
SAM23877_RS01265	NZ_CP012382.1	264695	265132	+	21	9	7	6	2	4	3	2	22	25	3	18	22	17	18	5	12	14	11	13	2	23	52	32	65	25	106	50	204	55	12	66	49	99	216	505	439
SAM23877_RS39995	NZ_CP012382.1	266007	267173	+	3	9	6	2	4	5	4	0	13	14	8	0	3	8	1	3	8	8	5	9	7	15	26	23	5	2	13	15	3	7	2	9	5	18	15	42	42
SAM23877_RS01280	NZ_CP012382.1	267216	268472	-	16	1	5	0	4	5	3	1	4	6	5	0	2	2	1	1	12	9	10	17	13	15	3	11	30	11	11	20	18	16	9	10	11	2	12	25	31
SAM23877_RS01285	NZ_CP012382.1	268663	269763	-	1	3	0	0	1	3	0	1	4	1	9	2	2	0	4	1	3	1	1	2	1	2	4	3	35	22	15	16	20	29	16	11	16	9	9	26	37
SAM23877_RS01290	NZ_CP012382.1	269865	270617	-	40	59	33	19	11	17	9	16	19	18	70	0	6	5	0	10	12	19	24	20	5	2	6	5	14	12	7	12	22	23	17	3	15	4	6	12	14
SAM23877_RS01295	NZ_CP012382.1	270719	271336	+	17	32	17	17	16	9	11	2	19	17	13	1	6	0	7	19	13	10	18	19	6	8	18	18	11	14	6	10	11	26	16	3	5	6	4	8	14
SAM23877_RS01300	NZ_CP012382.1	271480	272085	+	10	2	4	1	0	0	3	2	16	13	7	10	19	7	15	2	0	3	4	5	0	6	10	5	45	57	21	41	32	50	20	20	21	9	13	78	55
SAM23877_RS01305	NZ_CP012382.1	272732	274198	-	23	20	10	5	1	5	3	0	15	9	13	4	6	11	12	12	7	6	20	16	3	64	121	94	22	19	8	17	11	14	9	30	19	34	14	16	24
SAM23877_RS01310	NZ_CP012382.1	274275	275147	-	9	18	7	1	1	0	0	0	7	4	7	5	8	7	6	5	10	2	5	8	4	61	81	82	17	18	10	18	4	11	6	22	18	24	12	35	37
SAM23877_RS01315	NZ_CP012382.1	275149	276084	-	18	12	16	5	1	7	1	3	11	8	8	4	7	3	9	12	6	4	10	4	0	81	96	103	27	9	5	17	27	12	7	14	11	18	19	24	33
SAM23877_RS01320	NZ_CP012382.1	276150	277454	-	91	116	49	26	15	10	19	7	79	58	79	38	85	52	69	29	27	63	42	35	10	655	860	1039	108	101	59	115	102	53	52	124	118	94	110	147	231
SAM23877_RS01325	NZ_CP012382.1	277595	278629	-	120	73	88	25	18	27	20	6	36	21	43	27	21	15	24	64	28	90	68	71	33	602	754	716	19	26	23	16	29	27	24	25	30	42	26	17	38
SAM23877_RS01330	NZ_CP012382.1	278899	281832	+	1	13	9	2	0	8	22	9	45	37	14	5	20	14	22	0	8	4	3	7	2	77	83	73	4	3	14	6	15	4	5	9	0	0	9	3	5
SAM23877_RS01335	NZ_CP012382.1	282036	284825	+	15	6	11	5	0	6	12	12	117	88	30	15	45	47	60	9	3	4	10	9	4	171	143	172	19	18	86	38	63	17	16	51	28	39	53	58	64
SAM23877_RS01340	NZ_CP012382.1	285457	285720	+	14	6	1	2	3	13	4	1	12	6	9	152	333	244	310	0	1	2	3	7	1	309	665	523	8	134	42	13	25	9	148	119	24	21	484	393	369
SAM23877_RS01345	NZ_CP012382.1	286160	286645	+	7	7	6	4	1	7	9	1	18	43	19	16	19	20	10	6	2	5	3	3	3	14	41	34	25	43	7	2	10	11	20	17	14	31	106	77	111
SAM23877_RS01350	NZ_CP012382.1	286954	287730	+	116	139	92	184	110	19	21	15	222	211	26	34	86	49	49	52	20	108	44	57	82	257	444	415	459	1709	81	29	74	145	166	192	347	248	338	416	466
SAM23877_RS01355	NZ_CP012382.1	288088	288357	+	23	23	9	13	9	7	9	2	18	11	8	3	4	2	13	7	8	10	10	6	1	51	78	112	68	197	6	5	6	19	15	21	22	20	96	58	89
SAM23877_RS01360	NZ_CP012382.1	288597	289337	+	231	200	161	103	66	108	82	37	174	222	106	63	103	58	45	78	76	152	113	182	59	258	320	361	91	327	94	95	98	57	63	105	92	122	398	404	548
SAM23877_RS01365	NZ_CP012382.1	289499	290407	-	98	84	46	35	38	40	47	20	127	111	48	9	35	10	27	31	30	61	72	64	15	42	54	62	27	53	35	48	53	49	37	48	45	36	22	50	34
SAM23877_RS01370	NZ_CP012382.1	290835	291191	+	414	357	236	219	215	200	281	80	398	451	297	190	208	174	192	434	395	267	353	465	167	253	326	295	65	128	84	97	109	84	196	132	119	159	63	120	79
SAM23877_RS41030	NZ_CP012382.1	291200	291499	-	9	8	11	9	11	17	17	5	9	13	5	9	6	3	5	16	12	14	10	13	13	3	6	1	3	11	5	6	13	4	6	0	4	8	0	0	0
SAM23877_RS01375	NZ_CP012382.1	291629	292597	+	130	73	79	110	89	221	316	231	633	655	2999	88	126	74	143	62	59	111	75	139	35	169	279	148	321	126	241	302	361	78	81	75	158	144	321	681	688
SAM23877_RS01380	NZ_CP012382.1	292747	294234	+	25	9	14	12	24	38	39	29	143	139	465	19	41	38	78	14	10	14	7	26	10	40	78	47	124	45	139	134	207	41	26	35	45	71	181	458	481
SAM23877_RS38825	NZ_CP012382.1	294279	295499	+	37	14	24	21	17	48	21	22	65	56	206	26	4	9	24	32	28	26	7	57	43	18	18	15	41	23	42	31	58	14	7	7	19	29	52	127	120
SAM23877_RS01390	NZ_CP012382.1	295631	296533	+	14	26	20	14	7	28	29	22	114	83	318	13	23	17	30	18	13	14	16	37	1	27	59	47	49	40	40	53	102	16	8	20	18	26	42	118	132
SAM23877_RS01395	NZ_CP012382.1	296852	297496	+	1926	1701	1348	974	870	1042	513	235	532	558	815	184	387	324	278	2290	1854	1518	2053	3335	1103	243	324	251	361	591	362	642	649	385	272	326	473	579	235	502	586
SAM23877_RS39585	NZ_CP012382.1	297819	297956	-	4	6	5	0	1	5	3	1	6	10	9	1	0	3	1	2	2	8	4	3	3	7	12	17	5	6	1	4	0	0	1	1	0	4	4	0	2
SAM23877_RS01400	NZ_CP012382.1	298536	298760	-	71	56	59	65	51	72	47	25	125	101	93	55	84	26	46	50	52	58	53	89	54	117	117	161	137	300	251	37	130	60	64	130	68	66	73	76	67
SAM23877_RS01405	NZ_CP012382.1	299026	299943	-	59	44	44	39	17	42	25	15	207	134	97	25	29	25	26	36	17	41	28	49	16	171	208	297	137	206	172	47	85	52	54	123	36	30	58	50	105
SAM23877_RS01410	NZ_CP012382.1	300134	301024	-	42	30	38	32	24	39	31	7	172	160	70	37	68	29	44	15	7	16	23	26	17	178	197	366	175	388	89	58	88	58	50	66	40	46	56	63	96
SAM23877_RS01415	NZ_CP012382.1	301185	301517	+	46	54	59	47	40	66	76	37	157	162	140	40	75	34	53	18	17	23	29	37	15	97	130	160	218	585	159	61	124	144	108	107	105	154	78	133	114
SAM23877_RS01420	NZ_CP012382.1	301794	302678	-	120	89	123	69	42	73	65	38	108	135	81	26	28	33	22	54	61	149	75	183	152	108	162	109	55	54	48	37	23	55	53	10	19	46	19	41	33
SAM23877_RS01425	NZ_CP012382.1	302728	303174	+	441	373	163	299	180	235	383	142	554	453	470	143	206	125	225	228	182	228	288	349	100	212	322	273	184	292	149	159	159	158	130	115	169	192	39	122	118
SAM23877_RS01430	NZ_CP012382.1	303489	304073	+	475	331	371	183	128	133	179	53	129	164	151	29	41	22	43	214	187	337	146	377	189	65	133	79	26	82	44	53	58	67	68	29	59	63	26	56	50
SAM23877_RS01435	NZ_CP012382.1	304152	305498	+	16	11	11	4	2	3	1	2	2	5	17	0	3	2	0	12	8	7	3	4	2	1	8	2	2	1	6	3	5	6	5	3	2	8	4	8	3
SAM23877_RS01440	NZ_CP012382.1	305524	306282	+	91	72	35	26	11	6	6	9	21	25	87	0	3	3	2	22	16	58	31	27	10	7	15	20	5	2	15	9	6	3	4	1	11	3	4	3	5
SAM23877_RS01445	NZ_CP012382.1	306746	307681	-	545	586	470	560	615	573	431	196	162	244	284	50	66	47	33	477	542	408	646	924	271	187	250	250	28	55	34	74	91	53	120	29	55	60	22	41	57
SAM23877_RS01450	NZ_CP012382.1	307692	308882	-	39	39	48	61	48	60	69	34	199	173	108	5	27	21	41	24	34	31	22	83	42	95	120	159	75	72	55	68	90	40	52	45	34	44	46	58	91
SAM23877_RS01455	NZ_CP012382.1	309544	312423	+	704	2963	1749	8633	8229	7075	15504	7846	7542	12653	16699	8233	14303	8194	10140	948	2532	328	1575	5647	377	2007	3276	2846	83	87	4396	5622	5656	2413	4118	2171	3787	2892	65	86	177
SAM23877_RS01460	NZ_CP012382.1	312536	312901	+	366	477	459	1021	1225	1466	1458	688	391	621	938	758	710	497	478	317	465	290	380	1079	247	207	347	302	412	595	376	473	541	476	614	313	405	354	111	226	246
SAM23877_RS01465	NZ_CP012382.1	312995	313672	-	60	63	35	28	17	19	22	15	423	318	97	32	60	58	67	46	31	45	78	65	19	1120	686	1369	52	22	49	44	37	31	57	13	22	20	27	13	35
SAM23877_RS01470	NZ_CP012382.1	313673	314854	-	209	164	123	66	64	70	91	42	1346	1235	201	738	1484	740	1394	159	154	169	216	244	56	3936	2534	4256	627	638	719	590	1163	617	782	256	270	328	439	533	786
SAM23877_RS01475	NZ_CP012382.1	315119	316585	+	89	64	65	34	38	94	24	24	1823	987	60	171	172	81	222	136	63	107	54	117	139	2666	1569	3217	96	23	131	56	129	119	92	8	13	22	86	33	108
SAM23877_RS01480	NZ_CP012382.1	316599	317252	+	44	22	31	10	7	17	13	6	566	285	16	107	82	67	105	34	22	31	19	31	28	998	583	1161	34	73	71	29	95	108	53	23	9	20	69	45	48
SAM23877_RS01485	NZ_CP012382.1	317345	317599	-	554	592	585	602	654	628	823	333	1381	2533	796	196	151	113	83	1114	1032	768	642	1732	972	6192	7539	9785	71	103	98	101	140	72	157	49	61	119	75	80	143
SAM23877_RS41035	NZ_CP012382.1	317914	318024	-	38	36	21	15	24	30	18	8	30	24	11	7	5	2	6	31	28	28	28	42	26	21	38	29	8	9	7	1	9	10	10	7	2	5	5	6	8
SAM23877_RS01490	NZ_CP012382.1	318064	318333	+	2	2	5	0	4	6	0	2	29	14	2	11	11	2	13	1	1	2	4	5	4	105	49	111	2	1	1	2	4	5	12	0	0	0	5	6	10
SAM23877_RS01495	NZ_CP012382.1	318391	318981	-	137	112	83	61	41	49	51	21	119	89	59	25	31	15	30	120	86	112	156	153	48	81	103	106	53	75	19	35	50	63	40	29	19	36	24	38	49
SAM23877_RS37025	NZ_CP012382.1	318986	319627	-	50	34	40	13	10	18	4	3	20	17	12	11	3	2	3	19	16	37	13	46	16	9	10	20	62	52	11	24	27	22	26	12	23	10	18	29	26
SAM23877_RS01505	NZ_CP012382.1	320569	321309	+	231	268	183	148	114	166	96	68	193	208	244	35	45	34	30	88	76	164	203	233	67	297	327	394	185	203	94	100	95	144	121	84	86	94	49	116	144
SAM23877_RS01510	NZ_CP012382.1	322016	323848	-	42	47	43	36	28	41	261	163	711	862	693	8	16	4	14	27	23	41	33	48	22	46	65	69	670	654	881	272	745	147	169	85	78	108	444	758	711
SAM23877_RS01515	NZ_CP012382.1	324625	326106	+	4865	2804	2432	1868	1756	2627	906	435	938	1039	1122	371	510	410	418	2749	1975	2992	2744	4123	2482	578	878	641	858	1018	553	828	920	1659	1940	458	589	684	271	587	669
SAM23877_RS01520	NZ_CP012382.1	326115	326597	+	612	520	358	336	277	279	129	85	89	101	142	23	15	13	9	456	271	352	523	537	190	58	85	45	38	28	34	51	28	101	99	11	28	47	9	23	18
SAM23877_RS01525	NZ_CP012382.1	326799	327314	-	412	332	273	100	64	85	115	51	106	119	107	31	31	16	13	231	131	412	301	317	130	29	40	25	146	214	89	106	137	238	384	56	86	57	39	108	65
SAM23877_RS01530	NZ_CP012382.1	327417	328217	+	14	23	16	7	4	5	13	3	6	9	21	1	0	1	1	4	7	1	7	6	1	3	1	11	9	12	2	7	1	57	96	0	1	0	2	3	5
SAM23877_RS01535	NZ_CP012382.1	328291	330669	-	41	24	24	22	17	42	17	11	60	58	41	8	28	10	15	29	22	26	39	36	15	31	39	41	1030	2023	775	415	481	1010	1089	99	29	113	409	780	656
SAM23877_RS01540	NZ_CP012382.1	330933	331103	+	27	7	11	6	4	2	0	0	138	146	3	118	111	84	93	22	29	45	19	44	19	28	22	18	5759	9404	3433	5652	6529	7497	6133	1420	814	1455	2292	5395	3190
SAM23877_RS38835	NZ_CP012382.1	331100	331255	+	25	22	17	6	2	7	5	1	215	222	7	142	175	89	102	47	52	88	40	108	18	18	36	32	6508	11045	5707	7723	8512	9326	10738	2280	1261	2605	4052	9560	5906
SAM23877_RS01550	NZ_CP012382.1	331810	332823	-	2	1	2	0	5	5	2	1	18	18	4	2	39	3	5	3	2	1	2	13	1	3	0	2	9285	9877	4965	5622	5307	9602	11150	439	174	377	1380	4180	2188
SAM23877_RS01555	NZ_CP012382.1	332781	333785	-	0	2	2	0	0	1	1	0	5	2	1	1	17	4	3	1	1	2	1	2	0	0	1	0	6299	5097	2934	3462	3888	6011	6485	266	114	217	895	2717	1477
SAM23877_RS01560	NZ_CP012382.1	333782	334591	-	1	3	2	4	0	0	1	0	18	6	1	3	46	2	5	2	0	0	2	2	0	2	1	1	12680	12498	5778	7554	7284	15351	12938	627	337	582	1753	5927	3373
SAM23877_RS01565	NZ_CP012382.1	334588	335346	-	9	2	0	2	1	0	0	0	33	15	2	7	127	8	16	0	0	3	4	4	2	1	3	2	34103	41363	17732	23554	22914	40108	38051	1693	785	1714	6191	18242	10536
SAM23877_RS01570	NZ_CP012382.1	335459	336469	-	14	8	7	7	2	6	2	1	65	70	3	14	246	18	16	6	6	14	8	13	1	4	2	4	59797	71699	19178	30487	31608	63594	65128	2397	1177	2624	9681	29977	16216
SAM23877_RS01575	NZ_CP012382.1	336484	337257	-	4	0	2	0	0	2	4	2	24	18	1	10	88	18	9	2	2	2	5	9	3	2	3	1	23639	24715	6415	11424	12434	30161	22350	753	450	790	3126	10152	5820
SAM23877_RS01580	NZ_CP012382.1	337259	338311	-	9	9	8	6	3	7	0	0	73	94	1	10	54	7	11	14	11	22	13	49	14	1	6	4	16283	16224	3876	7512	8152	22076	19326	847	454	792	2437	6473	3913
SAM23877_RS01585	NZ_CP012382.1	338710	339993	+	11	1	4	4	1	6	3	0	34	30	5	0	6	1	1	4	5	7	8	17	3	3	1	0	1811	2055	1566	2187	1979	2423	2007	211	132	234	510	1360	828
SAM23877_RS01590	NZ_CP012382.1	340454	341905	+	89	74	62	54	93	174	71	25	58	79	60	93	115	59	149	196	132	90	41	140	123	194	287	191	2372	2521	2069	2276	1834	2910	3119	994	131	241	606	1251	748
SAM23877_RS01595	NZ_CP012382.1	341932	342501	-	181	139	103	84	43	62	78	28	132	89	88	27	32	20	19	81	62	129	132	145	41	31	49	43	13	23	21	13	18	25	22	9	29	22	5	13	25
SAM23877_RS01600	NZ_CP012382.1	342601	343467	+	25	24	18	18	19	24	30	15	43	49	55	27	8	10	9	14	10	19	12	25	9	36	61	53	41	89	39	23	26	90	117	17	11	10	13	23	24
SAM23877_RS01605	NZ_CP012382.1	343543	344454	-	91	89	35	24	10	12	0	0	12	10	8	0	8	6	13	34	11	40	41	20	12	6	9	5	18	24	25	30	33	46	21	24	30	28	3	30	42
SAM23877_RS01610	NZ_CP012382.1	344545	345252	-	75	51	10	20	2	8	1	2	25	14	6	6	16	14	24	9	9	32	28	17	4	18	12	12	43	46	40	52	37	94	46	23	80	65	27	53	68
SAM23877_RS01615	NZ_CP012382.1	345538	346122	+	268	258	147	64	47	64	60	16	97	101	95	25	41	31	34	100	67	220	153	205	45	73	111	107	72	89	50	57	67	105	90	40	49	57	30	35	71
SAM23877_RS41040	NZ_CP012382.1	346443	346565	+	55	38	29	25	19	38	21	2	31	50	10	2	5	2	2	79	55	59	29	49	82	190	243	247	5	1	7	3	10	1	11	0	3	3	0	2	7
SAM23877_RS01620	NZ_CP012382.1	346583	349273	+	38	39	27	24	28	25	23	17	24	60	22	16	27	19	11	61	28	53	35	53	46	278	364	476	16	24	7	12	6	14	33	6	3	3	21	12	13
SAM23877_RS01625	NZ_CP012382.1	349398	349931	+	9	1	4	5	4	7	11	3	9	13	6	3	7	0	0	6	4	7	6	6	6	25	34	54	2	4	1	3	3	3	2	1	0	0	3	0	0
SAM23877_RS01630	NZ_CP012382.1	350089	350286	+	2	2	1	3	0	0	0	0	2	4	1	0	0	0	0	2	1	1	1	4	2	3	9	5	3	2	0	1	0	0	0	0	0	1	2	0	6
SAM23877_RS01635	NZ_CP012382.1	350333	351742	-	3	5	7	1	0	5	6	0	9	10	1	9	6	8	11	1	4	3	5	8	2	8	5	13	3	2	1	2	4	0	3	1	0	0	0	1	2
SAM23877_RS41045	NZ_CP012382.1	351739	351876	-	1	2	1	4	0	0	1	0	1	0	1	0	0	1	0	1	2	5	1	3	3	1	2	3	0	0	0	0	0	0	0	1	0	0	0	3	0
SAM23877_RS01640	NZ_CP012382.1	352107	352763	+	0	1	1	0	0	3	2	0	1	3	3	0	3	0	2	2	0	1	0	2	0	3	8	9	1	5	7	0	5	4	3	0	3	2	0	0	2
SAM23877_RS01645	NZ_CP012382.1	352888	353352	+	16	15	13	6	6	17	6	5	4	10	8	10	16	10	26	14	14	9	11	29	9	27	32	62	19	36	60	23	36	35	22	47	23	22	27	23	20
SAM23877_RS01650	NZ_CP012382.1	353384	353830	+	14	9	6	6	2	5	2	2	11	12	7	5	4	5	4	6	5	3	8	11	1	34	24	39	2	24	13	15	15	2	14	15	5	10	12	8	2
SAM23877_RS01655	NZ_CP012382.1	353920	354186	+	22	4	7	3	1	5	3	2	31	27	7	7	4	3	3	6	9	4	7	7	0	22	33	43	4	8	11	6	6	11	4	1	4	0	10	3	2
SAM23877_RS01660	NZ_CP012382.1	354214	354776	-	1451	1071	852	725	837	625	386	197	424	597	526	176	196	158	140	1059	871	1157	832	1503	800	350	510	343	85	188	113	187	167	223	301	109	132	142	60	99	132
SAM23877_RS01665	NZ_CP012382.1	354852	355448	-	3214	2193	913	906	1213	619	626	249	704	1253	794	1050	779	734	578	1960	1702	2144	1437	2492	822	876	1346	677	301	324	223	407	382	691	492	272	433	378	198	301	292
SAM23877_RS01670	NZ_CP012382.1	355511	356386	+	131	77	33	30	15	18	14	9	28	30	15	4	7	10	6	86	52	181	79	53	24	11	23	18	17	19	14	37	35	70	34	22	31	33	23	24	43
SAM23877_RS01675	NZ_CP012382.1	356543	357280	-	72	50	46	33	29	39	50	39	67	52	91	18	74	62	107	59	35	60	46	79	32	107	265	144	372	552	216	308	336	711	909	110	61	57	81	158	119
SAM23877_RS01680	NZ_CP012382.1	357469	358089	+	430	326	245	209	122	140	133	63	142	173	201	398	364	404	375	375	225	442	396	421	178	269	558	273	641	1538	258	569	429	1803	2909	187	160	148	135	234	171
SAM23877_RS01685	NZ_CP012382.1	358254	358715	-	893	294	412	886	637	2901	1423	998	1182	884	1028	2225	4051	2375	3106	220	289	336	238	735	175	2394	5015	2332	181	346	3165	1169	727	189	317	4844	316	452	917	201	182
SAM23877_RS01690	NZ_CP012382.1	359110	360525	+	28	26	13	8	5	17	13	8	68	70	33	12	28	32	22	8	10	13	8	24	10	19	44	47	166	103	1434	175	593	74	116	1086	195	377	2179	2162	1991
SAM23877_RS01695	NZ_CP012382.1	360601	361923	+	11	12	5	7	5	10	3	3	28	16	13	6	15	6	24	5	4	7	14	10	6	15	27	18	96	46	630	71	233	43	50	457	73	171	813	948	988
SAM23877_RS01700	NZ_CP012382.1	361939	362814	+	28	31	13	22	8	6	13	7	159	93	72	6	22	13	15	10	12	22	20	22	6	22	32	14	124	54	639	88	297	105	89	453	94	166	1195	1286	1270
SAM23877_RS01705	NZ_CP012382.1	362917	364140	-	76	92	56	59	28	51	45	30	197	125	103	16	20	17	14	51	27	50	51	46	16	108	151	123	9	19	12	4	21	18	34	18	15	19	34	59	41
SAM23877_RS01710	NZ_CP012382.1	364274	364987	+	124	98	85	75	54	63	48	30	128	119	76	75	70	58	63	52	50	89	85	131	58	259	315	249	26	17	17	35	22	33	36	10	38	32	11	37	10
SAM23877_RS01715	NZ_CP012382.1	365084	366343	-	1	5	5	11	7	105	24	13	21	7	16	5	20	3	27	6	9	7	5	6	2	33	34	33	12	37	70	41	24	6	2	5	2	10	24	165	96
SAM23877_RS01720	NZ_CP012382.1	366340	367188	-	2	0	3	1	3	46	5	6	12	4	7	1	7	3	17	2	1	1	1	3	0	6	7	7	13	16	29	32	57	1	1	1	3	2	19	106	47
SAM23877_RS01725	NZ_CP012382.1	367178	368026	-	5	5	1	13	3	114	17	8	32	10	15	3	19	8	26	0	2	4	2	3	1	23	29	16	23	57	74	42	86	5	1	11	3	8	78	284	106
SAM23877_RS01730	NZ_CP012382.1	368052	368828	-	3	0	3	9	12	86	12	16	25	20	6	25	73	21	132	1	1	0	4	5	0	26	35	12	51	148	198	155	228	12	7	8	11	8	124	537	311
SAM23877_RS01735	NZ_CP012382.1	368884	370059	-	1	3	2	7	6	144	10	5	6	3	4	6	36	10	37	2	2	0	2	3	0	15	20	6	37	74	109	54	75	11	3	10	1	13	78	316	145
SAM23877_RS01740	NZ_CP012382.1	370056	370568	-	1	2	0	4	8	151	15	8	7	12	4	9	16	14	10	0	0	0	3	4	2	5	14	9	9	17	27	10	15	0	0	1	3	1	18	61	36
SAM23877_RS01745	NZ_CP012382.1	370565	371353	-	4	0	4	20	18	430	45	16	21	13	7	27	39	12	42	4	6	4	7	8	2	26	28	16	34	91	135	89	126	8	2	7	6	4	37	252	132
SAM23877_RS01750	NZ_CP012382.1	371364	371675	-	2	2	1	7	1	94	11	5	5	1	5	16	25	10	26	1	0	2	0	2	1	5	3	1	7	29	20	12	39	1	1	7	1	3	29	92	64
SAM23877_RS01755	NZ_CP012382.1	371672	372682	-	5	9	15	33	21	730	63	18	35	25	28	42	67	27	43	2	9	4	8	11	5	39	58	28	25	79	80	55	132	9	1	4	6	8	68	271	116
SAM23877_RS01760	NZ_CP012382.1	373016	373300	+	22	18	21	58	38	1236	76	26	62	35	47	39	73	28	67	13	18	15	15	16	8	66	61	42	17	127	63	48	100	7	9	4	1	14	71	207	78
SAM23877_RS01765	NZ_CP012382.1	373300	374784	+	43	50	59	180	90	2554	194	83	226	90	151	104	192	43	159	32	21	46	47	62	14	167	185	93	116	477	281	236	343	36	36	26	24	42	240	827	479
SAM23877_RS41050	NZ_CP012382.1	374781	375944	+	6	11	11	47	55	586	36	19	18	15	11	17	25	5	13	12	17	11	6	19	18	54	73	45	7	23	21	20	25	7	6	2	6	8	13	53	39
SAM23877_RS01775	NZ_CP012382.1	375999	376193	-	134	85	109	212	218	695	375	196	98	76	178	156	202	91	125	77	102	104	59	207	109	841	2035	1270	7	45	226	62	76	8	48	227	33	13	129	53	37
SAM23877_RS01780	NZ_CP012382.1	376292	377521	-	17	12	12	14	16	158	73	24	54	34	28	36	30	14	12	10	4	12	15	18	16	50	41	37	7	46	34	26	29	8	1	10	2	12	47	161	75
SAM23877_RS01785	NZ_CP012382.1	377544	381452	-	6	7	4	11	9	120	29	12	13	17	10	19	32	16	46	3	1	10	9	5	6	28	34	13	26	59	84	55	70	21	4	20	3	23	97	370	245
SAM23877_RS01790	NZ_CP012382.1	381445	390066	-	34	25	24	34	32	785	85	36	55	48	34	81	81	25	91	28	13	26	21	24	10	81	75	47	56	139	188	133	230	27	33	44	62	54	180	980	473
SAM23877_RS01795	NZ_CP012382.1	390535	391878	+	24	32	39	45	24	781	77	52	130	104	76	159	298	131	280	5	7	4	8	15	7	100	108	63	69	207	136	187	206	44	34	73	38	72	121	407	283
SAM23877_RS01800	NZ_CP012382.1	391958	392476	+	15	6	21	27	15	592	34	15	50	50	32	91	137	43	120	2	4	4	4	3	2	44	42	23	70	144	56	82	139	5	11	26	25	28	71	246	217
SAM23877_RS01805	NZ_CP012382.1	392583	393338	-	49	74	128	190	132	482	279	213	570	444	390	254	502	246	313	18	19	19	9	48	9	123	210	129	282	742	166	238	220	201	412	182	166	140	208	355	279
SAM23877_RS01810	NZ_CP012382.1	394070	394498	+	904	895	598	562	421	649	530	237	578	518	659	70	74	85	73	442	433	634	746	1176	215	152	299	179	89	157	74	125	116	234	296	55	137	116	80	107	118
SAM23877_RS01815	NZ_CP012382.1	394605	395567	-	3	2	0	2	1	3	1	0	2	3	1	0	1	0	0	3	2	1	1	3	1	1	2	4	1	6	3	0	7	6	3	0	0	1	1	0	0
SAM23877_RS01820	NZ_CP012382.1	395683	396318	+	180	133	58	54	46	35	31	21	104	128	80	39	71	54	42	90	59	116	108	137	21	56	90	54	50	57	37	50	34	122	109	30	42	42	18	36	48
SAM23877_RS01825	NZ_CP012382.1	396483	397313	+	195	140	115	88	96	129	174	108	722	818	524	199	220	140	154	130	122	140	133	208	58	813	1197	1484	106	156	111	132	144	112	145	109	131	118	238	201	205
SAM23877_RS01830	NZ_CP012382.1	397491	399689	-	3808	6513	1662	866	553	352	126	89	97	74	398	8	20	12	4	798	342	1894	3471	726	343	42	49	39	359	156	120	244	251	646	145	97	351	246	105	346	386
SAM23877_RS01835	NZ_CP012382.1	399724	400221	-	1249	2130	850	347	201	198	66	40	30	35	128	6	7	3	9	371	133	667	1035	307	307	17	21	26	181	127	61	147	205	363	70	80	197	123	54	172	241
SAM23877_RS01840	NZ_CP012382.1	400556	400933	-	140	195	82	40	28	8	5	1	9	9	10	12	14	6	12	56	10	79	99	36	57	12	14	15	41	26	8	20	54	88	40	3	46	28	9	68	58
SAM23877_RS41055	NZ_CP012382.1	400951	402207	-	500	588	190	106	64	60	22	9	66	83	46	5	14	5	4	101	34	208	219	110	73	31	39	34	90	42	16	30	62	108	55	19	39	51	28	40	68
SAM23877_RS41060	NZ_CP012382.1	402286	402582	-	162	227	62	37	17	9	4	1	13	12	14	2	0	0	0	40	7	70	61	21	47	8	11	4	21	26	0	27	4	46	14	9	23	5	7	25	27
SAM23877_RS41065	NZ_CP012382.1	403825	404442	-	503	791	283	133	98	55	17	21	35	32	31	2	3	1	3	154	52	307	241	98	241	22	22	32	46	27	6	34	28	101	37	12	46	23	15	40	50
SAM23877_RS01850	NZ_CP012382.1	404963	406480	-	119	144	122	74	79	97	120	47	75	134	94	16	14	22	20	108	97	122	139	179	61	64	111	91	103	133	61	49	83	77	57	37	18	41	39	92	74
SAM23877_RS01855	NZ_CP012382.1	406634	407251	+	2	1	2	0	1	2	0	0	1	1	5	0	3	0	0	3	5	1	1	2	1	2	5	3	0	0	0	1	0	0	0	0	0	0	1	0	0
SAM23877_RS01860	NZ_CP012382.1	407257	408099	+	1	3	3	2	0	3	0	1	2	7	8	0	0	0	0	2	2	2	2	4	3	2	5	5	0	1	0	0	0	0	0	0	0	0	2	0	2
SAM23877_RS01865	NZ_CP012382.1	408159	409148	-	16	14	10	6	9	18	24	9	119	118	58	10	7	12	7	11	6	9	6	20	8	26	57	57	25	23	32	32	72	5	6	14	3	5	73	159	152
SAM23877_RS01870	NZ_CP012382.1	409145	410251	-	6	3	4	5	0	6	12	4	53	71	30	6	8	12	24	2	0	5	1	7	5	13	15	18	47	51	71	16	123	9	4	28	9	9	122	256	369
SAM23877_RS01875	NZ_CP012382.1	410248	411657	-	6	9	4	1	8	16	18	10	67	58	25	3	3	1	4	6	10	6	7	8	4	20	27	33	22	22	41	12	42	3	6	10	0	4	79	224	265
SAM23877_RS01880	NZ_CP012382.1	411665	412420	-	8	10	8	10	3	12	60	29	248	189	105	6	16	15	12	2	5	5	7	18	4	20	35	35	66	57	106	41	146	9	10	32	10	16	278	556	562
SAM23877_RS01885	NZ_CP012382.1	412761	413294	+	49	21	36	17	17	38	26	13	35	34	37	6	7	6	0	35	16	46	20	50	68	11	17	21	14	33	120	22	96	12	10	80	46	60	300	369	388
SAM23877_RS01890	NZ_CP012382.1	413451	413654	-	8038	3951	3308	3997	2997	5746	2350	639	938	1108	1943	1794	1580	1203	1238	3255	2925	3221	3256	5849	2392	2145	3109	1896	168	411	2886	680	604	278	275	2300	435	535	1328	708	755
SAM23877_RS01895	NZ_CP012382.1	413922	415166	-	306	254	225	168	124	79	50	43	184	148	98	14	30	19	34	71	58	225	112	170	60	237	310	275	75	105	72	98	102	81	73	123	104	145	66	119	118
SAM23877_RS01900	NZ_CP012382.1	415289	415870	+	447	376	216	291	276	197	117	56	153	144	165	93	66	43	41	286	298	371	333	508	228	304	456	458	23	60	40	38	59	22	29	70	72	55	42	55	51
SAM23877_RS01905	NZ_CP012382.1	416004	419246	+	313	258	187	246	218	264	287	117	450	557	542	132	250	120	212	229	222	311	213	418	189	673	866	972	262	326	186	160	236	175	227	155	212	202	163	239	271
SAM23877_RS01910	NZ_CP012382.1	419453	420070	+	181	96	124	98	66	216	107	48	139	171	273	346	248	189	213	59	68	129	97	198	70	311	553	412	138	280	1447	180	272	101	178	1015	104	128	523	236	278
SAM23877_RS01915	NZ_CP012382.1	420109	422421	+	216	205	141	179	99	284	240	145	637	502	845	110	177	183	242	80	111	174	149	233	32	756	1013	964	202	326	1559	283	325	171	208	1152	144	193	731	468	574
SAM23877_RS01920	NZ_CP012382.1	422500	423663	-	157	169	151	87	46	72	24	34	85	79	153	5	24	6	11	45	38	84	93	105	43	32	60	36	96	131	48	52	61	395	665	41	44	49	51	62	80
SAM23877_RS01925	NZ_CP012382.1	423787	424362	+	906	676	447	330	315	207	254	100	157	162	188	114	163	127	105	1003	485	786	1110	889	322	107	169	127	286	407	125	280	235	551	834	174	177	138	124	181	138
SAM23877_RS01930	NZ_CP012382.1	424397	426211	-	1024	912	602	440	351	460	373	163	960	922	674	147	242	166	163	510	325	691	792	782	230	345	538	311	430	492	214	292	350	369	320	270	364	376	155	331	391
SAM23877_RS01935	NZ_CP012382.1	426478	427011	-	1866	1374	912	806	610	676	656	251	745	670	576	162	163	120	131	1054	624	1205	1149	1318	624	399	638	456	128	151	86	82	146	186	208	79	116	130	54	120	103
SAM23877_RS01940	NZ_CP012382.1	427241	428539	-	3	3	3	1	0	3	3	0	8	7	2	7	1	3	3	2	9	9	2	6	2	7	5	16	1	2	1	3	5	0	0	1	0	0	0	5	0
SAM23877_RS01945	NZ_CP012382.1	428529	428867	+	14	11	9	2	3	7	1	0	5	6	1	2	1	0	2	4	11	22	18	36	8	13	12	12	2	2	1	3	6	0	1	4	7	2	3	1	0
SAM23877_RS01950	NZ_CP012382.1	429191	429742	+	3	9	17	9	10	17	112	48	180	193	1108	25	13	16	14	5	6	5	5	7	3	38	49	53	227	153	380	115	297	15	6	51	27	62	345	546	706
SAM23877_RS01955	NZ_CP012382.1	429869	430792	-	73	87	56	77	61	71	43	32	168	180	107	8	25	13	17	80	59	109	64	87	133	317	417	522	19	22	12	11	20	20	25	9	14	5	7	27	25
SAM23877_RS01960	NZ_CP012382.1	430920	431978	+	362	261	203	102	99	82	83	38	99	105	79	33	65	67	59	221	117	253	309	248	155	142	170	143	44	76	43	72	66	55	58	33	62	35	27	79	68
SAM23877_RS01965	NZ_CP012382.1	432275	432772	-	11	11	10	4	3	6	5	5	52	44	15	26	31	27	37	9	3	8	4	9	7	205	246	361	12	26	27	39	21	16	19	26	20	20	69	32	41
SAM23877_RS01970	NZ_CP012382.1	432807	433685	-	25	23	19	10	10	28	7	5	83	70	37	49	77	30	52	17	16	17	15	26	11	539	744	846	25	39	74	46	45	15	15	31	30	40	125	93	81
SAM23877_RS01975	NZ_CP012382.1	434035	435210	+	70	48	33	24	38	46	56	20	159	218	108	67	76	63	70	60	49	66	37	55	62	1523	2071	2160	12	46	64	35	77	5	9	24	42	25	56	63	35
SAM23877_RS41070	NZ_CP012382.1	435420	435737	-	46	25	25	23	16	27	26	4	60	67	51	4	6	3	6	32	25	31	29	48	23	250	373	553	2	7	4	5	1	0	2	1	3	4	9	10	2
SAM23877_RS41075	NZ_CP012382.1	435771	436004	-	49	25	20	13	15	19	18	3	92	40	49	11	25	19	21	27	20	39	18	32	18	250	400	543	16	45	21	28	11	7	11	16	22	25	44	20	25
SAM23877_RS01985	NZ_CP012382.1	436315	437184	-	7	5	12	3	5	7	7	0	42	34	23	8	3	2	3	10	1	11	5	7	6	100	144	202	5	3	2	3	2	1	5	1	3	4	2	8	0
SAM23877_RS01995	NZ_CP012382.1	437657	439057	+	52	54	41	18	22	33	34	3	77	111	33	49	87	45	37	36	24	37	33	47	30	174	244	273	19	46	33	60	78	21	27	58	29	42	51	37	36
SAM23877_RS02000	NZ_CP012382.1	439073	440527	-	84	66	52	28	38	31	29	4	59	34	16	29	24	29	24	42	31	48	49	74	28	85	121	122	40	47	39	33	38	43	25	18	32	26	163	98	144
SAM23877_RS02005	NZ_CP012382.1	440608	441327	-	17	26	11	19	6	4	8	1	71	39	20	3	5	7	5	7	8	19	13	9	2	56	34	75	7	9	4	3	6	2	8	3	2	3	2	4	13
SAM23877_RS02010	NZ_CP012382.1	441561	441974	-	10	9	8	6	1	0	6	3	35	18	4	0	10	4	9	4	3	4	0	15	0	27	30	58	17	14	18	11	10	12	15	12	8	6	10	15	6
SAM23877_RS02015	NZ_CP012382.1	442168	443154	-	46	61	25	17	6	7	4	1	14	13	11	2	1	2	1	9	6	27	23	34	8	16	24	18	0	5	5	6	17	6	9	7	2	2	7	10	7
SAM23877_RS02020	NZ_CP012382.1	443474	446161	+	11	9	4	4	1	5	4	0	10	2	3	1	6	1	0	7	1	5	2	13	4	8	3	3	2	3	5	6	3	1	0	0	0	11	7	1	4
SAM23877_RS41080	NZ_CP012382.1	446311	446544	+	0	2	0	0	0	0	0	0	0	0	0	0	0	0	0	0	0	0	0	1	0	1	0	0	0	0	0	0	0	0	0	0	0	0	0	1	0
SAM23877_RS02025	NZ_CP012382.1	446603	446842	+	5	6	5	5	3	4	3	4	11	11	10	10	9	18	12	10	3	3	8	12	0	32	37	37	2	9	5	2	0	3	3	2	4	3	12	0	10
SAM23877_RS02030	NZ_CP012382.1	447177	448073	+	105	88	79	31	38	36	18	10	13	28	24	2	6	0	11	56	45	71	75	109	46	28	37	41	3	9	1	11	13	7	7	6	4	21	4	13	7
SAM23877_RS38850	NZ_CP012382.1	448413	449285	-	8	9	9	8	8	13	4	5	5	8	6	2	4	3	3	7	7	10	12	20	8	29	24	47	4	3	12	1	13	6	12	0	0	0	5	1	4
SAM23877_RS02050	NZ_CP012382.1	449973	450695	+	628	440	744	318	618	588	155	165	73	113	98	49	34	23	23	1007	599	784	902	782	1403	61	147	104	34	53	24	15	46	130	212	13	34	42	22	42	31
SAM23877_RS02055	NZ_CP012382.1	450794	452011	-	3301	4255	1459	1397	454	808	359	249	1568	896	1301	75	132	75	118	834	856	2443	2851	2111	147	89	150	129	5331	4103	1025	1115	1810	1826	810	883	1216	1137	1157	2860	3146
SAM23877_RS02060	NZ_CP012382.1	452297	453103	-	974	1043	727	892	853	1052	893	493	576	775	1032	120	183	170	152	1369	902	629	1614	1657	403	433	636	488	249	556	283	320	469	235	340	280	351	397	224	369	400
SAM23877_RS02065	NZ_CP012382.1	453338	455830	+	9	15	11	13	13	18	56	39	223	247	347	38	49	59	31	29	25	29	29	36	18	2628	3786	3509	30	21	386	401	436	10	38	144	125	132	154	151	194
SAM23877_RS02070	NZ_CP012382.1	455923	457641	-	281	370	163	260	128	106	68	72	134	75	166	11	10	11	19	95	59	151	168	121	41	18	24	15	232	291	140	191	192	332	216	165	180	198	78	174	158
SAM23877_RS02075	NZ_CP012382.1	457728	458300	-	418	359	317	215	183	184	83	42	18	36	32	14	12	19	9	214	217	365	145	369	272	18	24	36	43	93	36	46	62	82	70	44	52	40	27	37	31
SAM23877_RS02080	NZ_CP012382.1	458507	459097	-	1776	1537	966	916	787	509	484	194	428	535	500	67	61	74	45	983	829	1323	1032	1538	516	691	869	928	76	82	72	75	85	98	110	73	86	103	47	62	86
SAM23877_RS02085	NZ_CP012382.1	459131	459382	-	84	71	66	32	22	33	16	13	15	21	27	7	9	8	6	44	40	44	55	57	20	19	20	26	16	30	11	14	18	11	18	11	18	19	6	20	13
SAM23877_RS02090	NZ_CP012382.1	459657	460466	+	8	14	4	1	4	4	4	1	11	7	8	2	4	0	0	3	3	9	3	4	15	13	15	24	16	10	10	3	13	1	2	3	3	1	11	10	9
SAM23877_RS02095	NZ_CP012382.1	460629	461375	-	121	128	69	83	71	73	55	35	162	156	151	13	25	19	39	126	90	122	146	147	54	257	327	501	25	27	40	34	32	18	33	26	23	30	26	32	51
SAM23877_RS02100	NZ_CP012382.1	461563	463293	-	51	32	30	11	18	17	20	4	34	38	36	17	22	10	32	36	34	36	35	46	25	109	140	194	41	62	40	57	53	21	33	52	38	26	21	29	42
SAM23877_RS02105	NZ_CP012382.1	463395	464291	-	706	556	350	246	333	273	220	78	235	473	221	48	50	38	26	934	563	477	478	597	364	1067	1251	1423	29	19	37	63	53	33	42	45	33	53	26	23	36
SAM23877_RS02110	NZ_CP012382.1	464539	465558	+	17	17	16	7	7	11	10	2	26	13	19	8	7	7	2	12	11	17	12	21	5	44	46	63	0	2	2	3	2	1	1	2	5	2	3	4	1
SAM23877_RS02115	NZ_CP012382.1	465555	466775	+	14	15	15	6	2	6	15	5	24	27	10	6	6	3	10	9	7	11	6	11	13	23	34	47	10	22	10	10	21	10	12	28	6	10	5	18	18
SAM23877_RS02120	NZ_CP012382.1	466779	467264	+	4	3	2	4	5	3	1	2	9	6	2	0	0	2	0	4	2	9	2	6	2	10	12	16	0	0	0	0	0	0	0	0	0	0	0	0	0
SAM23877_RS02125	NZ_CP012382.1	467261	468196	+	55	30	24	22	29	22	10	5	25	24	8	2	2	1	5	41	23	42	31	39	44	30	45	64	5	2	1	2	4	2	4	2	0	0	4	1	4
SAM23877_RS02130	NZ_CP012382.1	468500	468973	-	1	2	5	5	3	3	2	0	5	6	3	1	3	1	7	3	2	5	1	1	3	21	20	19	128	19	7	1	9	4	15	8	0	1	19	12	7
SAM23877_RS02135	NZ_CP012382.1	469207	469677	+	64	57	55	22	47	51	91	25	266	254	45	7	19	12	9	56	36	58	50	62	37	67	93	70	13	10	13	10	39	19	14	3	9	3	1	1	17
SAM23877_RS02140	NZ_CP012382.1	469912	470640	-	82	37	28	9	3	4	1	0	12	11	7	5	8	5	3	22	7	40	30	18	14	38	39	86	0	2	1	0	4	8	2	3	0	1	19	9	4
SAM23877_RS02145	NZ_CP012382.1	470737	471405	-	173	85	58	19	15	16	4	1	4	0	2	18	8	3	0	46	20	89	57	51	38	1	2	5	3	0	0	3	0	5	6	4	7	4	1	0	2
SAM23877_RS02150	NZ_CP012382.1	471549	472211	+	305	144	78	24	5	9	2	1	11	11	9	3	4	1	4	28	13	133	55	25	6	5	6	10	11	13	6	11	14	14	16	9	20	11	8	17	22
SAM23877_RS02155	NZ_CP012382.1	472262	472747	-	973	788	703	817	1029	732	591	272	203	335	327	101	112	95	46	1521	1114	1239	1056	2000	2090	484	923	578	74	105	43	39	54	124	237	42	67	59	19	31	52
SAM23877_RS02160	NZ_CP012382.1	472946	473965	-	1421	1243	826	885	1017	1057	1284	458	821	1065	1072	73	97	67	63	1246	831	1032	1176	1478	815	604	857	737	111	159	80	82	159	130	124	89	112	112	28	100	99
SAM23877_RS02165	NZ_CP012382.1	474081	474932	+	13	21	15	0	4	3	2	0	5	4	1	0	1	2	1	1	4	4	5	3	0	4	3	13	2	3	2	4	0	0	6	4	5	3	3	2	7
SAM23877_RS02170	NZ_CP012382.1	474925	476343	+	77	60	57	58	55	58	28	16	21	28	21	5	6	6	2	80	76	65	54	84	95	37	52	46	4	1	14	7	2	1	4	8	0	1	5	2	0
SAM23877_RS02175	NZ_CP012382.1	476412	477221	-	236	128	88	80	64	181	149	51	28	22	130	580	388	327	231	49	69	198	124	193	58	352	543	212	43	125	3931	189	243	193	316	3763	108	179	749	23	81
SAM23877_RS02180	NZ_CP012382.1	477218	477532	-	157	99	60	52	24	121	73	40	18	20	124	441	288	268	199	26	42	143	69	99	25	260	312	124	53	143	3469	183	282	132	309	3174	63	168	685	9	52
SAM23877_RS02185	NZ_CP012382.1	477582	478469	-	420	258	177	185	169	355	276	98	57	63	210	481	280	244	210	240	219	501	259	485	372	635	935	292	35	136	3306	183	228	104	382	3088	129	128	587	27	37
SAM23877_RS41085	NZ_CP012382.1	478756	478956	-	238	105	131	90	92	143	169	44	31	26	91	293	94	102	60	115	110	327	139	253	194	332	541	203	12	96	1146	104	84	26	258	873	39	58	231	16	27
SAM23877_RS02195	NZ_CP012382.1	479197	479733	-	123	87	82	66	58	113	52	27	35	28	63	50	14	14	13	45	86	143	84	205	46	95	140	85	3	25	322	12	20	15	47	172	9	5	57	13	17
SAM23877_RS02200	NZ_CP012382.1	479979	480584	-	468	381	366	406	315	1051	1121	300	195	188	497	236	77	69	33	333	347	796	535	921	578	889	1373	573	44	94	1186	93	96	45	175	683	26	37	231	32	15
SAM23877_RS02205	NZ_CP012382.1	480631	480873	-	230	122	138	160	88	492	975	192	53	42	326	945	287	168	154	162	149	504	230	504	216	750	1376	545	67	397	4442	479	482	109	726	1969	112	174	1016	19	35
SAM23877_RS02210	NZ_CP012382.1	481134	481979	+	2044	1573	881	1136	653	1441	2409	789	976	904	2343	1584	1084	708	1108	1058	1118	2894	2169	3399	939	1953	2977	1422	630	4052	17637	3297	3309	961	4799	9637	1495	1553	5929	728	757
SAM23877_RS02215	NZ_CP012382.1	482149	482604	+	927	682	598	605	641	1284	1360	416	409	502	809	968	443	348	292	922	799	1221	823	1508	1108	1082	1687	1084	455	1304	3295	710	566	446	1032	2448	478	438	917	286	324
SAM23877_RS02220	NZ_CP012382.1	482650	483621	-	1366	1275	928	822	779	967	1329	567	1206	1714	1439	144	155	110	101	1539	877	1254	1467	2040	616	1486	2260	1770	189	202	167	179	194	294	227	69	115	123	92	189	143
SAM23877_RS02225	NZ_CP012382.1	483618	484472	-	1910	1327	1238	873	881	1544	1649	614	1813	2257	2337	415	506	352	315	1538	1126	1662	1544	2665	1034	2963	3941	3409	485	586	404	435	546	602	431	218	273	284	148	269	385
SAM23877_RS02230	NZ_CP012382.1	484671	485030	-	574	613	357	380	268	355	268	164	285	261	482	16	31	20	37	411	367	473	726	919	184	119	187	150	46	67	72	93	67	56	54	43	78	76	25	45	66
SAM23877_RS02235	NZ_CP012382.1	485027	486343	-	1443	1231	773	688	539	770	509	190	403	503	721	95	198	92	153	1029	1020	1046	1525	2060	311	226	334	272	218	351	242	331	331	358	331	198	346	300	108	220	262
SAM23877_RS02240	NZ_CP012382.1	486622	490782	+	4925	4532	2592	3287	2431	2874	3179	1444	4261	3843	4631	323	579	366	576	3894	3106	4131	5492	6238	1973	1534	2284	2208	1168	1686	894	1174	1256	1419	1208	806	1210	1054	654	1451	1376
SAM23877_RS02245	NZ_CP012382.1	490782	491078	+	346	382	198	223	172	169	312	113	428	445	501	17	21	14	18	209	249	298	316	517	91	150	240	212	39	57	32	39	45	42	65	40	51	39	17	41	43
SAM23877_RS02250	NZ_CP012382.1	491162	492109	-	776	713	646	374	263	356	186	78	195	217	292	24	36	19	25	274	226	454	390	656	290	41	85	65	162	182	92	132	126	161	156	101	118	132	78	127	162
SAM23877_RS02255	NZ_CP012382.1	492236	492982	-	1136	936	899	351	497	982	385	173	289	361	305	212	195	141	127	1758	658	710	1323	846	957	121	191	150	221	398	212	261	287	334	291	121	430	266	120	191	216
SAM23877_RS02260	NZ_CP012382.1	493344	493841	+	87	113	70	42	36	35	70	36	186	168	133	16	25	28	9	88	40	76	77	106	26	86	134	105	31	15	15	8	30	10	15	10	17	16	10	14	6
SAM23877_RS02265	NZ_CP012382.1	493994	499993	-	27	28	30	23	22	45	47	27	175	170	98	24	32	30	25	22	30	25	39	59	22	297	444	459	6	25	12	18	23	11	20	9	17	11	17	10	20
SAM23877_RS02270	NZ_CP012382.1	500022	502553	-	71	53	39	51	39	39	43	24	115	114	70	30	41	23	16	81	47	61	67	116	65	295	405	377	17	2	1	12	19	10	18	19	10	13	20	11	22
SAM23877_RS02275	NZ_CP012382.1	502609	505515	-	70	50	45	36	42	51	43	18	97	162	75	32	43	49	49	59	26	44	58	71	42	203	324	259	17	32	29	28	13	23	23	12	7	12	24	17	16
SAM23877_RS02280	NZ_CP012382.1	505522	506595	-	77	53	40	23	17	39	35	5	157	167	61	101	121	98	68	48	30	46	49	82	34	452	643	637	5	25	18	41	20	15	30	16	13	9	52	33	17
SAM23877_RS02285	NZ_CP012382.1	507145	509091	+	159	157	90	57	61	90	95	39	292	352	137	64	64	73	48	138	110	108	131	201	43	778	982	915	16	21	32	32	50	6	8	21	22	17	19	34	27
SAM23877_RS02290	NZ_CP012382.1	509152	509526	+	300	275	254	191	267	331	317	146	251	274	322	147	136	54	65	318	192	235	247	349	213	190	283	205	188	499	95	66	143	136	372	94	118	161	78	140	125
SAM23877_RS02295	NZ_CP012382.1	509634	511832	-	2269	2677	1167	1421	748	482	324	190	317	337	681	20	41	23	21	1001	1034	2120	1865	1848	440	181	246	348	501	330	197	389	557	826	254	78	189	209	173	434	592
SAM23877_RS02300	NZ_CP012382.1	511997	512554	-	410	333	254	244	245	124	178	72	156	214	137	299	517	280	272	391	301	399	309	555	284	205	337	262	143	335	119	225	219	251	327	208	219	209	86	184	187
SAM23877_RS02305	NZ_CP012382.1	512565	514817	-	2321	1887	1382	1309	1175	765	779	316	940	1205	691	438	715	531	462	1931	1632	2104	2269	2941	1239	1139	1704	1422	255	441	228	444	446	449	666	340	409	337	172	300	351
SAM23877_RS02310	NZ_CP012382.1	515029	516363	-	82	84	46	41	25	28	17	6	216	147	89	9	29	22	33	26	26	58	80	57	16	81	91	91	69	36	65	64	89	38	22	32	40	48	41	50	67
SAM23877_RS02315	NZ_CP012382.1	516408	517745	-	31	24	19	14	9	17	11	4	43	37	21	2	7	3	11	10	13	23	15	34	7	79	89	101	32	28	22	29	20	18	18	19	18	15	25	21	43
SAM23877_RS02320	NZ_CP012382.1	518315	519190	-	69	69	34	27	10	26	8	7	68	63	38	9	16	16	14	17	21	51	53	60	14	58	58	94	18	20	7	16	12	12	20	12	25	19	22	21	19
SAM23877_RS02325	NZ_CP012382.1	519610	520536	+	23	18	6	4	4	2	1	1	37	19	13	2	4	1	14	6	2	16	17	6	0	21	26	52	9	17	1	5	1	11	17	5	5	8	10	11	10
SAM23877_RS02330	NZ_CP012382.1	520647	521642	+	386	274	342	85	85	211	90	24	103	135	120	29	26	14	15	190	142	259	211	361	199	192	238	219	50	59	19	23	47	20	35	28	30	29	19	44	59
SAM23877_RS02335	NZ_CP012382.1	521787	522461	-	180	288	108	125	82	97	121	94	573	464	360	7	62	24	28	131	161	175	341	333	46	23079	26607	43006	4	2	11	17	2	38	77	5	8	12	4	23	12
SAM23877_RS02340	NZ_CP012382.1	522884	523291	-	52	51	53	19	27	63	72	28	163	248	154	29	68	36	45	26	29	51	48	91	28	223	259	305	85	106	60	27	57	38	67	45	62	48	20	42	88
SAM23877_RS02345	NZ_CP012382.1	523435	524484	+	50	62	36	30	24	19	60	23	201	167	91	13	23	8	5	58	51	55	96	111	29	1797	2240	3438	25	32	14	27	22	55	100	9	12	17	15	29	41
SAM23877_RS02350	NZ_CP012382.1	524526	526310	-	59	32	44	12	18	39	35	12	65	82	43	59	88	52	67	37	26	70	28	72	57	190	189	305	36	68	68	65	81	46	47	54	83	70	23	74	101
SAM23877_RS02355	NZ_CP012382.1	526678	528144	+	40	22	21	15	13	16	25	8	63	65	28	34	40	22	25	35	36	37	37	57	28	135	163	180	4	13	20	23	24	5	23	35	22	53	246	223	346
SAM23877_RS02360	NZ_CP012382.1	528210	529781	+	7	6	4	5	2	8	3	5	42	28	9	2	21	23	38	6	2	9	6	18	3	50	56	58	8	16	15	16	26	7	8	33	21	26	242	242	394
SAM23877_RS02365	NZ_CP012382.1	529778	531868	+	37	22	25	16	11	18	27	10	79	103	38	15	43	28	29	27	25	32	23	71	24	112	166	179	18	34	27	13	31	11	11	43	14	18	276	238	380
SAM23877_RS02370	NZ_CP012382.1	532125	534509	+	104	79	89	88	79	103	132	58	138	277	186	124	113	80	71	102	72	85	70	140	64	1273	1576	1782	31	85	43	63	110	35	61	38	16	44	92	85	104
SAM23877_RS02375	NZ_CP012382.1	534692	535300	-	341	514	129	295	141	151	137	141	679	437	765	23	45	31	27	166	205	131	546	434	7	103	163	138	551	252	305	226	344	152	115	112	113	126	134	307	352
SAM23877_RS02380	NZ_CP012382.1	535523	536242	-	1610	1829	1022	1461	1099	1087	1506	963	2148	2546	3418	68	180	93	54	1225	1200	767	1875	2421	419	1034	1472	1113	625	587	201	134	293	207	354	161	178	170	170	273	304
SAM23877_RS02385	NZ_CP012382.1	536418	537449	-	3558	3372	1461	1502	864	643	678	430	1290	921	1321	26	101	31	68	1304	954	991	3009	2201	147	186	249	275	254	484	269	562	484	631	319	281	624	603	213	630	426
SAM23877_RS02390	NZ_CP012382.1	537490	538263	-	906	742	386	355	232	213	169	88	264	267	297	17	48	35	57	376	350	242	713	601	76	58	71	94	219	308	156	417	308	375	129	157	279	412	137	358	239
SAM23877_RS02395	NZ_CP012382.1	538263	539369	-	2842	2468	1290	1116	646	822	544	308	987	811	981	24	63	64	50	1520	1342	988	2425	2570	369	221	328	319	144	193	103	209	188	292	116	134	298	232	64	226	196
SAM23877_RS02400	NZ_CP012382.1	539666	540655	-	493	570	248	268	168	316	207	101	146	131	345	9	3	9	11	246	201	351	484	477	140	8	15	19	37	71	31	48	61	54	13	52	85	108	30	80	128
SAM23877_RS39590	NZ_CP012382.1	540841	541041	-	30	17	11	9	5	13	12	8	31	22	29	4	15	13	11	11	15	14	15	41	7	18	24	39	31	23	19	16	6	20	16	4	14	14	2	21	15
SAM23877_RS02410	NZ_CP012382.1	541237	541632	-	159	167	149	157	127	120	122	81	222	186	225	42	65	47	64	161	114	98	156	180	74	58	95	78	81	151	60	70	105	41	90	45	64	79	58	63	71
SAM23877_RS02415	NZ_CP012382.1	541904	543304	-	104	84	85	32	33	67	32	15	111	79	61	16	23	22	34	55	54	77	56	141	43	31	66	47	20	50	51	54	76	34	46	33	31	51	29	68	48
SAM23877_RS02420	NZ_CP012382.1	543419	544417	+	831	603	431	244	332	305	368	118	279	515	245	110	173	108	105	1047	566	589	820	758	566	216	348	313	78	165	71	152	188	134	121	100	169	171	62	118	130
SAM23877_RS02425	NZ_CP012382.1	544668	545174	-	1724	1561	1451	1288	1383	1145	466	354	226	336	432	89	106	36	52	1031	679	701	862	1388	998	72	136	68	1354	920	422	1171	1347	2231	738	481	985	899	255	585	564
SAM23877_RS02430	NZ_CP012382.1	545379	546661	-	549	381	348	208	211	300	194	85	205	312	208	57	79	39	49	366	210	383	274	529	335	80	119	104	220	211	104	149	223	234	125	120	155	167	51	112	167
SAM23877_RS37060	NZ_CP012382.1	546698	547184	+	0	0	0	0	0	1	0	1	0	1	1	1	1	0	3	0	0	1	1	2	0	2	1	1	2	2	0	0	2	4	0	1	2	3	0	1	0
SAM23877_RS02435	NZ_CP012382.1	547294	548241	+	156	167	175	99	128	115	101	23	89	151	111	18	24	26	18	138	139	144	191	307	110	63	90	57	45	48	23	26	42	43	71	22	35	32	19	39	33
SAM23877_RS02440	NZ_CP012382.1	548393	549037	+	114	146	48	54	46	39	79	227	320	273	122	0	2	0	0	17	12	25	21	38	13	17	6	8	10	3	7	36	14	6	0	4	1	2	1	0	4
SAM23877_RS02445	NZ_CP012382.1	549136	549744	+	24	46	4	14	11	3	22	64	109	83	45	0	1	1	0	3	2	5	3	9	1	2	3	4	8	2	6	14	8	0	2	4	0	2	3	2	1
SAM23877_RS02450	NZ_CP012382.1	549817	550551	+	27	76	9	14	19	14	37	145	235	142	70	1	0	2	1	5	5	5	7	11	3	6	6	9	2	6	2	12	12	2	1	2	0	0	0	0	0
SAM23877_RS40510	NZ_CP012382.1	550922	551638	+	701	634	556	424	464	735	743	420	637	899	909	609	624	378	379	627	409	402	496	857	502	427	647	414	575	879	416	483	544	416	563	441	462	567	418	538	651
SAM23877_RS39595	NZ_CP012382.1	551799	552152	+	59	36	54	23	15	41	29	16	20	46	44	1	6	5	9	21	19	32	22	60	16	24	49	31	21	22	26	32	29	16	22	22	27	16	20	18	27
SAM23877_RS39600	NZ_CP012382.1	552146	552553	+	4	1	4	6	2	4	3	1	0	5	2	5	7	1	2	2	0	0	0	6	2	2	3	5	0	4	9	11	13	1	6	3	4	0	2	5	11
SAM23877_RS02465	NZ_CP012382.1	552941	553933	-	131	140	107	39	50	52	63	22	91	108	91	20	26	28	33	99	52	117	88	117	46	61	59	75	17	44	27	39	71	31	22	25	47	28	24	48	33
SAM23877_RS02470	NZ_CP012382.1	553986	554381	+	20	20	27	4	3	6	6	3	36	35	32	10	22	12	20	1	7	3	6	11	1	16	19	28	15	12	13	10	12	15	14	16	18	31	23	16	31
SAM23877_RS02475	NZ_CP012382.1	554488	555912	-	107	98	70	48	38	56	40	20	86	115	78	8	16	5	9	63	52	75	63	117	54	35	36	40	42	21	14	22	14	27	20	23	45	20	7	16	26
SAM23877_RS02480	NZ_CP012382.1	556102	557208	+	39	27	39	24	17	38	35	15	125	183	104	18	18	9	22	27	19	38	32	33	17	81	133	59	93	122	28	21	66	27	25	22	16	29	28	40	63
SAM23877_RS02485	NZ_CP012382.1	557218	558026	-	294	239	347	184	243	339	209	94	110	145	103	15	15	8	12	250	148	256	177	316	557	24	68	31	98	145	20	39	70	70	54	27	46	46	30	24	43
SAM23877_RS02490	NZ_CP012382.1	558162	558695	+	41	24	30	12	13	54	30	13	43	68	47	51	46	30	8	38	22	21	27	71	25	43	68	35	48	24	10	44	36	45	52	16	35	40	24	28	8
SAM23877_RS02495	NZ_CP012382.1	558704	559491	-	22	18	42	17	32	113	78	62	89	127	66	36	19	19	23	29	10	20	13	29	31	100	152	102	36	59	54	24	22	21	24	48	23	33	33	11	19
SAM23877_RS02505	NZ_CP012382.1	559972	563169	-	49	8	23	67	40	214	188	154	401	316	365	284	329	298	399	22	16	46	17	37	23	339	465	372	244	75	1435	267	641	433	111	1379	739	703	535	156	276
SAM23877_RS02510	NZ_CP012382.1	563771	564085	+	4	2	2	2	0	9	13	3	8	4	1	9	6	3	4	6	4	7	2	6	2	14	17	3	1	2	19	3	21	8	3	10	9	10	12	2	7
SAM23877_RS02515	NZ_CP012382.1	564094	564810	-	118	88	138	30	21	83	66	20	86	118	90	33	51	39	25	62	66	123	81	215	47	73	80	76	42	79	51	75	135	50	55	57	64	61	31	64	79
SAM23877_RS37065	NZ_CP012382.1	564839	565679	-	81	58	161	39	61	84	33	23	15	28	18	2	1	1	0	81	51	54	59	79	72	9	23	15	5	12	4	11	3	8	8	4	14	1	5	0	4
SAM23877_RS02520	NZ_CP012382.1	566313	567515	+	3	1	1	2	1	2	1	0	1	1	0	1	0	0	1	2	3	0	1	1	0	0	2	2	0	4	0	1	5	0	6	2	0	1	0	0	0
SAM23877_RS41090	NZ_CP012382.1	568372	568842	-	440	397	246	175	115	131	153	69	181	165	144	34	90	52	47	258	193	426	453	464	144	79	96	87	72	119	70	113	128	184	242	116	118	130	37	90	82
SAM23877_RS02530	NZ_CP012382.1	569098	570099	-	56	54	51	35	22	33	56	14	133	163	110	66	121	72	106	32	30	54	50	93	27	116	172	207	67	131	79	67	64	63	54	92	103	111	61	49	111
SAM23877_RS02535	NZ_CP012382.1	570096	570737	-	25	18	21	17	27	38	51	17	58	69	49	39	39	47	28	32	28	20	24	49	32	77	133	126	12	30	14	10	9	23	10	7	12	10	4	8	13
SAM23877_RS02540	NZ_CP012382.1	570934	571134	-	12	14	29	16	10	21	27	12	110	119	74	56	83	34	46	20	11	17	19	21	6	68	113	87	22	25	30	8	10	13	13	1	4	8	10	16	12
SAM23877_RS02545	NZ_CP012382.1	571526	572374	-	100	99	89	78	47	125	135	56	1274	1402	503	1718	2119	1174	1592	75	52	62	52	103	26	629	940	623	109	166	133	66	163	59	77	58	55	80	54	69	127
SAM23877_RS02550	NZ_CP012382.1	572646	573587	+	31	16	21	10	6	16	24	12	315	247	83	1009	1858	885	1718	7	11	17	7	19	4	80	94	101	7	7	23	19	23	8	10	14	6	11	20	20	17
SAM23877_RS02555	NZ_CP012382.1	573899	574465	+	14	9	16	14	8	17	7	8	68	73	289	169	228	109	245	5	8	15	19	18	6	30	78	61	6	24	19	7	3	3	9	5	2	7	23	38	70
SAM23877_RS02560	NZ_CP012382.1	574658	575548	-	38	31	16	23	19	17	34	10	153	149	39	70	130	71	120	47	22	14	30	34	14	205	295	280	34	56	22	43	64	51	103	29	34	40	13	38	25
SAM23877_RS02565	NZ_CP012382.1	575873	576556	+	5	3	2	0	1	5	0	0	19	7	4	4	5	1	8	1	1	2	0	4	3	12	7	12	2	8	1	1	5	1	14	0	1	0	1	7	2
SAM23877_RS41095	NZ_CP012382.1	576553	577092	+	8	6	4	5	1	0	6	2	261	141	9	6	12	11	13	3	4	8	7	4	1	38	57	67	6	19	17	10	10	6	18	11	16	19	4	8	16
SAM23877_RS02575	NZ_CP012382.1	577134	578393	+	8	10	7	12	8	4	5	1	248	135	15	8	12	5	9	13	4	10	25	6	7	67	62	64	13	12	41	14	21	10	11	4	4	15	15	14	13
SAM23877_RS02580	NZ_CP012382.1	578431	579198	+	6	6	6	11	3	1	4	0	339	163	24	8	15	2	11	4	4	10	13	5	1	50	45	71	13	9	12	10	12	10	22	20	8	9	11	26	17
SAM23877_RS41100	NZ_CP012382.1	579478	580110	+	82	55	85	14	16	68	97	10	250	374	180	32	38	25	17	60	40	59	32	68	61	618	980	800	17	32	246	267	312	12	38	62	80	109	47	68	58
SAM23877_RS02590	NZ_CP012382.1	580287	581216	-	312	294	162	108	134	64	71	39	85	98	97	4	21	39	24	323	171	199	213	224	73	44	60	57	30	21	18	38	28	15	25	20	43	29	12	22	13
SAM23877_RS02595	NZ_CP012382.1	581330	581857	+	313	244	172	76	82	92	62	33	74	73	104	17	21	12	10	118	79	160	208	171	77	25	53	35	29	41	18	10	33	35	62	9	17	55	21	20	39
SAM23877_RS02600	NZ_CP012382.1	582051	583493	-	105	132	116	93	51	123	34	44	175	164	286	55	188	133	204	51	70	88	103	159	21	161	262	184	152	57	349	445	480	134	121	106	189	158	97	177	163
SAM23877_RS02605	NZ_CP012382.1	583664	584326	-	307	207	195	107	106	147	129	58	288	356	132	240	514	358	379	157	197	173	207	419	118	331	452	429	44	71	105	151	103	131	537	103	89	97	30	98	101
SAM23877_RS37075	NZ_CP012382.1	584292	584954	-	32	19	16	11	10	13	7	5	20	38	8	21	11	9	15	11	14	17	14	42	16	26	54	39	2	18	9	2	13	15	27	9	7	10	7	0	3
SAM23877_RS02610	NZ_CP012382.1	585024	585173	+	19	10	6	9	10	21	5	5	13	6	5	5	7	7	3	21	17	33	11	17	26	22	30	26	5	0	1	6	0	5	0	5	0	7	0	1	3
SAM23877_RS02615	NZ_CP012382.1	585222	585527	-	40	33	26	6	4	22	22	3	38	33	20	4	4	7	14	7	5	18	9	9	9	50	53	32	12	27	26	4	0	4	55	18	8	6	10	3	7
SAM23877_RS02620	NZ_CP012382.1	585763	586122	+	2225	2010	1157	1179	1374	857	756	271	644	936	757	665	1152	882	912	3561	2181	1687	2553	2730	1494	771	1180	985	622	1217	582	774	929	897	817	726	776	894	405	586	590
SAM23877_RS02625	NZ_CP012382.1	586157	586624	-	10	13	12	5	9	33	34	25	36	24	70	26	31	11	39	17	9	11	7	14	8	94	152	105	3	29	130	24	20	15	15	69	9	7	32	22	18
SAM23877_RS02630	NZ_CP012382.1	586859	587095	+	233	238	195	172	267	234	286	116	120	173	202	105	115	81	38	338	308	206	301	496	276	169	280	224	35	74	24	37	41	74	97	51	52	68	59	42	59
SAM23877_RS02635	NZ_CP012382.1	587408	588061	+	353	290	154	56	41	80	52	24	183	207	203	13	20	15	16	221	92	294	475	332	83	176	256	315	33	28	22	27	42	38	41	42	15	15	25	37	32
SAM23877_RS02640	NZ_CP012382.1	588274	591039	+	360	237	175	167	135	190	356	216	691	1031	440	303	412	244	220	281	319	284	376	647	135	2277	3092	3133	51	115	158	102	159	182	394	98	98	100	85	72	68
SAM23877_RS02645	NZ_CP012382.1	591115	592179	-	192	159	132	135	87	93	199	77	369	409	262	72	168	111	111	90	136	118	116	319	48	2644	2833	7873	48	114	127	80	125	180	167	111	48	96	136	188	257
SAM23877_RS02650	NZ_CP012382.1	592447	592923	-	228	245	162	233	254	205	1507	510	4037	4137	2374	816	1609	1056	1117	214	406	188	225	544	93	26494	27005	65669	558	727	836	913	1534	1496	1211	409	535	580	1096	1841	1443
SAM23877_RS02655	NZ_CP012382.1	593081	594049	-	140	140	97	90	69	103	140	86	443	485	397	257	325	131	157	69	44	85	96	127	43	222	328	387	363	519	247	211	206	292	332	191	243	305	166	248	374
SAM23877_RS39610	NZ_CP012382.1	594315	594479	+	6	0	1	1	0	4	2	0	1	3	3	0	0	0	0	1	0	0	1	3	1	4	6	8	0	5	6	0	0	0	6	1	0	8	14	11	17
SAM23877_RS02660	NZ_CP012382.1	594670	595245	-	18	19	18	10	7	13	13	8	10	27	11	1	3	1	1	13	3	9	7	26	17	16	13	30	2	3	3	0	0	5	5	2	4	2	7	27	16
SAM23877_RS02665	NZ_CP012382.1	595532	597343	+	902	1802	1398	415	290	281	919	456	178	227	874	19	64	47	23	122	85	183	148	184	75	15	17	20	107	204	38	38	63	102	167	138	128	136	38	38	67
SAM23877_RS02670	NZ_CP012382.1	597343	599520	+	1778	3511	2448	794	630	686	1825	962	561	842	1897	160	294	231	231	336	336	364	322	484	286	286	337	342	798	1289	179	218	244	738	824	867	828	880	203	366	420
SAM23877_RS02675	NZ_CP012382.1	599533	600546	+	569	1240	979	424	343	352	908	389	241	394	689	41	61	96	37	255	209	227	247	369	196	224	324	319	113	164	52	35	54	99	165	89	118	124	34	58	71
SAM23877_RS02680	NZ_CP012382.1	600775	601278	-	545	325	281	287	393	370	263	115	144	202	159	37	41	29	17	472	378	479	356	791	534	186	294	247	25	46	10	24	46	32	65	15	30	24	13	21	26
SAM23877_RS02685	NZ_CP012382.1	601483	602187	+	185	126	96	34	35	88	24	8	41	68	86	8	23	9	14	115	79	142	75	164	110	37	53	40	113	127	36	42	41	50	33	20	41	31	15	38	68
SAM23877_RS02690	NZ_CP012382.1	602357	603220	+	1035	854	570	527	263	510	282	250	813	740	1461	32	54	24	63	215	191	656	572	545	120	176	261	248	208	280	214	159	309	333	234	139	162	166	178	194	343
SAM23877_RS02695	NZ_CP012382.1	603342	604382	+	1166	941	544	656	659	620	432	246	371	460	675	46	64	51	41	784	585	921	897	1114	657	241	334	312	32	63	44	42	68	77	112	48	57	67	34	33	53
SAM23877_RS02700	NZ_CP012382.1	604490	605200	-	14	12	17	7	7	8	3	2	7	9	8	3	4	0	0	10	11	11	14	19	14	13	16	13	0	0	2	0	0	0	0	0	0	0	0	0	1
SAM23877_RS02705	NZ_CP012382.1	605197	606615	-	13	8	16	14	20	16	10	12	16	16	12	1	2	1	2	21	12	24	14	29	25	24	38	39	0	3	1	2	0	0	2	4	0	0	2	3	8
SAM23877_RS02710	NZ_CP012382.1	606612	607931	-	6	5	4	4	0	0	2	0	3	8	2	4	4	0	3	1	5	4	2	4	3	16	10	14	5	6	1	1	0	2	0	5	0	0	3	1	7
SAM23877_RS02715	NZ_CP012382.1	608388	608810	+	138	86	104	108	68	324	603	147	69	83	428	130	107	76	51	65	127	212	110	240	84	544	921	321	14	68	811	70	50	13	167	363	8	27	106	2	5
SAM23877_RS02720	NZ_CP012382.1	608764	609267	-	273	206	153	151	173	183	158	58	161	194	145	14	12	13	16	285	193	284	247	479	239	146	195	171	11	11	9	17	9	9	15	17	7	16	4	4	14
SAM23877_RS02725	NZ_CP012382.1	609446	609661	+	21	5	8	11	8	34	46	10	14	8	20	45	36	30	27	10	6	25	6	18	12	59	78	35	6	9	582	26	59	5	33	156	6	16	66	56	62
SAM23877_RS02730	NZ_CP012382.1	609778	610977	-	372	385	327	234	186	261	280	128	675	668	559	62	120	90	88	257	195	282	296	499	134	292	365	461	167	173	119	178	177	86	110	137	145	164	89	177	231
SAM23877_RS02735	NZ_CP012382.1	611113	612069	-	1269	1340	1171	882	960	825	963	487	865	1069	880	174	235	193	175	1321	1008	1118	1469	1969	763	624	963	792	127	144	96	187	181	144	211	101	164	149	67	104	128
SAM23877_RS02740	NZ_CP012382.1	612444	613433	-	14	7	11	12	16	20	13	5	15	14	13	11	2	4	6	10	8	13	12	13	5	74	118	104	0	0	5	0	7	0	8	4	1	1	14	7	7
SAM23877_RS02745	NZ_CP012382.1	613484	614314	-	122	67	46	72	85	87	107	41	116	189	60	42	52	37	30	257	158	101	121	199	116	596	825	826	7	12	10	31	13	9	8	4	15	8	18	8	6
SAM23877_RS02750	NZ_CP012382.1	614505	615074	-	83	32	37	33	46	51	302	102	263	271	281	81	159	80	90	66	42	78	68	82	56	65	119	57	37	49	51	70	89	30	34	32	34	45	19	32	28
SAM23877_RS02755	NZ_CP012382.1	615218	616039	+	113	67	50	168	123	102	3000	1213	6505	6154	5183	3091	7943	5518	9825	380	356	472	467	393	131	585	1094	384	251	654	1869	4307	4132	256	220	254	611	626	266	608	528
SAM23877_RS02760	NZ_CP012382.1	616224	616616	-	549	474	219	198	126	130	113	59	171	148	208	63	150	78	97	277	171	462	567	434	98	121	165	179	81	100	48	96	75	105	79	72	136	114	86	109	116
SAM23877_RS02765	NZ_CP012382.1	616613	616909	-	615	363	266	159	131	125	127	42	181	136	154	340	789	491	582	321	197	428	404	427	188	105	158	124	619	956	328	737	527	935	338	391	751	506	284	458	603
SAM23877_RS02770	NZ_CP012382.1	617276	617794	+	63	44	21	25	24	24	1	4	13	13	76	4	9	2	7	37	9	49	64	16	13	2	5	5	81	277	21	15	35	119	209	5	30	12	9	23	28
SAM23877_RS02775	NZ_CP012382.1	617944	618675	+	82	47	32	28	18	19	2	12	14	35	43	0	5	4	2	38	7	31	49	18	9	15	13	15	59	167	19	9	20	69	91	16	12	5	12	5	13
SAM23877_RS02780	NZ_CP012382.1	618753	619823	-	18	4	17	6	6	6	6	6	12	5	11	2	0	3	0	13	9	19	5	10	11	13	17	16	16	13	0	10	0	5	13	5	0	1	4	5	4
SAM23877_RS02785	NZ_CP012382.1	620083	622305	+	47	66	70	72	61	106	178	148	687	745	913	47	75	48	63	49	50	41	44	85	29	323	515	443	199	211	197	121	264	45	51	143	95	202	247	296	549
SAM23877_RS02790	NZ_CP012382.1	622435	623289	+	0	3	2	0	0	2	5	4	60	54	46	57	54	68	52	0	0	0	1	1	0	18	30	29	94	54	59	47	59	6	5	79	43	68	91	152	273
SAM23877_RS02795	NZ_CP012382.1	623419	624717	+	279	72	77	166	108	515	302	192	244	137	336	42	136	83	141	28	55	58	67	145	32	270	484	330	25	32	578	104	127	33	45	1207	41	71	143	35	71
SAM23877_RS02800	NZ_CP012382.1	624737	626782	+	1621	695	997	331	359	1506	553	241	1347	1957	945	101	208	136	151	982	725	1504	707	1741	1384	1046	1408	1274	77	119	402	144	234	147	139	696	115	137	156	78	118
SAM23877_RS02805	NZ_CP012382.1	626894	627334	+	180	182	144	133	166	212	143	79	90	93	107	13	17	8	11	241	148	193	246	306	202	97	159	140	8	17	13	8	21	17	20	18	22	11	8	3	14
SAM23877_RS02810	NZ_CP012382.1	627493	627912	+	218	261	198	114	98	171	201	97	340	325	370	32	61	48	50	143	116	156	191	319	70	227	386	399	42	85	50	56	46	31	45	43	53	57	56	47	74
SAM23877_RS02815	NZ_CP012382.1	627909	629054	+	130	121	84	76	66	69	85	46	150	162	171	8	7	14	13	97	83	86	124	173	52	118	151	196	11	16	15	10	26	15	15	5	3	8	7	3	18
SAM23877_RS02820	NZ_CP012382.1	629254	630450	+	27	26	9	8	3	5	7	0	16	21	38	0	7	3	9	25	8	18	17	18	1	10	18	37	9	44	12	9	13	10	17	6	9	8	29	47	63
SAM23877_RS02825	NZ_CP012382.1	630559	631998	-	13	17	6	8	5	6	0	2	66	38	20	3	3	5	5	8	5	15	11	8	1	30	30	29	33	39	36	15	44	19	4	18	7	25	17	41	126
SAM23877_RS02830	NZ_CP012382.1	632104	633027	-	6	8	7	3	4	3	1	0	13	11	6	1	1	0	4	4	3	16	3	9	6	20	14	18	18	29	7	3	7	6	5	3	7	8	14	25	54
SAM23877_RS02835	NZ_CP012382.1	633040	634035	-	20	8	12	3	2	9	2	1	8	7	5	4	1	2	4	6	4	4	8	18	10	5	6	9	10	11	5	0	5	5	1	5	0	6	14	8	86
SAM23877_RS02840	NZ_CP012382.1	634129	635439	-	20	7	7	7	6	18	3	6	13	23	13	20	10	10	15	6	4	10	5	15	14	49	62	48	104	72	10	13	26	24	24	26	14	12	141	63	354
SAM23877_RS02845	NZ_CP012382.1	635751	636764	+	1784	1133	1140	566	552	804	554	263	657	794	544	131	180	93	115	1166	707	1291	1143	1606	1063	672	936	879	83	103	119	133	178	181	155	78	75	109	39	71	98
SAM23877_RS02850	NZ_CP012382.1	637177	637803	-	2691	2697	1667	1692	1236	1123	1211	630	853	852	1030	78	174	90	124	2000	1637	2044	3685	4355	764	486	746	568	146	220	149	346	383	277	391	198	306	257	116	135	169
SAM23877_RS02855	NZ_CP012382.1	637950	638510	+	967	837	719	811	1185	1366	1243	504	327	693	584	200	180	123	82	1493	1003	729	884	1677	1314	481	785	546	95	226	87	122	124	93	134	111	122	118	52	51	91
SAM23877_RS02860	NZ_CP012382.1	638536	639306	-	16	21	21	15	11	43	15	24	117	101	75	19	38	24	25	9	19	25	30	74	11	54	90	55	670	902	361	445	460	570	572	324	197	230	297	621	459
SAM23877_RS02865	NZ_CP012382.1	639400	640695	-	49	64	104	65	46	149	87	74	146	182	591	42	47	25	45	19	37	55	57	124	16	424	553	454	16	10	53	38	48	11	12	21	8	24	29	62	56
SAM23877_RS02870	NZ_CP012382.1	640692	642029	-	59	118	138	130	102	248	169	146	337	345	1342	209	386	221	299	71	68	60	76	153	34	818	1117	887	158	75	400	304	326	53	31	145	104	162	165	267	379
SAM23877_RS02875	NZ_CP012382.1	642026	643522	-	52	123	171	136	139	248	211	164	314	450	1454	271	381	256	283	63	89	51	108	188	26	1068	1619	1126	106	57	329	271	343	27	52	63	98	112	169	236	313
SAM23877_RS02880	NZ_CP012382.1	643892	644095	+	1	0	0	0	1	4	7	2	9	18	5	0	0	0	0	2	0	1	0	3	1	1	4	1	10	0	5	0	5	2	7	14	3	9	10	26	41
SAM23877_RS02885	NZ_CP012382.1	644323	645186	+	7	2	1	6	3	138	396	270	271	159	394	258	268	298	365	1	0	2	0	3	4	31	36	38	18	13	86	173	210	2	11	15	18	28	16	26	58
SAM23877_RS02890	NZ_CP012382.1	645244	645459	+	8	9	6	10	20	145	227	167	174	180	249	14	13	10	14	3	0	0	6	5	4	86	120	165	0	4	0	10	2	0	3	2	0	1	9	0	10
SAM23877_RS02895	NZ_CP012382.1	645613	647676	+	280	243	238	228	320	595	593	319	326	442	486	436	556	436	362	534	444	256	349	653	359	1070	1639	1488	126	305	203	269	231	263	293	117	194	138	161	156	232
SAM23877_RS02900	NZ_CP012382.1	647771	648442	+	589	700	431	499	486	348	787	308	1926	2233	809	236	279	202	158	575	590	508	1036	1346	274	4355	5508	5910	165	518	110	170	178	209	361	127	179	227	71	95	144
SAM23877_RS39615	NZ_CP012382.1	648475	648627	+	38	34	27	20	17	12	38	7	179	170	52	31	107	54	96	25	22	38	55	56	6	559	639	676	41	136	95	102	118	53	128	46	63	80	13	51	45
SAM23877_RS02905	NZ_CP012382.1	648867	650105	+	356	350	248	240	192	205	271	163	793	851	478	187	268	227	187	225	247	234	401	561	99	2007	2589	2610	154	313	173	183	216	202	409	149	184	173	102	144	194
SAM23877_RS02910	NZ_CP012382.1	650102	650776	+	182	168	110	124	99	118	145	75	375	446	241	72	143	71	82	99	121	103	161	249	57	800	1100	1008	63	152	74	96	98	89	147	76	48	82	35	56	85
SAM23877_RS02915	NZ_CP012382.1	650916	651761	+	23	26	17	14	18	25	20	12	33	32	15	2	2	6	5	16	22	12	20	48	13	81	125	99	7	11	1	9	6	2	12	5	0	5	4	1	0
SAM23877_RS02920	NZ_CP012382.1	651758	654271	+	4	14	6	15	15	18	11	8	27	32	25	6	1	5	2	9	10	16	21	18	13	85	89	104	17	15	3	5	6	5	10	1	0	13	3	7	6
SAM23877_RS02925	NZ_CP012382.1	654484	655881	+	3	6	4	7	3	6	2	1	11	4	6	0	1	1	3	0	0	5	0	4	3	18	14	23	12	2	0	0	6	5	9	0	3	0	2	3	12
SAM23877_RS02930	NZ_CP012382.1	655878	657101	+	6	5	1	2	3	3	2	2	11	8	5	2	2	0	2	0	1	2	2	2	2	16	16	22	15	13	5	8	8	6	9	3	5	2	7	3	17
SAM23877_RS02935	NZ_CP012382.1	657136	657984	-	109	93	38	65	43	41	37	19	108	124	139	6	9	4	10	51	51	97	139	125	40	57	65	69	13	14	14	10	30	22	8	10	25	7	8	9	11
SAM23877_RS02940	NZ_CP012382.1	658133	658870	+	12	15	14	7	2	4	4	4	21	32	11	1	4	1	2	4	2	5	9	8	1	17	22	29	5	5	1	0	1	5	2	5	4	10	0	2	0
SAM23877_RS02945	NZ_CP012382.1	659012	659875	-	26	19	11	25	21	16	5	7	75	77	36	2	2	3	2	5	6	13	12	15	9	31	35	33	30	11	39	48	49	66	58	21	15	21	15	21	28
SAM23877_RS02950	NZ_CP012382.1	660035	662254	-	341	389	139	724	494	230	328	250	9187	10002	2648	180	155	141	146	68	36	163	114	76	35	2513	2347	1799	2057	1310	5428	6607	8520	5514	5464	1758	2207	3249	3071	2946	3411
SAM23877_RS02955	NZ_CP012382.1	662515	663615	-	11	21	3	10	5	10	5	3	23	12	22	5	4	5	3	2	8	16	14	12	7	22	29	28	6	8	4	6	13	7	3	2	1	8	6	13	9
SAM23877_RS02960	NZ_CP012382.1	663768	664193	-	15	27	19	13	10	5	10	9	50	44	24	1	6	4	3	16	8	20	16	32	18	9	24	22	7	12	1	4	0	9	7	1	2	4	2	11	5
SAM23877_RS02965	NZ_CP012382.1	664333	665367	+	66	40	25	23	15	11	19	6	75	82	53	0	4	1	7	43	38	51	67	43	16	30	37	36	2	5	3	7	1	0	6	4	4	2	0	2	3
SAM23877_RS02970	NZ_CP012382.1	665522	666730	-	238	184	167	80	107	104	74	51	158	166	96	28	29	24	34	207	162	268	153	251	204	246	358	214	62	99	20	32	22	113	151	8	4	10	9	25	26
SAM23877_RS02975	NZ_CP012382.1	666883	668982	+	288	267	298	58	42	65	60	28	125	161	211	18	9	6	12	116	73	182	129	159	81	71	116	117	165	181	75	82	91	95	426	55	72	63	49	95	135
SAM23877_RS02980	NZ_CP012382.1	669072	669653	+	698	562	356	170	85	128	117	52	246	174	279	95	226	203	157	245	158	429	420	351	114	93	149	145	124	224	89	142	147	244	318	102	152	156	98	124	162
SAM23877_RS02985	NZ_CP012382.1	669664	670257	+	557	324	243	93	54	81	81	29	175	157	187	39	81	60	52	177	112	290	249	240	53	98	131	119	94	78	55	84	138	113	133	54	98	86	49	64	68
SAM23877_RS02990	NZ_CP012382.1	670329	671627	-	845	1052	1395	297	270	595	543	577	215	109	448	33	82	40	32	1565	308	679	3522	740	382	144	228	143	55	68	43	76	102	309	426	21	32	24	16	42	45
SAM23877_RS02995	NZ_CP012382.1	672069	673970	-	18822	17483	9296	7799	4900	6592	5017	3708	10778	9130	12034	814	2154	1340	1904	6024	3639	8398	11479	8931	3484	3439	4969	5165	5443	6714	3500	4971	4978	4598	4341	3969	5750	4940	2875	6221	5641
SAM23877_RS03000	NZ_CP012382.1	674192	675070	+	1	1	2	0	0	1	0	0	2	2	0	3	0	2	1	1	1	2	1	1	0	8	12	11	1	7	0	2	0	6	7	3	11	5	5	7	12
SAM23877_RS03005	NZ_CP012382.1	675098	676054	+	241	183	169	100	128	180	100	27	73	101	115	12	21	11	7	274	174	192	235	319	122	143	269	172	28	11	20	14	18	22	36	12	10	21	3	9	20
SAM23877_RS03010	NZ_CP012382.1	676175	677173	+	172	210	37	213	245	192	73	82	1229	1141	692	62	103	74	91	437	348	195	749	275	26	104012	115724	162021	116	1201	5809	5533	6770	2870	1479	51	115	107	1763	2664	2494
SAM23877_RS03015	NZ_CP012382.1	677223	677720	+	52386	42491	26350	26657	17020	15127	13695	6190	34024	30289	25380	3992	8163	5503	5441	24609	22170	40547	31973	47672	13180	74150	80014	90978	2451	3925	6759	8072	10787	7363	7019	2929	4565	4426	3620	6820	5481
SAM23877_RS03020	NZ_CP012382.1	677867	679345	+	623	323	249	222	230	310	255	108	333	510	352	352	369	289	315	278	232	323	299	522	170	4925	5462	7971	113	406	548	504	578	471	327	107	147	174	315	301	491
SAM23877_RS03025	NZ_CP012382.1	679394	680227	+	60	41	62	49	56	75	83	49	115	188	153	84	84	73	59	53	36	57	48	81	43	898	1169	1508	22	58	85	88	105	51	53	37	33	32	71	56	80
SAM23877_RS03030	NZ_CP012382.1	680517	681455	+	197	212	150	116	82	167	1020	1876	571	450	347	57	112	65	87	830	43	78	1570	74	33	622	845	1074	285	496	198	262	226	1098	1025	43	77	52	61	82	83
SAM23877_RS03035	NZ_CP012382.1	681520	683343	-	34	113	44	26	11	9	4	4	39	31	34	5	4	9	3	8	7	9	20	22	9	18	20	27	13	25	6	14	22	13	13	16	6	6	7	15	20
SAM23877_RS03040	NZ_CP012382.1	683414	684313	-	7	8	7	2	0	3	1	0	3	4	1	0	0	0	3	1	1	4	2	1	6	17	17	6	1	4	5	2	3	0	5	3	0	0	2	6	3
SAM23877_RS03045	NZ_CP012382.1	684316	685269	-	3	14	7	0	0	5	3	0	9	3	3	0	0	0	1	0	4	2	2	1	1	9	11	4	2	11	1	3	0	0	0	0	0	0	2	12	7
SAM23877_RS03050	NZ_CP012382.1	685292	686656	-	18	19	37	7	7	4	0	1	6	6	7	0	2	2	1	0	1	4	8	8	6	9	9	6	8	10	6	1	2	2	1	2	2	5	5	11	12
SAM23877_RS03055	NZ_CP012382.1	686845	687900	+	730	655	506	348	350	502	291	110	329	316	385	79	80	65	52	471	500	638	657	1139	405	177	279	194	61	86	59	51	93	65	125	60	45	74	34	57	54
SAM23877_RS41105	NZ_CP012382.1	687954	688235	-	12	10	12	7	2	5	0	1	9	5	8	0	0	0	0	14	7	27	9	7	7	9	15	9	0	1	0	0	0	2	1	4	0	2	1	3	5
SAM23877_RS03060	NZ_CP012382.1	688413	689900	+	69	69	55	31	20	45	11	7	99	25	26	3	4	5	15	19	26	33	35	59	16	17	30	27	25	30	18	24	30	11	16	10	22	15	5	36	33
SAM23877_RS03065	NZ_CP012382.1	689945	690670	+	35	40	14	20	8	13	3	3	44	9	18	1	2	1	3	9	9	12	26	17	4	6	13	13	6	9	3	5	6	13	7	2	4	3	1	6	8
SAM23877_RS03070	NZ_CP012382.1	690831	691541	+	1730	1044	1213	1424	1871	2647	1872	962	274	476	816	78	76	43	31	1704	1391	1972	1140	3192	3700	149	277	213	17	76	39	37	50	57	91	51	76	86	16	35	63
SAM23877_RS03075	NZ_CP012382.1	691651	692091	+	78	74	67	55	61	140	150	47	12	27	84	45	15	14	10	62	64	114	64	147	65	87	148	61	2	13	381	19	40	2	24	126	8	5	72	4	2
SAM23877_RS03080	NZ_CP012382.1	692113	693888	-	228	198	155	47	73	32	17	10	24	24	64	8	5	6	5	41	35	103	72	88	46	20	23	22	6	13	13	6	11	17	17	17	18	24	14	18	20
SAM23877_RS03085	NZ_CP012382.1	694069	696063	-	127	90	34	31	21	10	2	1	10	3	6	0	2	0	6	30	19	41	44	26	15	5	8	15	91	73	18	24	21	79	82	35	55	63	7	30	39
SAM23877_RS03090	NZ_CP012382.1	696060	697424	-	66	47	22	27	8	4	2	3	1	4	4	0	0	0	1	22	4	16	36	16	6	3	5	8	31	69	27	24	23	50	91	38	37	49	18	55	35
SAM23877_RS03095	NZ_CP012382.1	697421	698248	-	133	71	20	38	6	13	1	5	11	15	12	6	6	2	4	15	14	27	40	10	9	11	19	22	80	124	20	26	29	131	110	50	91	81	45	51	63
SAM23877_RS03100	NZ_CP012382.1	698297	699370	-	360	194	105	63	43	38	4	1	7	8	11	4	4	0	1	45	30	116	118	80	45	9	5	20	60	78	17	25	8	94	97	58	69	52	17	31	50
SAM23877_RS03105	NZ_CP012382.1	699497	700900	+	318	186	168	58	50	56	5	4	13	6	13	49	17	16	8	45	35	78	77	65	40	21	36	33	171	372	41	60	64	210	163	105	199	132	122	117	180
SAM23877_RS03110	NZ_CP012382.1	700931	701950	+	57	37	30	16	11	7	3	0	6	9	9	1	4	0	1	6	6	15	23	29	2	12	24	25	14	39	13	9	4	31	23	33	20	22	27	17	24
SAM23877_RS03115	NZ_CP012382.1	701947	702831	+	75	62	40	15	14	13	3	4	22	22	14	5	7	0	13	22	16	33	19	33	26	29	41	21	25	45	15	17	7	23	25	23	28	28	43	37	31
SAM23877_RS03120	NZ_CP012382.1	702850	704049	+	260	235	157	119	89	104	61	31	55	55	118	12	15	14	18	139	84	178	193	243	70	35	52	54	78	108	35	43	90	71	84	72	93	70	50	55	87
SAM23877_RS03125	NZ_CP012382.1	704111	705004	+	104	112	56	80	36	24	26	14	30	36	60	8	5	3	9	44	43	53	89	69	15	8	18	16	64	32	24	22	40	26	25	31	19	33	24	52	18
SAM23877_RS03130	NZ_CP012382.1	705101	705568	-	1044	575	623	481	525	722	362	160	187	251	182	116	171	70	40	881	599	925	591	1157	1370	186	261	197	34	94	19	52	47	91	194	36	73	61	13	18	28
SAM23877_RS03135	NZ_CP012382.1	705770	706363	+	4235	4276	2551	3575	2422	3086	8287	3115	13652	13887	6136	2138	2910	1761	2109	2312	2166	2718	3571	4802	1705	8059	11556	10205	2716	4262	2515	3709	3494	2973	3946	4361	5381	5733	1754	3020	3293
SAM23877_RS03140	NZ_CP012382.1	706438	707340	+	1125	1050	840	720	475	607	850	338	1608	1647	774	54	80	30	44	536	520	789	1049	1250	283	1237	1852	1641	81	169	71	117	114	167	261	98	152	108	34	76	97
SAM23877_RS03145	NZ_CP012382.1	707643	708860	+	58	45	40	30	18	20	6	11	71	48	39	15	29	38	38	18	14	22	25	44	7	54	83	96	113	177	123	103	65	178	151	96	69	97	146	154	196
SAM23877_RS03150	NZ_CP012382.1	708880	709986	-	92	79	77	728	433	350	74	56	86	60	43	7	15	21	18	19	13	24	35	21	6	2258	2631	4637	21	20	469	516	589	14	9	564	684	594	197	478	415
SAM23877_RS03155	NZ_CP012382.1	709986	710492	-	18	27	10	168	105	86	14	20	22	15	11	17	24	13	50	2	2	8	7	0	1	723	755	1382	14	17	837	899	885	8	9	895	1072	1128	382	886	691
SAM23877_RS03160	NZ_CP012382.1	710486	711313	-	46	41	25	348	245	196	43	27	47	27	24	26	48	38	34	17	10	23	10	21	18	1647	1725	3040	14	36	1363	1474	1352	16	10	1035	1462	1371	511	965	880
SAM23877_RS03165	NZ_CP012382.1	711323	711616	-	15	19	2	86	29	45	11	9	13	7	11	15	50	49	51	2	0	10	3	3	0	467	466	818	15	22	1623	1769	1703	15	17	1281	1685	1609	577	1539	1167
SAM23877_RS03170	NZ_CP012382.1	711613	712590	-	176	148	90	1253	887	626	366	83	143	126	107	311	319	368	322	34	14	57	40	42	14	7146	8258	11447	128	153	7330	8942	8089	84	48	6535	7779	7752	2771	5717	4753
SAM23877_RS03175	NZ_CP012382.1	712806	713219	+	31	31	40	631	599	335	83	16	19	34	17	3	5	2	2	21	17	9	20	29	29	370	475	438	2	4	156	149	150	3	6	184	306	161	105	180	103
SAM23877_RS03180	NZ_CP012382.1	713216	714562	+	65	63	62	631	456	283	54	41	56	56	44	57	56	33	25	29	21	34	16	29	19	470	523	639	74	62	1581	2096	1899	52	37	2562	2955	2546	1360	2602	1886
SAM23877_RS03185	NZ_CP012382.1	714690	715988	+	586	1043	1327	954	813	1843	1411	765	1546	1992	5450	1021	1121	773	831	600	843	887	659	1958	504	2244	3581	2527	400	271	1492	1047	1067	228	373	667	635	535	345	695	670
SAM23877_RS03190	NZ_CP012382.1	716084	717211	-	690	822	668	579	335	610	237	166	465	308	1103	145	203	130	184	504	735	1154	1093	2018	207	241	353	248	136	45	387	436	376	96	58	243	170	165	104	181	164
SAM23877_RS03195	NZ_CP012382.1	717419	718768	-	1645	2673	722	1883	893	1089	751	583	1864	1144	3040	67	213	149	260	1975	1242	1866	4427	2546	367	212	284	211	429	97	300	998	1062	815	296	235	982	781	247	827	1147
SAM23877_RS03200	NZ_CP012382.1	718784	719377	-	874	1268	411	818	358	499	276	186	824	479	1301	44	144	80	195	675	541	788	1738	936	96	54	97	67	376	84	337	958	934	737	238	253	739	596	283	730	1019
SAM23877_RS03205	NZ_CP012382.1	719352	719729	-	402	586	201	367	167	240	150	117	374	227	633	47	146	83	139	385	248	445	1116	555	40	39	44	19	343	61	251	795	849	635	227	232	638	547	242	721	955
SAM23877_RS03210	NZ_CP012382.1	719726	720127	-	516	766	309	517	233	331	246	156	488	316	780	21	55	42	70	591	346	554	1407	697	83	54	62	63	80	15	102	269	228	198	87	58	180	140	90	188	235
SAM23877_RS03215	NZ_CP012382.1	720124	721296	-	3312	4994	2500	3401	2172	3213	1627	991	2397	1636	4208	434	954	553	1026	5800	3145	4025	8173	6337	1380	325	557	299	1334	324	1052	3732	3064	2617	965	968	2920	2406	1065	2656	3574
SAM23877_RS03220	NZ_CP012382.1	721628	722380	+	798	1004	600	932	925	797	492	214	443	539	621	50	124	74	96	1674	1278	815	1565	2084	550	202	329	201	51	84	105	153	147	103	85	70	132	123	36	111	108
SAM23877_RS03225	NZ_CP012382.1	722725	723453	+	96	121	44	52	19	23	22	9	43	31	39	5	24	23	14	54	38	76	104	90	17	8	6	8	32	13	25	19	36	24	29	15	44	29	12	20	30
SAM23877_RS03230	NZ_CP012382.1	723651	724490	+	224	212	203	101	70	144	606	242	891	728	712	374	567	439	358	472	200	446	558	403	265	145	238	174	26	42	38	41	47	143	143	6	19	6	11	4	11
SAM23877_RS03235	NZ_CP012382.1	725204	726196	+	36	31	71	11	9	22	404	338	152	129	70	25	17	16	9	38	8	18	67	32	19	56	118	98	69	89	30	26	49	2688	4044	11	7	5	9	16	6
SAM23877_RS03240	NZ_CP012382.1	726193	727050	+	16	16	20	12	10	6	100	116	73	58	42	5	0	9	0	15	7	15	15	11	10	28	47	43	24	14	8	3	7	531	954	1	0	0	6	0	1
SAM23877_RS03245	NZ_CP012382.1	727026	727847	+	38	18	39	21	24	35	104	96	66	76	62	3	4	0	2	35	16	28	26	42	51	42	56	41	12	0	3	6	10	176	254	0	0	0	2	1	0
SAM23877_RS03250	NZ_CP012382.1	727844	729238	+	20	54	31	18	18	21	159	145	192	143	96	5	27	16	21	25	8	16	34	20	9	49	65	58	72	107	58	45	69	1993	2902	28	15	16	9	21	34
SAM23877_RS03255	NZ_CP012382.1	729216	729611	+	481	421	393	234	298	431	270	144	94	156	132	9	3	3	2	634	381	487	484	671	610	51	104	49	20	34	5	26	4	195	812	4	10	11	10	7	6
SAM23877_RS03260	NZ_CP012382.1	729951	730916	+	172	119	88	80	41	122	186	49	15	21	108	59	13	13	15	75	67	190	140	198	44	221	465	122	6	17	291	31	51	102	167	95	5	8	37	4	3
SAM23877_RS03265	NZ_CP012382.1	731014	731889	-	30	33	22	58	36	97	95	37	62	114	88	62	18	19	26	44	33	43	27	60	49	437	589	341	6	21	147	32	32	9	18	57	19	9	52	11	38
SAM23877_RS03270	NZ_CP012382.1	731969	732334	-	76	52	34	56	107	79	114	33	69	84	83	25	25	12	8	112	71	69	50	116	53	53	93	72	6	21	13	18	23	6	13	6	14	6	13	24	34
SAM23877_RS03275	NZ_CP012382.1	732582	733070	+	60	38	42	24	22	44	28	6	26	25	31	10	3	1	2	61	36	57	46	70	48	16	26	21	2	2	4	1	12	1	2	4	3	4	9	13	23
SAM23877_RS03280	NZ_CP012382.1	733099	733440	-	281	225	179	149	190	209	504	222	612	796	707	265	254	247	210	278	202	214	264	318	97	677	1102	963	224	456	367	176	242	111	187	273	159	192	155	148	166
SAM23877_RS03285	NZ_CP012382.1	733495	734031	-	421	280	215	166	98	224	235	89	366	307	245	591	537	298	366	172	156	334	239	359	71	624	1050	702	86	227	1564	231	283	202	341	1042	148	111	361	143	180
SAM23877_RS03290	NZ_CP012382.1	734129	734932	-	109	85	72	54	36	69	16	13	6	19	18	10	7	1	3	37	63	254	121	176	63	15	38	16	1	12	313	23	54	6	39	206	15	31	46	0	6
SAM23877_RS03295	NZ_CP012382.1	735074	736144	+	26	18	11	8	3	11	2	2	20	27	21	6	41	34	35	13	15	11	25	25	3	40	32	45	20	10	157	41	101	18	82	213	21	90	3308	2823	4069
SAM23877_RS03300	NZ_CP012382.1	736193	737221	+	30	28	17	17	5	10	7	9	62	34	46	5	16	13	25	12	14	21	31	28	3	34	85	91	11	18	98	14	49	23	22	92	22	48	1532	1410	1890
SAM23877_RS03305	NZ_CP012382.1	737312	738481	-	14	27	17	12	13	25	9	8	52	39	36	5	10	3	7	18	7	19	9	26	14	29	56	61	10	6	13	8	11	3	4	11	0	10	322	231	427
SAM23877_RS03310	NZ_CP012382.1	738632	739324	-	0	2	1	0	2	0	2	1	4	1	7	2	6	0	0	0	0	2	2	1	0	6	19	9	1	0	10	1	0	0	2	3	2	4	231	123	207
SAM23877_RS03315	NZ_CP012382.1	739441	740193	-	4	4	2	7	3	3	3	7	8	8	7	8	12	18	10	2	2	7	4	8	1	27	40	17	16	8	50	19	22	4	8	30	7	11	746	610	1139
SAM23877_RS03320	NZ_CP012382.1	740596	742479	-	39	26	31	33	41	80	57	25	11	28	52	101	61	38	28	17	33	42	25	49	14	249	344	202	1	24	266	51	15	12	21	91	10	8	30	11	9
SAM23877_RS03325	NZ_CP012382.1	742605	743285	+	1757	1447	1172	981	854	1313	837	302	258	386	506	253	284	195	184	2005	1441	1618	2149	3008	1005	158	252	212	370	427	257	613	597	470	342	449	617	527	141	337	392
SAM23877_RS03330	NZ_CP012382.1	743350	743820	-	223	147	174	270	245	693	1484	403	49	63	354	4292	1356	979	744	296	297	497	235	575	612	1567	2288	805	95	835	3861	517	530	157	1627	2346	202	190	1010	40	38
SAM23877_RS03335	NZ_CP012382.1	743939	744676	-	28	32	68	13	14	28	21	9	19	33	26	1	3	1	0	11	16	14	17	21	12	18	21	19	15	13	5	3	13	19	65	12	3	6	3	11	13
SAM23877_RS03340	NZ_CP012382.1	744964	745932	+	398	320	279	154	120	169	117	47	85	119	137	31	75	47	44	368	294	461	505	556	215	52	81	65	44	43	30	58	94	54	112	53	57	54	30	51	46
SAM23877_RS03345	NZ_CP012382.1	746211	747851	-	1906	1680	867	1172	560	1039	985	751	3854	2368	3913	490	1023	659	1251	625	631	1308	1403	1326	243	1466	1944	1481	650	851	4683	1439	1385	759	900	2956	1228	1163	1291	1067	1119
SAM23877_RS03350	NZ_CP012382.1	748115	748543	-	1673	487	549	791	657	582	627	115	44	47	761	860	328	143	69	317	652	1361	552	1665	701	1249	2054	476	22	70	1560	126	141	54	402	3018	121	112	511	4	23
SAM23877_RS03355	NZ_CP012382.1	748614	749137	-	50	21	27	5	8	6	8	3	4	11	1	1	6	1	1	14	15	24	29	31	10	4	1	8	6	4	1	5	0	14	5	4	7	3	3	4	7
SAM23877_RS03360	NZ_CP012382.1	749179	750117	-	394	328	261	110	73	96	94	30	81	96	98	12	40	31	17	185	136	306	225	299	88	32	52	34	72	92	47	41	62	83	55	32	36	42	12	32	30
SAM23877_RS03365	NZ_CP012382.1	750212	751792	+	47	40	521	14	16	14	14	7	34	27	25	3	9	5	5	25	16	14	34	34	5	45	77	47	6	13	9	5	9	4	1	15	21	16	0	8	6
SAM23877_RS03370	NZ_CP012382.1	751872	753326	+	98	102	988	29	19	29	12	9	22	30	32	14	14	19	11	32	14	25	50	51	15	65	68	54	13	24	6	5	8	16	11	79	97	83	27	22	42
SAM23877_RS03375	NZ_CP012382.1	753424	754677	+	68	78	777	21	14	23	8	7	22	26	28	5	14	4	14	25	21	23	23	44	10	43	62	42	14	31	15	7	10	9	14	49	102	59	27	36	32
SAM23877_RS03380	NZ_CP012382.1	754797	755540	-	38	13	31	26	10	55	37	21	140	135	169	77	102	76	101	8	12	27	14	36	9	79	161	63	25	24	405	77	93	14	30	130	19	16	3501	2492	3748
SAM23877_RS03385	NZ_CP012382.1	755614	756603	-	76	71	116	76	79	118	66	34	67	123	290	14	27	28	6	59	52	61	49	107	40	141	222	127	28	50	46	17	46	31	20	11	13	16	14	7	39
SAM23877_RS03390	NZ_CP012382.1	756859	757542	+	11	10	8	3	2	26	89	54	1116	1007	255	71	167	84	160	3	2	7	7	4	1	104	108	88	11	36	26	20	21	1	5	6	1	8	18	10	88
SAM23877_RS03395	NZ_CP012382.1	757673	757933	+	40	35	42	141	123	421	602	183	115	110	229	85	28	30	17	73	101	121	81	193	162	131	214	89	3	29	266	31	17	8	59	151	13	7	35	4	1
SAM23877_RS03400	NZ_CP012382.1	757943	758626	-	226	197	131	130	99	105	44	18	27	25	66	13	8	4	9	199	156	206	324	327	84	20	27	16	9	19	11	10	18	9	15	3	11	6	2	13	19
SAM23877_RS03405	NZ_CP012382.1	758783	759133	+	45	35	33	37	25	55	71	37	93	126	217	42	23	17	18	23	19	24	19	43	15	203	312	259	7	45	377	16	28	8	11	100	11	24	101	70	95
SAM23877_RS03410	NZ_CP012382.1	759164	760360	-	113	115	49	31	22	32	12	15	27	35	64	12	26	50	34	35	37	92	62	56	16	22	45	10	3	16	16	28	31	26	22	9	23	14	19	10	36
SAM23877_RS03415	NZ_CP012382.1	760462	760908	-	302	254	235	221	382	360	281	125	65	116	196	38	15	41	5	632	411	389	367	528	716	62	106	40	13	7	10	6	12	11	32	20	16	5	8	9	15
SAM23877_RS03420	NZ_CP012382.1	761067	761498	+	155	140	97	52	23	31	33	8	35	70	39	3	4	2	1	73	61	134	154	143	45	33	39	19	0	3	0	1	9	12	8	7	7	5	4	2	12
SAM23877_RS03425	NZ_CP012382.1	761686	762378	+	158	109	92	46	45	88	64	26	31	63	45	34	39	24	32	113	60	115	84	168	84	101	156	105	28	39	71	41	50	25	15	80	31	20	31	22	30
SAM23877_RS03430	NZ_CP012382.1	762452	763765	+	121	66	47	72	31	130	104	59	28	11	173	76	58	59	60	41	59	158	89	138	33	156	272	77	23	100	2828	138	124	47	223	1116	34	60	368	12	28
SAM23877_RS03435	NZ_CP012382.1	763941	765629	+	3447	3543	2353	2425	2314	2562	430	812	368	604	3475	89	112	69	62	2526	2319	3023	3997	4972	1712	803	1344	794	52	14	250	168	129	170	154	160	214	141	78	114	134
SAM23877_RS03440	NZ_CP012382.1	765626	766033	+	714	761	434	500	343	405	101	172	97	131	969	13	27	12	12	650	367	526	1197	759	173	105	170	94	16	5	76	64	69	48	61	40	49	45	27	40	67
SAM23877_RS03445	NZ_CP012382.1	766030	766377	+	628	734	385	464	245	325	80	157	62	130	777	15	23	6	16	441	272	416	797	543	66	84	116	65	14	1	73	80	48	61	43	31	85	60	21	53	68
SAM23877_RS03450	NZ_CP012382.1	766358	766978	+	979	1107	601	671	431	549	130	188	92	168	1039	31	68	50	59	587	448	695	1016	838	155	90	145	78	77	10	104	175	191	168	119	140	133	109	54	108	175
SAM23877_RS03455	NZ_CP012382.1	766975	768207	+	1618	1961	890	1187	781	1049	223	416	231	309	2398	85	94	67	95	1015	777	1157	1916	1451	373	187	288	176	159	57	207	382	285	297	173	264	293	210	87	230	365
SAM23877_RS03460	NZ_CP012382.1	768204	769427	+	1790	2364	1027	1624	929	1240	291	636	466	522	4510	52	122	92	97	1064	794	1293	2403	1712	319	258	408	231	117	30	241	389	316	304	192	235	277	288	101	257	339
SAM23877_RS03465	NZ_CP012382.1	769573	769974	+	329	284	188	245	181	246	45	62	42	64	344	26	21	17	22	213	161	274	257	327	150	153	272	162	17	4	51	47	38	22	52	29	51	30	75	52	55
SAM23877_RS03470	NZ_CP012382.1	770627	771433	+	13	9	7	5	5	15	4	1	3	6	7	7	8	7	8	4	6	2	5	8	11	35	88	73	1	7	2	4	1	4	1	6	0	1	15	6	14
SAM23877_RS03475	NZ_CP012382.1	771462	772454	-	418	323	224	168	146	128	126	72	130	169	195	64	84	63	44	225	167	313	359	398	190	162	249	243	48	78	36	63	88	97	82	49	60	67	19	49	61
SAM23877_RS03480	NZ_CP012382.1	772774	773700	+	33	39	67	28	18	21	18	18	47	43	137	35	31	6	20	7	6	12	18	18	7	122	207	114	29	23	8	6	4	20	7	7	35	28	20	19	21
SAM23877_RS03485	NZ_CP012382.1	773708	774658	+	15	15	14	15	12	6	5	6	39	21	72	13	30	29	47	7	5	4	11	13	8	56	77	57	40	59	15	24	23	29	21	25	45	36	36	58	70
SAM23877_RS03490	NZ_CP012382.1	774724	776067	+	40	67	39	24	9	13	11	12	41	20	64	27	35	20	32	12	3	11	14	15	2	56	71	60	79	98	46	31	55	32	19	61	59	71	57	74	133
SAM23877_RS03495	NZ_CP012382.1	776158	778203	+	41	58	30	37	19	22	17	18	76	52	147	9	8	6	12	14	15	30	34	11	14	52	69	77	10	24	7	8	31	13	25	18	37	13	12	24	30
SAM23877_RS03500	NZ_CP012382.1	778328	780376	+	39	65	35	45	19	36	23	19	103	81	206	12	22	18	14	10	12	16	22	24	21	47	48	46	52	42	39	33	42	17	33	47	82	54	62	74	107
SAM23877_RS03505	NZ_CP012382.1	780477	781118	+	15	14	6	10	1	6	4	5	13	7	20	0	1	1	0	8	4	8	3	6	8	5	12	6	0	7	3	2	8	1	1	3	6	2	8	4	6
SAM23877_RS03510	NZ_CP012382.1	781233	782024	+	4608	5632	2776	3356	2060	2343	2914	1462	5664	4605	5323	240	774	536	588	2129	1608	2776	6088	5003	737	1042	1423	1136	1741	1519	762	1553	1786	1266	757	606	1298	1147	441	1092	1319
SAM23877_RS03515	NZ_CP012382.1	782044	782220	-	149	92	123	166	127	683	1461	316	73	75	628	47	29	26	7	109	145	240	116	301	173	428	851	204	2	6	117	19	18	2	27	108	10	4	62	2	3
SAM23877_RS03520	NZ_CP012382.1	782387	783565	+	724	685	350	301	238	307	301	120	469	647	381	56	101	52	89	299	271	426	538	631	146	375	565	443	71	108	64	109	154	112	80	55	79	102	29	80	80
SAM23877_RS03525	NZ_CP012382.1	783727	784290	+	216	119	58	52	30	15	20	6	40	31	12	12	25	19	30	96	35	245	121	63	43	14	45	30	6	32	19	22	34	15	9	29	25	32	13	18	20
SAM23877_RS03530	NZ_CP012382.1	784393	785253	+	415	235	151	313	265	164	4592	1599	3057	3422	3344	767	1368	734	1103	670	543	1055	527	455	437	725	1217	509	195	335	1297	2667	2220	304	240	289	523	493	138	366	262
SAM23877_RS03535	NZ_CP012382.1	785250	786233	+	778	366	153	442	239	102	3133	1749	7241	4525	4947	348	846	506	804	558	332	974	877	349	95	443	778	405	215	334	1397	2636	2175	397	310	249	585	479	172	403	299
SAM23877_RS03540	NZ_CP012382.1	786241	788313	+	496	236	136	324	278	113	2563	1476	3137	3090	3268	117	196	163	94	538	365	731	647	327	177	292	541	324	37	51	233	399	377	64	65	55	75	99	36	74	51
SAM23877_RS03545	NZ_CP012382.1	788704	790038	+	72	38	26	26	20	18	113	51	172	138	153	26	11	10	8	43	28	91	85	35	23	78	85	42	10	9	55	70	42	14	16	11	24	10	4	13	7
SAM23877_RS37095	NZ_CP012382.1	790271	790468	+	45	31	20	17	26	18	31	18	6	18	14	16	8	9	10	45	26	31	32	41	56	12	30	12	13	25	23	39	36	19	11	20	13	15	5	7	13
SAM23877_RS03550	NZ_CP012382.1	790432	791370	-	12	2	11	2	5	8	7	4	20	20	17	0	7	2	9	14	2	17	5	11	6	13	17	7	1	6	6	0	4	1	0	2	0	0	0	2	0
SAM23877_RS03555	NZ_CP012382.1	791558	792334	+	313	115	68	364	151	1078	2295	564	361	279	1617	771	470	279	317	54	88	258	132	299	56	289	546	217	50	368	10652	572	496	112	341	6689	100	160	1655	31	58
SAM23877_RS03560	NZ_CP012382.1	792340	792828	-	151	41	169	38	57	86	163	70	221	384	134	313	571	150	358	111	50	38	127	130	17	192	365	402	8	39	184	17	15	30	103	128	9	9	132	13	12
SAM23877_RS03565	NZ_CP012382.1	792844	793857	-	314	103	235	64	43	81	187	129	546	888	356	148	456	99	232	111	70	75	227	189	14	416	793	917	5	32	131	8	10	21	48	162	12	4	146	15	6
SAM23877_RS03570	NZ_CP012382.1	793854	794885	-	193	50	93	23	31	27	78	63	312	474	201	163	903	192	574	60	32	38	101	74	5	275	471	466	2	149	328	11	17	18	101	265	6	12	405	20	17
SAM23877_RS03575	NZ_CP012382.1	794882	796399	-	862	172	318	127	97	117	342	210	554	937	485	962	3792	921	3925	257	108	224	334	237	32	655	1057	1049	20	1400	1746	76	63	128	532	1307	26	37	1811	81	73
SAM23877_RS03580	NZ_CP012382.1	796775	797653	-	10	2	5	11	13	35	15	8	4	5	13	11	20	11	21	3	6	4	5	9	2	97	199	124	0	1	10	3	0	0	4	15	5	1	23	9	2
SAM23877_RS03585	NZ_CP012382.1	797703	799322	-	37	12	20	33	22	110	84	51	49	38	101	24	91	67	107	6	24	14	13	45	20	390	675	418	2	5	129	43	24	10	17	212	7	9	54	30	44
SAM23877_RS03590	NZ_CP012382.1	799315	799821	-	19	7	12	25	20	115	89	29	46	20	62	111	186	133	203	12	12	6	5	33	15	240	515	310	1	24	206	27	12	6	34	391	13	15	152	57	80
SAM23877_RS03595	NZ_CP012382.1	800103	801266	+	25	15	28	8	11	16	15	5	13	13	25	3	14	11	6	27	23	12	16	8	8	36	34	39	6	66	5	4	2	5	22	1	0	3	20	28	31
SAM23877_RS03600	NZ_CP012382.1	801357	801800	-	1470	1162	777	932	763	930	952	381	634	853	1294	94	96	83	27	1504	1040	878	1376	1672	701	1346	1956	1369	14	14	26	47	49	17	29	13	48	35	19	13	22
SAM23877_RS41110	NZ_CP012382.1	802034	802189	-	125	133	77	157	178	155	87	59	5	5	7	0	0	0	0	1	2	1	2	2	1	2	2	0	0	1	0	0	0	0	0	5	3	8	0	0	0
SAM23877_RS03605	NZ_CP012382.1	802222	803535	-	3404	2732	1756	1908	1124	1819	1480	1281	137	155	289	17	17	14	24	11	14	11	21	16	8	53	61	72	26	13	51	27	23	20	24	840	1044	1225	383	521	579
SAM23877_RS03610	NZ_CP012382.1	804335	805417	+	21	15	8	9	7	10	6	1	6	9	4	2	2	0	1	8	8	8	7	14	11	11	7	8	3	4	6	2	0	2	1	5	0	4	35	32	53
SAM23877_RS03615	NZ_CP012382.1	805440	806060	-	3	7	4	2	2	9	7	6	13	9	7	5	11	3	10	4	4	5	3	1	2	7	9	1	10	6	9	4	2	1	0	17	3	2	16	18	15
SAM23877_RS03620	NZ_CP012382.1	806244	806483	+	69	67	60	57	49	74	341	130	84	102	101	5	5	3	2	89	76	94	61	70	61	47	96	40	0	1	0	1	2	0	0	2	1	2	5	19	11
SAM23877_RS03625	NZ_CP012382.1	806529	807293	-	9	6	3	4	8	29	3	0	1	10	3	6	0	0	0	2	4	4	6	9	1	2	5	2	3	0	5	0	1	1	0	6	5	7	16	12	14
SAM23877_RS03630	NZ_CP012382.1	807290	808165	-	9	7	0	1	3	6	1	2	1	6	1	1	0	0	0	1	5	5	1	2	1	4	5	6	6	6	9	3	0	2	0	7	5	2	22	9	24
SAM23877_RS03635	NZ_CP012382.1	808341	809384	-	20	31	10	13	10	40	7	5	14	20	23	7	4	2	5	14	10	19	26	21	3	45	53	57	3	3	6	5	7	5	7	12	0	4	38	49	31
SAM23877_RS03640	NZ_CP012382.1	810346	810759	-	47	51	47	39	23	95	85	28	55	39	127	69	33	22	25	28	17	71	44	78	26	285	548	310	0	7	203	16	21	1	23	88	9	4	52	12	14
SAM23877_RS03645	NZ_CP012382.1	810942	812126	+	60	46	53	37	38	60	68	22	55	83	92	18	11	6	11	54	34	40	48	77	33	83	147	108	17	40	28	12	39	5	19	25	22	36	80	42	85
SAM23877_RS03650	NZ_CP012382.1	812152	812460	-	13	5	7	9	10	32	30	12	7	2	9	31	14	2	3	3	6	16	8	17	11	62	121	61	2	15	85	16	1	0	16	47	0	4	19	0	0
SAM23877_RS03655	NZ_CP012382.1	812604	813347	+	82	47	41	57	59	188	252	83	39	36	269	219	134	79	113	33	37	114	60	89	24	630	940	366	15	76	1631	208	93	14	126	776	68	49	353	32	36
SAM23877_RS03660	NZ_CP012382.1	813344	813640	+	15	3	6	4	4	15	19	5	2	3	21	26	9	13	9	0	2	7	6	18	3	52	100	40	0	4	189	21	11	3	25	97	11	10	42	0	8
SAM23877_RS03665	NZ_CP012382.1	813640	814365	+	81	38	32	55	22	134	190	53	32	21	141	80	50	48	20	18	28	71	32	91	38	407	647	263	1	7	495	39	48	1	45	289	14	11	95	4	32
SAM23877_RS03670	NZ_CP012382.1	814420	815058	-	27	27	21	11	5	13	3	5	8	8	6	9	3	5	5	18	8	33	9	13	4	11	17	15	130	162	29	16	41	103	20	17	4	13	78	134	199
SAM23877_RS03675	NZ_CP012382.1	815421	815954	+	115	78	83	93	46	231	300	109	140	136	387	52	42	29	45	44	43	103	79	86	34	438	625	340	5	24	336	24	26	8	46	258	10	12	130	35	38
SAM23877_RS03680	NZ_CP012382.1	816144	817181	-	46	23	27	55	40	170	97	30	22	16	28	16	25	17	6	33	25	34	30	100	25	290	475	265	0	4	39	5	14	1	10	37	2	3	26	3	2
SAM23877_RS03685	NZ_CP012382.1	817655	818899	+	151	44	41	44	35	84	36	14	69	52	29	9	10	18	7	227	174	248	336	301	213	22	41	44	1	4	13	1	10	6	10	3	5	2	0	0	0
SAM23877_RS03690	NZ_CP012382.1	819197	820483	+	130	105	71	84	62	81	46	41	99	81	105	13	31	26	21	328	324	342	380	546	318	264	363	275	0	2	5	8	12	5	5	1	4	4	1	3	0
SAM23877_RS03695	NZ_CP012382.1	820666	821427	-	42	53	72	32	28	28	22	22	54	56	71	1	6	1	4	24	14	31	34	36	5	19	33	30	25	34	27	6	3	50	51	9	6	5	19	29	45
SAM23877_RS03700	NZ_CP012382.1	821496	821819	-	3	3	2	2	0	3	1	1	2	10	8	0	1	3	0	4	0	7	0	4	5	9	12	15	0	2	12	0	3	1	1	10	0	0	11	8	2
SAM23877_RS03705	NZ_CP012382.1	821924	822781	+	196	132	141	131	252	266	104	77	74	135	128	19	23	20	9	171	180	170	137	282	285	276	395	349	1	5	10	10	2	9	35	1	10	5	5	4	3
SAM23877_RS03710	NZ_CP012382.1	822785	824443	-	210	36	34	179	80	333	416	287	814	297	656	961	5048	3423	6470	20	40	74	84	103	5	2891	4805	4468	95	264	4903	971	742	233	732	5637	389	453	3572	1471	1703
SAM23877_RS03715	NZ_CP012382.1	824837	825514	+	79	52	31	25	29	22	12	7	6	22	12	44	56	31	39	88	84	44	66	81	39	59	161	65	16	23	30	22	37	31	32	22	18	30	18	21	19
SAM23877_RS03720	NZ_CP012382.1	825511	826299	+	95	73	21	23	18	15	11	5	32	22	19	26	54	40	63	42	28	50	81	56	15	79	185	101	12	33	27	29	68	39	33	27	29	31	15	28	30
SAM23877_RS03725	NZ_CP012382.1	826355	827395	+	753	604	337	319	193	148	127	63	113	132	126	28	22	18	19	268	254	487	370	466	177	309	561	335	5	13	17	22	12	15	12	19	27	23	8	27	20
SAM23877_RS03730	NZ_CP012382.1	827519	828745	+	141	159	121	146	106	208	207	188	696	601	2002	36	57	43	76	79	76	114	171	204	35	89	158	94	565	379	251	230	302	113	87	179	173	201	212	268	345
SAM23877_RS03735	NZ_CP012382.1	828889	830421	-	682	466	484	483	659	634	276	135	81	119	195	20	40	30	13	645	548	530	474	851	933	70	104	49	21	46	26	19	26	50	89	19	31	37	14	19	27
SAM23877_RS03740	NZ_CP012382.1	830579	831199	+	1280	1313	698	893	601	259	180	102	347	372	261	201	365	242	272	669	425	966	911	1041	265	425	683	612	216	402	193	198	267	378	409	213	215	236	165	277	324
SAM23877_RS03745	NZ_CP012382.1	831404	832906	+	486	672	361	469	265	315	222	170	382	328	645	32	75	40	45	217	240	350	746	599	82	168	242	225	74	53	78	128	75	93	95	73	97	76	54	47	83
SAM23877_RS03750	NZ_CP012382.1	832937	833926	-	220	280	144	122	84	79	51	47	199	140	247	22	34	15	25	91	75	139	212	181	50	64	92	88	43	68	24	51	35	40	45	49	65	48	23	44	56
SAM23877_RS03755	NZ_CP012382.1	834107	834937	+	729	701	397	390	249	442	489	378	1339	1014	989	78	185	144	245	238	185	306	416	339	80	698	967	1108	160	170	233	261	261	239	399	200	209	237	113	213	260
SAM23877_RS03760	NZ_CP012382.1	835021	837363	-	76	62	29	34	41	22	10	11	25	48	28	37	50	47	32	56	58	99	74	110	86	391	640	645	0	8	12	11	3	3	27	8	10	8	31	9	11
SAM23877_RS03765	NZ_CP012382.1	837418	837885	-	111	75	45	36	30	16	14	10	58	38	43	4	9	1	2	81	59	135	141	117	19	34	46	32	2	3	0	4	6	2	0	0	10	9	3	1	2
SAM23877_RS03770	NZ_CP012382.1	837882	838262	-	85	45	22	25	19	21	8	4	29	33	28	1	3	2	6	58	55	106	109	100	31	25	46	17	0	0	4	5	2	0	3	3	5	0	0	2	3
SAM23877_RS03775	NZ_CP012382.1	838294	839070	-	23	11	7	6	6	11	7	5	6	4	9	1	0	2	8	17	15	17	17	16	10	6	1	2	9	0	3	3	16	8	4	2	2	9	0	3	1
SAM23877_RS03785	NZ_CP012382.1	839530	840726	+	33	37	21	27	34	33	39	42	87	81	81	1	5	6	0	36	31	37	29	47	52	29	38	45	0	3	0	0	0	0	0	1	0	0	2	0	0
SAM23877_RS03790	NZ_CP012382.1	840810	841328	-	660	545	349	283	272	157	154	68	143	213	186	34	67	42	24	466	424	723	600	934	324	251	398	340	27	17	32	26	14	25	49	38	38	42	13	20	18
SAM23877_RS03795	NZ_CP012382.1	841571	842227	-	1252	1128	916	1020	973	1139	811	331	414	552	658	161	233	159	90	1287	1184	1773	1544	2563	1578	608	945	737	33	87	33	121	84	86	98	73	125	99	36	53	75
SAM23877_RS03800	NZ_CP012382.1	842466	843950	+	133	90	59	16	22	26	12	5	19	17	12	9	7	2	4	103	65	4635	131	95	845	14	33	14	6	1	2	5	2	10	0	1	6	5	3	2	4
SAM23877_RS03805	NZ_CP012382.1	844047	845027	+	8	2	2	1	0	0	0	0	0	3	0	5	0	1	0	4	5	404	10	3	77	4	2	5	5	0	0	0	0	0	0	1	0	0	6	1	15
SAM23877_RS03810	NZ_CP012382.1	845162	845941	+	21	15	12	19	16	207	2301	918	6916	6839	2846	703	2502	1333	2604	11	3	19	15	16	4	853	811	686	95	194	135	238	315	24	14	124	56	155	94	136	275
SAM23877_RS03815	NZ_CP012382.1	846009	846944	+	1153	1088	853	834	856	1025	1530	856	1950	2342	1763	178	255	137	139	896	655	925	1153	1323	793	703	1122	1002	174	282	140	122	226	216	296	137	160	194	149	196	227
SAM23877_RS03820	NZ_CP012382.1	846957	847481	-	1587	1181	892	1095	1171	2404	949	388	326	339	854	287	302	248	125	1515	1308	1208	1400	2570	1605	91	161	144	166	481	141	144	163	287	398	121	162	136	45	89	86
SAM23877_RS03825	NZ_CP012382.1	847780	848574	+	16	16	6	4	3	3	2	0	15	23	3	59	76	51	39	7	0	5	4	10	7	525	763	1155	11	11	3	6	4	8	19	7	6	6	289	144	118
SAM23877_RS03830	NZ_CP012382.1	848594	848920	-	25	25	21	17	30	26	47	33	54	98	76	34	35	30	19	45	30	16	16	24	31	243	329	347	2	23	7	1	13	4	13	1	18	6	29	18	37
SAM23877_RS03835	NZ_CP012382.1	849148	849954	+	89	54	35	50	36	108	94	43	200	181	69	66	109	87	81	55	68	81	78	154	66	443	731	618	23	61	68	38	26	31	31	72	21	29	88	51	122
SAM23877_RS03840	NZ_CP012382.1	849968	852115	-	39	39	32	51	32	40	90	87	872	629	513	249	394	278	354	34	28	30	23	40	37	873	1435	1805	123	156	208	129	208	73	101	176	109	208	1388	1091	1232
SAM23877_RS03845	NZ_CP012382.1	852112	852636	-	11	13	7	18	21	25	121	59	503	423	313	191	262	172	198	6	5	4	4	14	5	682	1031	1153	85	112	90	62	89	47	95	102	57	93	1380	1102	934
SAM23877_RS03850	NZ_CP012382.1	852870	853190	+	1	3	1	3	9	6	16	4	43	32	21	42	74	80	67	5	2	5	2	4	3	114	178	182	8	26	32	13	22	14	35	21	11	19	428	314	373
SAM23877_RS03855	NZ_CP012382.1	853243	855243	+	12	7	6	14	19	18	47	14	49	45	23	39	75	88	98	11	8	12	9	9	22	162	285	273	58	263	68	20	41	27	45	55	26	41	682	659	773
SAM23877_RS03860	NZ_CP012382.1	855240	856958	+	8	12	4	7	1	1	18	12	98	79	48	24	87	75	139	8	5	14	6	9	9	165	231	276	90	88	111	52	55	31	44	48	50	89	844	742	959
SAM23877_RS03865	NZ_CP012382.1	856987	858348	+	9	11	4	7	4	2	14	3	52	48	31	7	11	11	1	8	3	7	10	11	4	177	241	353	1	5	1	0	8	3	5	7	1	2	67	60	85
SAM23877_RS03870	NZ_CP012382.1	858352	860574	+	89	89	63	44	22	46	44	48	354	228	219	27	63	61	72	40	63	53	50	89	30	364	521	756	63	78	65	31	49	23	42	92	32	69	510	394	699
SAM23877_RS03875	NZ_CP012382.1	860686	861777	+	272	152	141	222	155	495	1006	296	78	106	473	196	76	68	51	142	215	554	195	474	330	396	690	397	20	207	2221	161	172	46	278	926	33	48	441	48	85
SAM23877_RS03880	NZ_CP012382.1	861812	862045	-	28	10	14	39	28	125	74	41	11	7	38	35	76	57	60	17	18	22	10	27	14	129	294	126	0	7	23	47	31	1	18	41	10	3	13	0	9
SAM23877_RS03885	NZ_CP012382.1	862217	864124	+	134	180	173	198	173	248	407	146	747	1063	862	40	58	41	29	88	70	121	113	168	79	170	306	236	696	1290	474	149	354	159	114	521	357	504	313	422	530
SAM23877_RS03890	NZ_CP012382.1	864315	864749	+	184	204	181	176	165	357	250	93	136	249	392	439	219	152	126	119	126	211	122	369	132	644	1129	595	259	419	492	164	247	64	183	383	143	209	233	150	313
SAM23877_RS03895	NZ_CP012382.1	864787	865245	-	420	321	289	253	139	472	549	137	97	70	386	196	114	89	57	174	204	582	315	583	182	563	804	444	10	80	482	54	41	21	88	275	30	31	112	21	13
SAM23877_RS03900	NZ_CP012382.1	865292	865657	-	468	320	263	267	228	609	1193	344	82	140	615	738	334	275	249	386	356	603	358	653	325	1065	1484	671	67	349	2814	392	268	108	639	1619	148	154	626	53	76
SAM23877_RS03905	NZ_CP012382.1	866046	870041	+	11792	9867	6294	4196	3492	5436	1404	736	1479	1181	2113	187	301	224	278	5592	4358	8386	9541	13302	4889	900	1389	1338	1608	1533	1593	1324	1419	2215	1682	1149	994	713	637	901	903
SAM23877_RS03910	NZ_CP012382.1	870244	872646	+	4462	4245	2460	2183	2065	2207	637	326	382	433	872	66	79	57	54	2614	2183	3263	4213	6289	2900	390	538	529	242	306	253	230	248	418	334	200	190	153	128	155	159
SAM23877_RS03915	NZ_CP012382.1	872772	873164	+	4301	2886	2100	1976	1104	2597	3229	1109	826	716	3955	907	1210	1032	988	1485	1750	4448	2634	4559	1322	2763	3983	1744	254	1170	4471	1161	881	526	1179	4512	793	781	1555	193	229
SAM23877_RS03920	NZ_CP012382.1	873326	874222	+	12830	9768	6320	6025	4418	7317	6486	2779	3738	3636	7413	1098	1974	1280	1467	5346	5386	9721	8105	11162	4757	2876	4225	2324	978	2220	4982	1843	1777	1125	2206	4875	1855	1681	2156	1012	1055
SAM23877_RS03925	NZ_CP012382.1	874219	874650	+	2701	2090	1229	1127	707	1331	933	402	848	849	1329	71	148	109	129	857	905	1641	1451	1873	626	386	508	323	128	207	604	242	237	166	212	354	226	232	185	178	144
SAM23877_RS03930	NZ_CP012382.1	874650	875090	+	2155	1768	908	893	606	998	707	370	664	630	998	192	359	192	219	707	759	1263	1230	1525	473	260	385	305	250	454	867	467	448	356	468	876	512	508	385	326	448
SAM23877_RS03935	NZ_CP012382.1	875090	876154	+	1818	1587	794	993	999	947	847	437	522	664	1103	234	333	231	163	1005	959	1194	1644	1771	872	260	428	283	206	237	539	270	324	258	325	701	499	445	349	264	314
SAM23877_RS03940	NZ_CP012382.1	876151	877890	+	1884	1769	924	1103	884	998	1070	489	611	864	1582	284	437	262	265	847	870	1284	1489	1947	543	292	493	278	227	462	901	482	627	365	420	886	508	495	515	408	484
SAM23877_RS03945	NZ_CP012382.1	878190	879563	+	661	510	351	447	266	793	762	398	421	299	942	474	446	383	572	319	312	567	510	630	192	1176	1626	1272	156	355	7762	1024	931	273	846	5349	381	443	1981	395	497
SAM23877_RS03950	NZ_CP012382.1	879664	881910	+	4423	3601	2175	2268	3166	2754	1778	881	582	1075	947	376	458	348	210	4732	4552	3344	4369	7380	2882	1422	2176	1648	115	170	950	398	361	384	485	720	329	337	246	154	170
SAM23877_RS03955	NZ_CP012382.1	881914	882348	-	80	41	46	62	60	159	382	138	46	57	350	394	537	387	435	42	47	112	49	100	32	543	979	400	27	310	2996	265	257	77	551	1344	85	120	938	198	209
SAM23877_RS03960	NZ_CP012382.1	882377	883210	-	260	110	170	216	128	896	932	287	43	49	507	543	153	93	102	152	190	376	124	382	372	1236	1824	634	10	129	2791	210	224	54	354	1452	48	71	643	16	18
SAM23877_RS03965	NZ_CP012382.1	883336	883476	-	9	7	6	4	12	16	9	4	1	2	11	64	34	17	9	3	1	7	11	21	16	46	154	62	1	14	275	12	17	0	56	282	7	11	89	2	2
SAM23877_RS03970	NZ_CP012382.1	883505	884374	-	263	96	134	158	89	482	577	117	97	96	353	889	365	325	325	82	135	311	156	404	110	1692	2799	1087	21	316	4295	510	425	85	873	3701	149	105	1205	109	128
SAM23877_RS03975	NZ_CP012382.1	884554	885000	-	16	15	15	14	14	62	81	13	8	7	42	33	23	7	22	2	8	27	12	18	7	123	254	72	0	7	193	5	1	0	32	104	3	1	20	0	1
SAM23877_RS03980	NZ_CP012382.1	885169	885384	+	64	35	35	60	49	205	538	127	35	63	174	743	422	204	265	77	75	105	60	116	46	433	657	295	15	190	1407	376	213	41	138	974	108	83	216	9	52
SAM23877_RS03985	NZ_CP012382.1	885435	886913	+	213	106	127	162	127	647	891	231	60	61	410	470	194	223	173	93	119	322	113	361	150	1187	2033	882	36	115	3191	273	190	52	348	1769	48	64	589	48	59
SAM23877_RS03990	NZ_CP012382.1	887267	887722	+	10	14	14	14	10	32	33	14	35	69	118	15	11	17	12	11	7	19	6	20	12	121	154	178	0	4	37	10	14	2	5	33	7	6	42	12	20
SAM23877_RS03995	NZ_CP012382.1	887751	889061	-	397	382	208	226	161	228	275	121	308	325	384	159	272	133	199	558	576	725	986	1299	195	158	194	169	43	68	109	234	144	113	75	55	74	46	35	44	57
SAM23877_RS04000	NZ_CP012382.1	889161	889775	-	38	23	26	6	11	16	7	3	18	22	14	3	8	2	14	22	18	32	29	38	13	12	20	15	9	8	3	6	8	5	6	11	14	0	0	0	2
SAM23877_RS04005	NZ_CP012382.1	889845	890774	+	287	170	123	104	82	106	68	34	74	76	72	40	34	31	28	173	94	190	280	199	109	34	49	36	30	43	24	24	33	50	45	33	51	42	35	29	44
SAM23877_RS04010	NZ_CP012382.1	890889	891140	+	81	46	49	32	36	214	240	79	39	24	171	167	188	86	115	33	31	92	67	77	38	306	621	236	1	39	733	81	69	29	98	312	32	22	74	4	10
SAM23877_RS04015	NZ_CP012382.1	891214	891567	+	63	30	33	66	56	278	192	89	23	20	79	79	41	57	24	55	55	70	36	102	112	261	498	200	2	12	151	8	17	3	30	83	4	1	19	0	8
SAM23877_RS04020	NZ_CP012382.1	891622	893295	-	259	292	220	241	199	154	139	105	95	129	193	18	62	36	36	146	132	166	185	241	108	104	160	137	202	198	132	221	225	223	184	228	215	211	128	298	281
SAM23877_RS04025	NZ_CP012382.1	893331	893993	-	210	139	152	54	64	62	70	17	31	38	34	7	13	8	15	92	89	138	98	189	111	47	82	71	35	27	24	24	41	32	47	19	18	32	6	35	26
SAM23877_RS04030	NZ_CP012382.1	894154	894783	+	87	79	116	69	64	98	76	42	110	200	354	144	122	108	50	125	48	62	98	107	46	284	472	245	10	8	17	14	46	29	64	5	11	5	12	22	19
SAM23877_RS04035	NZ_CP012382.1	894902	895648	+	127	96	91	66	67	120	113	42	135	143	190	154	175	158	138	73	89	63	95	145	59	234	290	262	30	98	37	58	84	55	111	35	58	70	34	48	57
SAM23877_RS04040	NZ_CP012382.1	895658	896890	+	892	1140	615	659	430	590	478	299	980	840	1472	221	700	427	624	690	682	611	1247	1219	165	875	1111	1086	164	321	381	650	497	348	387	345	533	487	169	325	386
SAM23877_RS04045	NZ_CP012382.1	896907	897782	-	1687	1929	955	1234	1076	981	1136	728	984	1161	1536	207	407	185	191	1220	1081	1465	1896	2307	693	527	814	731	130	232	226	242	239	303	415	192	317	302	122	152	203
SAM23877_RS04050	NZ_CP012382.1	897844	898209	+	440	343	327	323	271	305	448	191	366	347	446	340	366	228	208	261	221	245	307	538	180	284	413	352	138	229	114	175	213	184	250	160	163	156	95	149	147
SAM23877_RS04055	NZ_CP012382.1	898303	899979	+	1590	1223	1015	862	853	1062	789	360	652	849	1076	485	753	452	429	1172	802	1168	1205	1593	721	1453	2166	2204	286	469	286	395	422	553	630	247	344	381	159	207	294
SAM23877_RS04060	NZ_CP012382.1	899976	901433	+	1103	1027	789	802	733	948	907	455	747	1071	1182	312	497	359	345	868	621	759	896	1134	612	1224	1973	1930	203	269	196	339	299	299	435	170	234	236	129	169	234
SAM23877_RS04065	NZ_CP012382.1	901430	901783	+	221	285	165	178	162	152	193	153	337	390	495	58	119	99	69	208	123	156	395	288	50	432	728	656	16	41	38	26	77	46	67	38	35	26	19	50	42
SAM23877_RS04070	NZ_CP012382.1	901882	904845	+	1175	1189	829	857	1022	871	680	370	542	742	811	108	160	122	112	996	829	965	1324	1769	794	702	1043	820	112	157	110	125	161	178	314	119	116	137	50	71	93
SAM23877_RS04075	NZ_CP012382.1	905262	906596	+	282	335	224	252	235	212	386	147	2001	2504	795	251	400	194	221	263	307	248	403	676	131	2355	3552	3516	325	960	368	364	483	205	516	525	318	615	172	342	321
SAM23877_RS04080	NZ_CP012382.1	906654	907331	+	1636	1692	1191	1084	689	850	1058	549	1147	1238	1314	240	384	151	251	760	516	1217	1153	1428	567	487	748	571	402	634	197	310	330	414	423	246	281	336	144	223	274
SAM23877_RS04085	NZ_CP012382.1	907508	908569	+	79	74	38	57	50	21	65	30	4791	3546	239	767	1748	1194	1032	71	98	81	145	214	45	749	1029	866	1	7	16	25	22	6	5	27	14	16	3	0	12
SAM23877_RS04090	NZ_CP012382.1	908566	909630	+	41	43	14	26	17	7	30	23	2170	1887	118	63	212	137	76	52	55	34	88	83	30	408	510	494	0	0	0	5	4	0	4	0	0	1	2	0	0
SAM23877_RS04095	NZ_CP012382.1	909797	910756	+	1114	1283	1002	727	452	779	484	286	1942	1873	1170	285	688	409	392	564	408	649	942	831	239	1061	1324	1447	264	417	151	145	226	241	279	168	251	229	137	241	228
SAM23877_RS04100	NZ_CP012382.1	911049	912659	+	146	105	114	78	88	115	130	49	133	203	205	36	54	17	15	80	50	83	73	126	91	97	140	134	1170	6356	180	116	249	162	450	118	127	179	109	122	224
SAM23877_RS04105	NZ_CP012382.1	912751	913728	+	102	24	33	71	32	187	176	125	131	77	187	225	521	242	519	19	27	32	28	69	17	1014	2044	1191	116	519	375	154	86	23	139	592	65	56	139	105	125
SAM23877_RS04110	NZ_CP012382.1	913856	914281	+	92	40	36	47	62	234	361	108	38	29	148	42	85	75	68	21	44	85	56	113	57	196	449	241	11	114	1092	72	109	9	104	1023	22	56	755	21	66
SAM23877_RS04115	NZ_CP012382.1	914289	914714	-	397	253	197	169	129	317	434	130	106	108	310	396	114	114	82	105	222	369	265	507	121	426	719	254	40	121	1343	227	183	76	262	666	82	97	217	37	68
SAM23877_RS04120	NZ_CP012382.1	914944	915285	+	277	63	90	141	109	549	508	182	46	32	237	386	328	292	199	58	95	249	89	276	92	597	1288	532	10	69	1480	148	176	36	188	1360	44	72	361	38	51
SAM23877_RS04125	NZ_CP012382.1	915298	916281	-	4818	4894	2462	2903	2091	2280	3235	1597	4039	3792	4122	378	942	577	723	2871	2408	2948	5070	4651	865	2107	2918	2655	424	584	423	852	836	746	880	380	696	730	308	635	707
SAM23877_RS04130	NZ_CP012382.1	916343	917560	-	696	571	300	193	166	271	134	62	212	187	142	135	293	158	284	339	238	408	568	550	144	145	233	199	85	123	125	195	154	121	95	177	169	220	161	237	239
SAM23877_RS04135	NZ_CP012382.1	917731	918429	-	3586	2975	1897	1566	1467	1801	1331	451	650	720	951	91	153	104	79	2694	1874	2593	3525	3537	1340	470	675	490	111	200	98	135	198	209	241	110	159	152	52	123	108
SAM23877_RS04140	NZ_CP012382.1	918461	919258	-	144	152	152	135	170	236	259	100	183	243	213	43	98	69	57	277	209	145	183	265	189	438	672	652	18	48	36	53	46	38	62	45	67	47	85	70	78
SAM23877_RS04145	NZ_CP012382.1	919360	919842	-	28	18	22	10	18	27	30	16	26	34	39	7	9	8	11	31	21	29	23	43	25	38	49	53	5	12	10	7	0	5	7	5	1	4	7	8	10
SAM23877_RS04150	NZ_CP012382.1	920066	920719	+	11	19	13	17	1	16	13	5	58	54	44	11	26	11	18	8	5	21	9	16	9	47	41	65	20	62	37	32	26	7	17	41	21	24	27	25	42
SAM23877_RS04155	NZ_CP012382.1	920721	921323	+	36	33	18	29	39	46	18	15	41	56	38	1	5	3	2	38	31	44	37	59	73	42	55	71	2	10	7	5	4	3	11	5	1	11	2	3	5
SAM23877_RS04160	NZ_CP012382.1	921366	921719	-	662	757	770	292	266	425	377	235	328	322	558	122	200	158	123	352	275	404	347	539	249	905	1429	1045	53	206	82	64	110	87	153	58	81	61	49	87	63
SAM23877_RS04165	NZ_CP012382.1	922003	922890	+	6082	5394	4872	4951	4662	6784	11378	4472	7670	9553	14563	10568	14549	10972	10611	4401	4037	6858	4743	8047	3290	10625	16146	12587	4179	10173	17270	9095	7561	3987	10375	17856	5990	5652	8493	3317	3893
SAM23877_RS04170	NZ_CP012382.1	922981	923436	-	2287	2025	1524	1187	1179	1338	2141	726	1125	1907	2540	2269	1578	1394	958	1811	1694	2270	1809	2988	1081	3284	4704	3256	318	700	2552	1117	1030	315	1222	1314	455	505	694	320	365
SAM23877_RS04175	NZ_CP012382.1	923582	924163	+	167	75	109	108	98	206	196	76	56	63	124	150	48	43	37	102	119	180	73	262	140	558	911	366	8	51	136	33	17	4	33	66	5	8	30	2	13
SAM23877_RS04180	NZ_CP012382.1	924160	924573	+	24	19	11	21	25	26	17	6	4	12	19	23	11	11	7	20	20	35	15	40	32	125	220	101	0	1	16	10	5	0	5	8	0	2	2	0	0
SAM23877_RS04185	NZ_CP012382.1	924646	925758	-	49	51	142	66	61	88	71	45	41	55	57	12	18	8	9	52	17	30	22	46	38	69	122	117	29	65	10	9	36	63	124	8	29	13	27	46	26
SAM23877_RS04190	NZ_CP012382.1	926056	927381	+	59	66	68	55	40	72	41	43	34	32	61	12	15	7	7	70	78	54	67	145	74	89	158	139	8	14	6	10	3	1	19	15	6	12	10	28	23
SAM23877_RS04195	NZ_CP012382.1	927405	927815	-	54	75	224	19	17	20	9	3	59	90	32	87	169	83	107	4	3	8	3	14	1	590	849	610	14	105	93	37	54	28	25	45	45	39	29	46	95
SAM23877_RS04200	NZ_CP012382.1	928194	928574	+	14	19	24	32	15	6	53	105	151	121	148	5	20	2	11	2	2	8	7	14	0	55	72	58	3	3	12	3	6	13	5	0	6	12	4	7	14
SAM23877_RS04205	NZ_CP012382.1	928664	928942	+	20	9	3	22	13	9	41	34	81	84	65	24	24	18	22	6	2	12	14	16	6	31	53	37	27	45	18	22	11	56	37	31	30	22	3	29	30
SAM23877_RS04210	NZ_CP012382.1	928948	929907	-	4215	7283	9873	572	214	639	197	193	4807	3101	2337	512	341	285	251	265	168	618	523	308	39	277	553	328	260	527	586	667	805	439	590	280	386	332	244	457	495
SAM23877_RS04215	NZ_CP012382.1	930069	930953	+	520	436	290	289	413	180	277	121	418	586	232	109	170	78	66	574	383	564	502	559	685	719	964	846	51	141	59	40	34	59	81	54	54	58	29	63	44
SAM23877_RS04220	NZ_CP012382.1	930979	931494	+	382	304	285	183	121	218	601	249	1822	1615	1567	193	190	187	140	153	124	197	200	275	90	1096	1563	1595	141	252	159	116	210	126	162	135	121	169	131	187	175
SAM23877_RS04225	NZ_CP012382.1	931476	932555	-	908	538	49	1670	775	669	17	51	36	70	157	53	96	85	118	76	57	643	116	50	166	29	33	21	19	9	64	83	126	61	60	161	183	184	109	131	129
SAM23877_RS04230	NZ_CP012382.1	932600	932995	-	617	260	145	473	244	290	43	29	112	390	300	74	150	107	149	121	71	524	77	129	145	29	50	17	11	29	56	98	152	62	69	145	125	140	63	95	122
SAM23877_RS04235	NZ_CP012382.1	933131	933589	+	103	142	206	85	73	78	67	55	88	75	69	30	21	40	16	45	36	48	44	64	54	40	62	39	27	25	13	28	28	22	46	27	19	25	30	27	19
SAM23877_RS04240	NZ_CP012382.1	934059	934901	+	19	20	34	7	9	20	25	11	28	19	26	19	17	22	30	2	6	10	9	12	1	106	175	127	5	2	16	19	7	8	12	26	5	8	9	13	7
SAM23877_RS04245	NZ_CP012382.1	934914	936005	-	47	34	28	23	10	16	30	13	57	59	48	40	45	40	31	31	35	22	33	49	13	236	295	326	8	10	12	9	10	5	5	4	5	7	16	4	6
SAM23877_RS04250	NZ_CP012382.1	936346	938058	+	25	22	17	2	5	6	6	7	28	32	38	11	30	33	71	9	11	21	17	30	9	66	82	109	14	13	58	33	51	11	19	142	32	82	443	448	475
SAM23877_RS04255	NZ_CP012382.1	938055	938429	+	1	2	3	0	1	0	1	0	1	2	3	0	0	4	0	5	1	0	0	2	2	12	4	9	0	0	2	0	0	0	0	3	0	2	0	6	4
SAM23877_RS04260	NZ_CP012382.1	938532	939423	-	81	80	39	64	29	47	19	25	133	99	291	51	78	58	55	19	7	47	38	24	9	15	25	19	428	434	87	84	76	210	148	53	53	43	59	81	147
[truncated: 6,438 more rows]

[truncated: 5 more sheets: FigS3A, FigS3B, FigS3C, FigS4, FigS11]
